# Supplementary material for: Non‐contact immunological signaling for highly‐efficient regulation of the transcriptional map of human monocytes
Source: Bioeng Transl Med. 2023 Apr 21;9(3):e10519. doi: 10.1002/btm2.10519 (PMC11135151; doi:10.1002/btm2.10519)
Supplement: Supplementary file 2 — Additional File S1. Complete list of significant, differentially expressed (DE) genes identified in UA and UB in comparison to the control UM. Ensembl gene IDs, names, biotype, position, and basemean with UA and UB normalized counts, log2 fold change expression, and q‐value (FDR) are provided for each identified DE gene. [file BTM2-9-e10519-s007.xlsx]

## Sheet: U937_A549 Vs U937_Media1
Gene ID	gene name	gene biotype	Gene position	baseMean	log2FoldChange UA vs UM	FoldChange UA vs UM	pvalue UA vs UM	padj UA vs UM	flag UA vs UM	Normalized counts U A2 S14 U A3 S15	Normalized counts U M1 S19 U M2 S20 U M3 S21	Significantly DE UA vs UM
ENSG00000013441	CLK1	protein_coding	2:200853009-200864744	1355.29	1.80125	3.48523	7.41005e-38	4.77207e-34	Tested	2317.85;1800.92	623.9;629.34;519.16	Up
ENSG00000116741	RGS2	protein_coding	1:192809039-192812283	97.0191	1.42552	2.6861	1.69298e-06	6.90836e-05	Tested	162.92;102.27	34.71;55.96;57.58	Up
ENSG00000265972	TXNIP	protein_coding	1:145992435-145996600	2136.02	1.31836	2.49383	7.06634e-20	7.58454e-17	Tested	2909.21;2624.92	853.85;1274.39;1201.92	Up
ENSG00000221886	ZBED8	protein_coding	5:160393148-160400097	68.9858	1.266	2.40494	3.78422e-05	0.000788215	Tested	85.69;88.63	31.24;40.25;37.47	Up
ENSG00000135914	HTR2B	protein_coding	2:231108230-231125118	51.7119	1.26545	2.40402	0.00081548	0.00790917	Tested	87.81;53.57	36.44;31.42;20.11	Up
ENSG00000111727	HCFC2	protein_coding	12:104064457-104106524	182.254	1.25748	2.39078	1.6938e-10	3.69765e-08	Tested	267.65;260.06	121.48;105.05;104.2	Up
ENSG00000089163	SIRT4	protein_coding	12:120302316-120313249	26.406	1.23582	2.35516	0.00960762	0.0468736	Tested	34.91;36.04	13.02;17.67;14.62	Up
ENSG00000165113	GKAP1	protein_coding	9:83739421-83829516	96.9156	1.21312	2.31838	3.66379e-06	0.00012754	Tested	148.11;126.62	59.01;65.78;53.01	Up
ENSG00000146278	PNRC1	protein_coding	6:89080751-89085160	421.055	1.21303	2.31824	3.00864e-13	1.29171e-10	Tested	568.09;510.37	203.05;248.4;246.78	Up
ENSG00000173451	THAP2	protein_coding	12:71663009-71680639	113.789	1.21147	2.31573	7.68271e-07	3.61144e-05	Tested	169.26;141.23	59.01;75.6;66.72	Up
ENSG00000181004	BBS12	protein_coding	4:122732702-122744943	36.6895	1.17187	2.25304	0.00491801	0.0292312	Tested	47.61;57.47	17.35;22.58;30.16	Up
ENSG00000163536	SERPINI1	protein_coding	3:167735243-167825568	52.8051	1.16028	2.23501	0.000518941	0.00565001	Tested	84.63;74.02	36.44;32.4;37.47	Up
ENSG00000179476	C14orf28	protein_coding	14:44897295-44907257	39.6954	1.1548	2.22654	0.00270328	0.0192397	Tested	49.72;67.21	26.9;23.56;28.33	Up
ENSG00000180573	HIST1H2AC	protein_coding	6:26124145-26139116	53.4617	1.12725	2.18442	0.00614089	0.0341653	Tested	67.71;62.34	19.09;43.2;27.42	Up
ENSG00000070159	PTPN3	protein_coding	9:109375466-109498313	35.1863	1.12528	2.18144	0.0100774	0.048385	Tested	50.78;62.34	34.71;27.49;15.54	Up
ENSG00000244459	AC147067.1	lincRNA	4:1574062-1580253	40.472	1.10762	2.1549	0.00435728	0.026814	Tested	56.07;59.41	21.69;33.38;25.59	Up
ENSG00000229692	SOS1-IT1	sense_intronic	2:38992279-38993857	40.9767	1.09134	2.13072	0.00610139	0.0340639	Tested	65.59;46.75	30.37;28.47;20.11	Up
ENSG00000185745	IFIT1	protein_coding	10:89392546-89406486	132.152	1.09065	2.1297	2.90407e-06	0.000106333	Tested	211.58;163.63	87.64;94.25;82.26	Up
ENSG00000124107	SLPI	protein_coding	20:45252239-45254564	177.495	1.08445	2.12057	2.7584e-06	0.000102387	Tested	254.95;227.92	92.85;108;140.76	Up
ENSG00000157514	TSC22D3	protein_coding	X:107713221-107777342	3166.56	1.08138	2.11606	3.40805e-22	6.27081e-19	Tested	4168.1;3847.29	1656.51;1943;2083.02	Up
ENSG00000107796	ACTA2	protein_coding	10:88935074-88991339	92.0983	1.0687	2.09754	4.19882e-05	0.000850326	Tested	121.66;132.46	57.27;54.98;69.46	Up
ENSG00000175538	KCNE3	protein_coding	11:74454841-74467729	912.772	1.06596	2.09356	2.8072e-20	3.28697e-17	Tested	1147.81;1166.85	530.19;551.78;576.74	Up
ENSG00000164117	FBXO8	protein_coding	4:174236658-174284264	199.841	1.02146	2.02997	2.74152e-07	1.54196e-05	Tested	281.4;254.21	112.81;127.63;155.38	Up
ENSG00000170891	CYTL1	protein_coding	4:5014586-5019472	63.2171	1.01583	2.02207	0.00145085	0.0123673	Tested	101.56;81.82	39.92;39.27;56.67	Up
ENSG00000115966	ATF2	protein_coding	2:175072250-175168382	2126.64	1.01476	2.02057	1.13779e-21	1.62831e-18	Tested	2725.13;2461.29	1213.1;1330.35;1307.03	Up
ENSG00000052802	MSMO1	protein_coding	4:165327623-165343160	1724.62	0.99151	1.98826	5.99336e-10	1.10359e-07	Tested	2286.11;1799.95	793.98;1091.77;1197.35	Up
ENSG00000165030	NFIL3	protein_coding	9:91409045-91423862	534.902	0.968688	1.95706	1.3068e-12	5.25989e-10	Tested	715.14;629.2	339.28;322.03;368.34	Up
ENSG00000184678	HIST2H2BE	protein_coding	1:149884459-149886652	90.3882	0.961343	1.94712	0.00465839	0.0282088	Tested	108.96;95.45	48.59;54.98;53.93	Up
ENSG00000108423	TUBD1	protein_coding	17:59859482-59892945	176.575	0.94324	1.92284	5.06744e-06	0.00016236	Tested	254.95;190.9	111.07;113.89;122.48	Up
ENSG00000169252	ADRB2	protein_coding	5:148825245-148828687	893.8	0.942648	1.92205	3.96571e-15	2.32174e-12	Tested	1175.32;1170.74	625.64;616.57;588.62	Up
ENSG00000233476	EEF1A1P6	processed_pseudogene	7:22510616-22511999	63.3118	0.934716	1.91151	0.00275778	0.0195166	Tested	82.52;88.63	37.31;43.2;53.93	Up
ENSG00000196456	ZNF775	protein_coding	7:150379335-150398631	88.3864	0.929796	1.90501	0.00108507	0.00984206	Tested	113.19;119.8	52.93;49.09;81.35	Up
ENSG00000165383	LRRC18	protein_coding	10:48909483-48914232	71.461	0.926843	1.90111	0.00143152	0.012243	Tested	89.92;100.32	43.39;54;53.01	Up
ENSG00000126860	EVI2A	protein_coding	17:31317560-31321884	460.247	0.926099	1.90013	3.83575e-08	3.29287e-06	Tested	671.76;611.67	262.92;397.63;353.72	Up
ENSG00000188404	SELL	protein_coding	1:169690667-169711698	187.137	0.914904	1.88544	2.96068e-06	0.000107722	Tested	251.78;264.93	116.28;148.25;147.16	Up
ENSG00000168938	PPIC	protein_coding	5:123023250-123036741	48.8355	0.914262	1.8846	0.00860473	0.0432587	Tested	69.82;66.23	34.71;31.42;42.04	Up
ENSG00000080298	RFX3	protein_coding	9:3218297-3526004	163.783	0.913909	1.88414	4.15642e-05	0.00084394	Tested	232.74;188.96	113.67;133.53;88.66	Up
ENSG00000166897	ELFN2	protein_coding	22:37367960-37427470	160.05	0.913734	1.88392	5.13323e-05	0.000997225	Tested	166.09;246.42	121.48;100.14;106.94	Up
ENSG00000228427	AL590764.1	antisense	X:71183559-71198175	57.3282	0.911272	1.8807	0.00710446	0.037672	Tested	74.05;75.97	35.58;41.24;42.96	Up
ENSG00000124491	F13A1	protein_coding	6:6144085-6321013	528.797	0.898415	1.86402	3.25761e-11	8.74126e-09	Tested	732.06;696.41	361.85;364.25;423.19	Up
ENSG00000138449	SLC40A1	protein_coding	2:189560579-189583758	279.712	0.897541	1.86289	3.1993e-06	0.000114263	Tested	376.61;350.64	146.65;227.78;212.05	Up
ENSG00000151917	BEND6	protein_coding	6:56955126-57027342	152.671	0.88393	1.8454	2.86308e-05	0.000648093	Tested	196.77;201.62	95.45;107.02;121.56	Up
ENSG00000185880	TRIM69	protein_coding	15:44728988-44767829	402.478	0.877207	1.83682	1.44614e-09	2.27149e-07	Tested	539.53;497.71	261.19;294.54;291.57	Up
ENSG00000132801	ZSWIM3	protein_coding	20:45857617-45879122	239.691	0.876291	1.83565	5.31805e-07	2.71811e-05	Tested	301.5;287.33	157.06;149.23;174.58	Up
ENSG00000138764	CCNG2	protein_coding	4:77157151-77433388	587.185	0.870688	1.82853	8.31029e-11	2.05839e-08	Tested	770.15;689.59	379.2;397.63;420.44	Up
ENSG00000165929	TC2N	protein_coding	14:91779751-91867536	50.0498	0.868533	1.82581	0.0105066	0.0498536	Tested	70.88;75	37.31;47.13;35.65	Up
ENSG00000183691	NOG	protein_coding	17:56593699-56595590	121.188	0.864039	1.82013	0.000209166	0.0029188	Tested	155.51;169.48	95.45;86.4;85.92	Up
ENSG00000261342	AC006538.1	sense_intronic	19:2727743-2729327	162.189	0.855312	1.80915	3.288e-05	0.000721455	Tested	209.46;205.51	112.81;102.11;128.87	Up
ENSG00000135046	ANXA1	protein_coding	9:73151757-73170393	948.977	0.853574	1.80697	3.29057e-10	6.62228e-08	Tested	1435.56;1180.48	627.37;735.37;808.9	Up
ENSG00000150782	IL18	protein_coding	11:112143251-112164117	939.981	0.850754	1.80344	1.29169e-10	2.86844e-08	Tested	1305.44;1135.68	598.74;680.39;751.31	Up
ENSG00000230074	AL162231.2	antisense	9:34665665-34681298	60.6261	0.847359	1.7992	0.00760182	0.0396242	Tested	80.4;67.21	45.12;40.25;37.47	Up
ENSG00000163947	ARHGEF3	protein_coding	3:56727418-57079329	463.848	0.845673	1.7971	3.19019e-09	4.32522e-07	Tested	671.76;580.5	330.61;335.78;378.4	Up
ENSG00000162222	TTC9C	protein_coding	11:62728069-62740293	589.257	0.844237	1.79531	8.01863e-10	1.39567e-07	Tested	743.7;738.29	400.03;378.98;458.83	Up
ENSG00000106560	GIMAP2	protein_coding	7:150685697-150693641	226.709	0.840711	1.79093	1.26249e-05	0.0003409	Tested	280.34;290.25	126.69;172.8;179.15	Up
ENSG00000132718	SYT11	protein_coding	1:155859509-155885199	68.855	0.840618	1.79082	0.00642546	0.0351608	Tested	98.38;83.76	40.78;60.87;51.18	Up
ENSG00000172007	RAB33B	protein_coding	4:139453232-139476609	196.692	0.836427	1.78562	3.43283e-05	0.000743718	Tested	262.36;216.23	113.67;140.4;148.07	Up
ENSG00000223891	OSER1-AS1	lincRNA	20:44210960-44226027	110.787	0.832019	1.78018	0.000828687	0.00801915	Tested	125.89;144.15	69.42;86.4;72.21	Up
ENSG00000176046	NUPR1	protein_coding	16:28532708-28539174	135.349	0.83163	1.7797	0.000352288	0.00431318	Tested	161.86;179.22	95.45;76.58;115.16	Up
ENSG00000128590	DNAJB9	protein_coding	7:108569568-108574850	222.58	0.829297	1.77682	1.49502e-05	0.000389796	Tested	278.23;231.81	128.42;136.47;165.44	Up
ENSG00000135241	PNPLA8	protein_coding	7:108470422-108569666	406.054	0.827831	1.77501	3.57793e-06	0.000125569	Tested	576.55;431.48	225.61;310.25;316.25	Up
ENSG00000204611	ZNF616	protein_coding	19:52113091-52139922	363.337	0.822576	1.76856	7.96517e-08	5.9995e-06	Tested	463.36;450.96	251.64;251.34;272.37	Up
ENSG00000169891	REPS2	protein_coding	X:16946691-17153280	291.825	0.81974	1.76509	1.11218e-06	4.92264e-05	Tested	412.58;371.09	210.86;222.87;232.16	Up
ENSG00000204388	HSPA1B	protein_coding	6:31827735-31830255	216.659	0.817385	1.76221	8.76889e-05	0.0014687	Tested	172.44;200.64	114.54;90.33;112.42	Up
ENSG00000115339	GALNT3	protein_coding	2:165747591-165794682	395.603	0.815877	1.76037	2.46058e-07	1.44056e-05	Tested	540.58;423.69	276.81;251.34;292.48	Up
ENSG00000128322	IGLL1	protein_coding	22:23573125-23580308	165.773	0.813943	1.75801	8.75658e-05	0.00146855	Tested	180.9;216.23	105;108;126.13	Up
ENSG00000167920	TMEM99	protein_coding	17:40819106-40836274	111.256	0.812208	1.7559	0.00120134	0.0106244	Tested	136.47;136.36	71.15;65.78;95.97	Up
ENSG00000147912	FBXO10	protein_coding	9:37510892-37576349	749.155	0.811074	1.75452	8.79003e-12	2.76136e-09	Tested	896.04;931.14	547.54;513.49;500.88	Up
ENSG00000115998	C2orf42	protein_coding	2:70149880-70248615	210.966	0.810466	1.75378	1.55599e-05	0.000400023	Tested	279.28;266.88	134.5;162.98;170.01	Up
ENSG00000165312	OTUD1	protein_coding	10:23439458-23442390	83.3245	0.809844	1.75302	0.00343846	0.0228168	Tested	89.92;110.06	64.21;51.05;55.75	Up
ENSG00000247400	DNAJC3-AS1	lincRNA	13:95648733-95676925	80.9157	0.808941	1.75192	0.00301349	0.0208788	Tested	103.67;115.91	68.55;61.85;57.58	Up
ENSG00000245060	LINC00847	lincRNA	5:180830957-180835726	478.052	0.80742	1.75008	1.74315e-08	1.70089e-06	Tested	642.14;563.94	328;324.98;380.23	Up
ENSG00000089289	IGBP1	protein_coding	X:70133449-70166324	2346.23	0.805693	1.74798	2.6053e-13	1.19844e-10	Tested	2926.13;2943.42	1515.07;1635.69;1886.51	Up
ENSG00000117616	RSRP1	protein_coding	1:25242237-25338213	1535.97	0.80485	1.74696	1.36223e-06	5.79058e-05	Tested	1859.78;1785.34	1129.79;1240.02;760.45	Up
ENSG00000149212	SESN3	protein_coding	11:95165513-95232541	166.603	0.804189	1.74616	8.16518e-05	0.0013911	Tested	232.74;206.49	130.16;137.45;109.68	Up
ENSG00000172086	KRCC1	protein_coding	2:88027205-88055729	690.282	0.798097	1.73881	1.19685e-09	1.95133e-07	Tested	926.71;869.78	468.58;501.7;579.48	Up
ENSG00000187808	SOWAHD	protein_coding	X:119758613-119760164	313.673	0.798006	1.7387	2.95804e-06	0.000107722	Tested	345.93;426.61	231.69;192.43;242.21	Up
ENSG00000156976	EIF4A2	protein_coding	3:186783205-186789900	5754.45	0.790869	1.73012	6.00913e-17	4.07356e-14	Tested	7444.4;6744.93	3867.5;4337.62;4097.49	Up
ENSG00000198839	ZNF277	protein_coding	7:112206588-112343096	737.52	0.789677	1.72869	1.21043e-07	8.03624e-06	Tested	992.3;875.62	462.5;519.38;638.89	Up
ENSG00000117091	CD48	protein_coding	1:160678746-160711851	116.773	0.778301	1.71511	0.00198176	0.0153182	Tested	138.58;166.55	78.1;92.29;96.88	Up
ENSG00000198189	HSD17B11	protein_coding	4:87336610-87391386	1128.51	0.778242	1.71504	1.91461e-11	5.60459e-09	Tested	1555.1;1358.73	789.64;863.01;895.73	Up
ENSG00000152359	POC5	protein_coding	5:75674124-75717481	256.462	0.777132	1.71372	2.26801e-05	0.000535999	Tested	346.99;293.17	156.19;206.18;198.34	Up
ENSG00000104324	CPQ	protein_coding	8:96645227-97149654	764.343	0.776755	1.71327	7.70305e-09	8.93831e-07	Tested	1025.1;913.61	492.87;569.45;635.23	Up
ENSG00000121931	LRIF1	protein_coding	1:110947185-110964079	871.814	0.773998	1.71	8.88477e-09	1.01016e-06	Tested	1155.22;934.06	551.88;607.74;672.71	Up
ENSG00000163872	YEATS2	protein_coding	3:183697818-183812625	1554.75	0.772559	1.7083	4.26062e-12	1.48316e-09	Tested	1809;1865.2	1102.02;1117.3;1007.24	Up
ENSG00000121486	TRMT1L	protein_coding	1:185118098-185157072	885.815	0.770864	1.70629	1.329e-09	2.11328e-07	Tested	1109.73;973.02	560.56;604.79;665.4	Up
ENSG00000182700	IGIP	protein_coding	5:140125935-140129392	130.794	0.769757	1.70498	0.000850656	0.00817036	Tested	162.92;151.94	92.85;100.14;84.09	Up
ENSG00000110324	IL10RA	protein_coding	11:117986348-118003037	463.289	0.76093	1.69458	5.13575e-08	4.18662e-06	Tested	569.15;600.96	344.49;352.47;339.1	Up
ENSG00000121858	TNFSF10	protein_coding	3:172505508-172523507	125.419	0.760885	1.69453	0.00226398	0.0168263	Tested	197.83;135.39	82.43;113.89;98.71	Up
ENSG00000080546	SESN1	protein_coding	6:108986437-109094819	233.111	0.758561	1.6918	1.57079e-05	0.000403023	Tested	303.62;267.85	169.21;171.82;165.44	Up
ENSG00000260188	AC002464.1	antisense	6:110477907-110479436	124.691	0.757966	1.6911	0.000981487	0.00915392	Tested	157.63;173.37	91.11;105.05;97.8	Up
ENSG00000154309	DISP1	protein_coding	1:222872271-223005995	97.0302	0.757296	1.69032	0.00248355	0.0180724	Tested	115.31;124.67	70.29;67.74;74.95	Up
ENSG00000261087	AP003469.4	lincRNA	8:101166805-101169629	274.299	0.754632	1.6872	5.67747e-05	0.00107212	Tested	369.2;321.42	238.63;179.67;194.68	Up
ENSG00000108733	PEX12	protein_coding	17:35574795-35578863	158.847	0.750422	1.68229	0.000455717	0.00515332	Tested	173.49;203.57	100.66;106.04;129.79	Up
ENSG00000041988	THAP3	protein_coding	1:6624866-6635586	511.474	0.749484	1.68119	1.32548e-07	8.7103e-06	Tested	598.77;597.06	327.14;353.45;386.62	Up
ENSG00000237424	FOXD2-AS1	antisense	1:47432133-47434641	449.083	0.743903	1.6747	3.62835e-07	1.94721e-05	Tested	505.67;554.2	349.7;299.45;299.79	Up
ENSG00000245213	AC105285.1	antisense	4:173131928-173169652	126.442	0.742597	1.67318	0.000783159	0.00768247	Tested	167.15;160.71	96.32;93.27;104.2	Up
ENSG00000176714	CCDC121	protein_coding	2:27625639-27629012	77.9894	0.738908	1.66891	0.00933103	0.0458716	Tested	99.44;107.14	54.67;58.91;72.21	Up
ENSG00000100439	ABHD4	protein_coding	14:22598237-22613215	535.674	0.738338	1.66825	1.48336e-08	1.50303e-06	Tested	613.58;642.84	362.71;378;389.37	Up
ENSG00000164615	CAMLG	protein_coding	5:134738501-134752160	1057.56	0.736943	1.66664	7.93455e-10	1.39567e-07	Tested	1282.17;1302.23	733.24;751.08;841.8	Up
ENSG00000171843	MLLT3	protein_coding	9:20341665-20622543	318.116	0.736303	1.6659	4.2566e-06	0.000142034	Tested	413.64;367.2	224.74;223.85;254.09	Up
ENSG00000198783	ZNF830	protein_coding	17:34961530-34963775	573.64	0.734604	1.66394	1.23922e-08	1.3191e-06	Tested	751.1;705.17	425.19;419.23;467.97	Up
ENSG00000234753	FOXP4-AS1	antisense	6:41494853-41548621	204.838	0.734533	1.66386	0.000127258	0.00196466	Tested	259.18;241.55	150.12;153.16;148.07	Up
ENSG00000156869	FRRS1	protein_coding	1:99708703-99766631	165.691	0.734327	1.66362	0.000777544	0.00765655	Tested	220.04;183.11	103.26;112.91;147.16	Up
ENSG00000125650	PSPN	protein_coding	19:6375148-6379058	101.302	0.730666	1.65941	0.00339988	0.0226339	Tested	128.01;123.7	74.63;86.4;66.72	Up
ENSG00000137992	DBT	protein_coding	1:100186919-100249834	766.996	0.7298	1.65841	3.86044e-08	3.29287e-06	Tested	970.09;920.43	498.08;604.79;607.81	Up
ENSG00000114796	KLHL24	protein_coding	3:183635568-183684477	1028.32	0.729771	1.65838	1.49117e-09	2.31401e-07	Tested	1346.7;1167.82	756.67;719.66;797.01	Up
ENSG00000136250	AOAH	protein_coding	7:36512949-36724549	912.689	0.729285	1.65782	2.50854e-09	3.51195e-07	Tested	1177.44;1150.29	657.74;668.61;779.65	Up
ENSG00000120885	CLU	protein_coding	8:27596917-27615031	2635.58	0.727852	1.65617	2.56244e-11	7.02217e-09	Tested	3170.51;3319.38	2013.15;1780.02;2083.94	Up
ENSG00000106066	CPVL	protein_coding	7:28995231-29195451	2470.56	0.727783	1.65609	1.0765e-08	1.17622e-06	Tested	3225.52;2978.48	1586.22;1836.96;2196.36	Up
ENSG00000214199	EEF1A1P12	processed_pseudogene	2:106697331-106698676	89.8082	0.727198	1.65542	0.00907108	0.0448677	Tested	94.15;115.91	52.93;61.85;75.86	Up
ENSG00000120647	CCDC77	protein_coding	12:389273-442645	479.407	0.726865	1.65504	6.92434e-08	5.37262e-06	Tested	611.46;555.18	347.96;355.41;353.72	Up
ENSG00000141034	GID4	protein_coding	17:18039292-18068404	630.165	0.724902	1.65279	5.61954e-08	4.49563e-06	Tested	756.39;715.89	446.88;396.65;491.74	Up
ENSG00000054282	SDCCAG8	protein_coding	1:243256034-243500092	918.685	0.722657	1.65022	2.13368e-09	3.10027e-07	Tested	1199.65;1172.69	676.83;713.77;765.94	Up
ENSG00000178397	FAM220A	protein_coding	7:6329409-6348981	691.749	0.714672	1.64111	1.1185e-07	7.8295e-06	Tested	864.3;838.61	495.48;466.36;594.1	Up
ENSG00000071967	CYBRD1	protein_coding	2:171522247-171558133	1684.08	0.714117	1.64048	6.82244e-10	1.23578e-07	Tested	2109.44;1843.78	1074.26;1298.93;1242.14	Up
ENSG00000096654	ZNF184	protein_coding	6:27450743-27473118	245.857	0.714064	1.64042	9.81415e-05	0.00160277	Tested	315.25;282.46	159.66;174.76;212.05	Up
ENSG00000188243	COMMD6	protein_coding	13:75525219-75549439	2193.63	0.713854	1.64018	8.58517e-08	6.31471e-06	Tested	2734.66;2696.02	1325.03;1725.03;1917.59	Up
ENSG00000198954	KIF1BP	protein_coding	10:68988721-69043544	293.074	0.712981	1.63919	1.54418e-05	0.000398579	Tested	362.86;320.44	213.46;197.34;213.88	Up
ENSG00000167565	SERTAD3	protein_coding	19:40440844-40444705	292.301	0.712204	1.63831	1.81363e-05	0.000447501	Tested	331.12;368.17	203.05;207.16;230.33	Up
ENSG00000145365	TIFA	protein_coding	4:112274542-112285903	268.392	0.711297	1.63728	0.000107958	0.00173163	Tested	385.07;278.56	196.11;197.34;213.88	Up
ENSG00000081377	CDC14B	protein_coding	9:96490241-96619830	229.043	0.710233	1.63607	0.000107753	0.00173049	Tested	306.79;296.09	173.55;184.58;194.68	Up
ENSG00000143507	DUSP10	protein_coding	1:221701424-221742176	242.165	0.709893	1.63568	3.15886e-05	0.000702695	Tested	301.5;285.38	175.28;187.53;175.49	Up
ENSG00000109323	MANBA	protein_coding	4:102631488-102760994	2082.87	0.709698	1.63546	2.45979e-11	7.02217e-09	Tested	2573.86;2550.9	1580.15;1642.56;1477.95	Up
ENSG00000146242	TPBG	protein_coding	6:82363206-82370828	101.712	0.709541	1.63528	0.00854746	0.0430886	Tested	110.02;146.1	88.51;67.74;78.6	Up
ENSG00000087095	NLK	protein_coding	17:28041737-28196381	325.188	0.700875	1.62549	1.58821e-05	0.000405875	Tested	390.36;357.46	216.93;216;256.84	Up
ENSG00000180730	SHISA2	protein_coding	13:26044597-26051031	86.5926	0.699982	1.62448	0.00914192	0.0450796	Tested	119.54;94.48	65.08;61.85;70.38	Up
ENSG00000155962	CLIC2	protein_coding	X:155276211-155334657	158.689	0.697771	1.622	0.000763007	0.00755383	Tested	206.29;183.11	107.6;123.71;128.87	Up
ENSG00000105369	CD79A	protein_coding	19:41877120-41881372	165.032	0.696135	1.62016	0.000831451	0.00803693	Tested	201;207.46	120.62;114.87;142.59	Up
ENSG00000164463	CREBRF	protein_coding	5:173056352-173139284	258.933	0.694272	1.61807	0.000111225	0.00176861	Tested	313.14;286.36	201.31;191.45;162.69	Up
ENSG00000164576	SAP30L	protein_coding	5:154445957-154461054	749.462	0.694223	1.61801	1.79934e-08	1.72952e-06	Tested	933.06;873.68	524.98;541.96;607.81	Up
ENSG00000196544	BORCS6	protein_coding	17:8188333-8190907	120.174	0.692949	1.61658	0.00307631	0.0211661	Tested	133.29;156.81	83.3;88.36;97.8	Up
ENSG00000070081	NUCB2	protein_coding	11:17208153-17349974	14552.1	0.692249	1.6158	1.1809e-08	1.2675e-06	Tested	19582.67;16684.56	9523.4;11281.94;12862.82	Up
ENSG00000113240	CLK4	protein_coding	5:178602664-178630615	337.393	0.691613	1.61509	0.000253911	0.00340664	Tested	426.33;372.07	269.87;276.87;194.68	Up
ENSG00000135211	TMEM60	protein_coding	7:77793728-77798580	645.13	0.690255	1.61357	3.8704e-05	0.000800172	Tested	889.69;712.97	393.08;488.94;607.81	Up
ENSG00000177888	ZBTB41	protein_coding	1:197153680-197200542	149.614	0.689387	1.6126	0.0054727	0.0316091	Tested	194.65;153.89	78.96;129.6;116.08	Up
ENSG00000104497	SNX16	protein_coding	8:81799581-81842866	224.749	0.68925	1.61245	0.000139446	0.00210311	Tested	280.34;250.32	170.08;150.22;172.75	Up
ENSG00000147570	DNAJC5B	protein_coding	8:66021560-66100526	99.0659	0.687516	1.61051	0.00835154	0.0423829	Tested	128.01;117.85	65.08;69.71;94.14	Up
ENSG00000113595	TRIM23	protein_coding	5:65589680-65625975	191.916	0.681162	1.60343	0.000775305	0.0076443	Tested	241.2;209.41	115.41;148.25;158.12	Up
ENSG00000186451	SPATA12	protein_coding	3:57060441-57075432	252.251	0.680992	1.60324	5.5415e-05	0.00105584	Tested	305.73;322.39	183.09;199.31;205.65	Up
ENSG00000105856	HBP1	protein_coding	7:107168961-107202529	872.347	0.680883	1.60312	1.14685e-08	1.2413e-06	Tested	1056.84;1034.38	591.8;692.17;673.62	Up
ENSG00000259834	AL365361.1	lincRNA	1:110653560-110657040	290.12	0.680217	1.60238	0.000138991	0.0021006	Tested	410.46;304.86	219.54;238.58;211.14	Up
ENSG00000185862	EVI2B	protein_coding	17:31303766-31314112	856.085	0.680013	1.60215	2.24702e-06	8.63928e-05	Tested	1221.87;1004.19	597;701.01;786.05	Up
ENSG00000099219	ERMP1	protein_coding	9:5765076-5833117	2024.85	0.679575	1.60167	9.02867e-11	2.19414e-08	Tested	2643.68;2431.1	1514.2;1543.4;1694.57	Up
ENSG00000146833	TRIM4	protein_coding	7:99876958-99919600	1253.11	0.675898	1.59759	8.94088e-09	1.01016e-06	Tested	1539.24;1433.72	841.7;915.04;1034.66	Up
ENSG00000163001	CFAP36	protein_coding	2:55519604-55545879	1746.43	0.673697	1.59516	2.65249e-09	3.67356e-07	Tested	2160.22;2089.22	1180.12;1342.13;1474.29	Up
ENSG00000127311	HELB	protein_coding	12:66302545-66347645	371.626	0.673348	1.59477	0.000397618	0.00468128	Tested	471.82;441.22	288.96;359.34;211.14	Up
ENSG00000173039	RELA	protein_coding	11:65653596-65663094	1170.27	0.67255	1.59389	0.000100532	0.00193191	Tested	338.41;355.39	223.36;222.44;207.24	Up
ENSG00000133112	TPT1	protein_coding	13:45333471-45341370	46808.2	0.672016	1.5933	5.92189e-09	7.0624e-07	Tested	59368.99;55869.42	30367.3;37235.03;40889.01	Up
ENSG00000173530	TNFRSF10D	protein_coding	8:23135588-23164030	870.849	0.670652	1.59179	1.08502e-07	7.67857e-06	Tested	1110.79;1028.54	599.61;735.37;681.85	Up
ENSG00000166482	MFAP4	protein_coding	17:19383442-19387240	312.603	0.66983	1.59089	0.000120805	0.00187466	Tested	393.54;387.65	220.4;235.63;280.6	Up
ENSG00000138134	STAMBPL1	protein_coding	10:88879734-88975153	171.694	0.669683	1.59072	0.000730979	0.00730412	Tested	224.27;199.67	123.22;141.38;135.27	Up
ENSG00000146757	ZNF92	protein_coding	7:65373799-65401135	357.038	0.669518	1.59054	0.000134286	0.00203358	Tested	461.24;381.81	240.36;259.2;295.22	Up
ENSG00000100814	CCNB1IP1	protein_coding	14:20311368-20333312	2655.76	0.667387	1.58819	1.60701e-08	1.60451e-06	Tested	3274.18;3173.28	1736.34;2044.12;2309.7	Up
ENSG00000121067	SPOP	protein_coding	17:49598884-49678234	1496.65	0.666728	1.58747	1.4937e-08	1.50303e-06	Tested	1851.31;1735.66	1031.74;1074.1;1283.27	Up
ENSG00000164603	BMT2	protein_coding	7:112819147-112939916	205.125	0.664315	1.58482	0.000575288	0.00611362	Tested	240.14;245.45	129.29;157.09;173.66	Up
ENSG00000172819	RARG	protein_coding	12:53210567-53232980	500.138	0.663863	1.58432	2.10771e-06	8.22647e-05	Tested	575.49;618.49	368.79;346.58;414.96	Up
ENSG00000171150	SOCS5	protein_coding	2:46698952-46763129	792.588	0.663459	1.58388	1.15872e-07	7.93849e-06	Tested	1037.79;916.53	560.56;647.99;642.55	Up
ENSG00000114988	LMAN2L	protein_coding	2:96705929-96740064	966.002	0.661196	1.58139	5.48655e-07	2.77124e-05	Tested	1181.67;1138.6	669.02;669.59;861.91	Up
ENSG00000115163	CENPA	protein_coding	2:26764289-26801067	884.678	0.660897	1.58107	5.24936e-07	2.69369e-05	Tested	1100.21;1037.31	589.19;666.65;772.34	Up
ENSG00000237550	RPL9P9	transcribed_processed_pseudogene	15:82372196-82372912	4897.21	0.660846	1.58101	4.24395e-06	0.000142004	Tested	5850.15;5964.76	2946.83;4111.81;4152.33	Up
ENSG00000100448	CTSG	protein_coding	14:24573522-24576260	40236.3	0.660697	1.58085	3.83392e-08	3.29287e-06	Tested	47346.03;51331.57	27771.03;30101.22;35759.61	Up
ENSG00000139117	CPNE8	protein_coding	12:38646822-38907430	251.205	0.660689	1.58084	9.99892e-05	0.00162814	Tested	340.64;297.07	207.39;191.45;205.65	Up
ENSG00000204272	NBDY	protein_coding	X:56729241-56818380	140.11	0.657789	1.57766	0.00500965	0.0295954	Tested	186.19;159.74	96.32;94.25;138.02	Up
ENSG00000132964	CDK8	protein_coding	13:26254104-26405238	619.313	0.657677	1.57754	1.36903e-07	8.95081e-06	Tested	761.68;711.02	450.36;465.38;484.42	Up
ENSG00000257698	AC084033.3	lincRNA	12:57931528-57936175	498.152	0.657205	1.57702	2.65942e-06	9.92848e-05	Tested	628.39;593.16	351.43;380.94;429.58	Up
ENSG00000197265	GTF2E2	protein_coding	8:30578318-30658251	897.86	0.656065	1.57578	1.18402e-07	7.9844e-06	Tested	1101.27;1063.6	648.2;666.65;745.83	Up
ENSG00000163472	TMEM79	protein_coding	1:156282935-156293185	279.388	0.653411	1.57288	0.000370519	0.00443521	Tested	289.86;333.11	219.54;178.69;195.6	Up
ENSG00000163683	SMIM14	protein_coding	4:39546330-39639090	804.655	0.652975	1.57241	2.12663e-07	1.28596e-05	Tested	1033.56;930.17	592.66;588.1;691.9	Up
ENSG00000205423	CNEP1R1	protein_coding	16:50024410-50037088	274.44	0.652759	1.57217	0.000513601	0.00560608	Tested	364.97;281.49	180.49;231.71;204.74	Up
ENSG00000145425	RPS3A	protein_coding	4:151099573-151104652	12901.5	0.652407	1.57179	9.88654e-07	4.46802e-05	Tested	15906.49;14915.79	8007.47;10245.16;11162.77	Up
ENSG00000171497	PPID	protein_coding	4:158709134-158723396	881.623	0.6512	1.57047	8.20016e-07	3.81293e-05	Tested	1129.83;989.58	612.62;649.96;761.37	Up
ENSG00000169814	BTD	protein_coding	3:15601341-15645822	253.014	0.650863	1.57011	0.000266335	0.00352922	Tested	318.43;290.25	172.68;188.51;220.28	Up
ENSG00000141446	ESCO1	protein_coding	18:21529281-21600884	936.158	0.648931	1.56801	2.22692e-06	8.58913e-05	Tested	1191.19;1052.89	609.15;736.36;801.58	Up
ENSG00000184277	TM2D3	protein_coding	15:101621444-101652391	615.704	0.646803	1.5657	7.20571e-07	3.45017e-05	Tested	745.82;744.13	429.53;481.09;517.33	Up
ENSG00000124614	RPS10	protein_coding	6:34417454-34426125	293.494	0.646796	1.56569	9.07805e-05	0.00151444	Tested	352.28;368.17	233.42;238.58;218.45	Up
ENSG00000105048	TNNT1	protein_coding	19:55132794-55149354	482.955	0.643865	1.56251	6.30495e-06	0.000192436	Tested	568.09;578.55	337.55;378.98;384.8	Up
ENSG00000204520	MICA	protein_coding	6:31399784-31415315	191.11	0.642729	1.56128	0.000965128	0.00903404	Tested	220.04;228.89	141.44;151.2;138.93	Up
ENSG00000173221	GLRX	protein_coding	5:95751319-95823005	1388.11	0.642271	1.56078	9.41328e-07	4.28131e-05	Tested	1759.28;1627.55	911.12;1096.68;1247.62	Up
ENSG00000064102	INTS13	protein_coding	12:26905181-26938326	2641.29	0.642175	1.56068	6.14953e-09	7.2666e-07	Tested	3314.38;3024.26	1805.76;2051.98;2234.75	Up
ENSG00000116514	RNF19B	protein_coding	1:32936445-32964685	701.918	0.642142	1.56065	1.02697e-07	7.30797e-06	Tested	838.91;829.85	551.01;506.61;545.66	Up
ENSG00000235109	ZSCAN31	protein_coding	6:28324693-28356271	143.381	0.638632	1.55685	0.00629904	0.0347608	Tested	168.21;151.94	78.1;111.93;118.82	Up
ENSG00000177954	RPS27	protein_coding	1:153990759-153992150	20829.1	0.637794	1.55595	7.38683e-08	5.64422e-06	Tested	24432.05;25484.62	13817.83;16514.98;17790.23	Up
ENSG00000145545	SRD5A1	protein_coding	5:6633343-6674386	358.359	0.637081	1.55518	6.77415e-05	0.00121277	Tested	483.46;398.36	275.07;261.16;313.5	Up
ENSG00000071082	RPL31	protein_coding	2:101001715-101024032	33315.5	0.636388	1.55443	6.19523e-07	3.09281e-05	Tested	38494.64;40702.35	20911.58;26516.64;28996.87	Up
ENSG00000137710	RDX	protein_coding	11:110174880-110296722	768.543	0.635522	1.5535	9.38658e-06	0.000266886	Tested	1011.35;828.87	531.05;560.61;684.59	Up
ENSG00000186132	C2orf76	protein_coding	2:119302225-119366828	119.1	0.635219	1.55317	0.00832299	0.042288	Tested	141.76;147.07	83.3;97.2;98.71	Up
ENSG00000107242	PIP5K1B	protein_coding	9:68705414-69009176	158.723	0.634478	1.55238	0.00222188	0.016619	Tested	205.23;169.48	120.62;114.87;126.13	Up
ENSG00000113272	THG1L	protein_coding	5:157731197-157741448	517.156	0.634001	1.55186	1.48895e-05	0.000389	Tested	595.59;630.18	340.15;395.67;449.69	Up
ENSG00000136770	DNAJC1	protein_coding	10:21756537-22003769	1756.83	0.633507	1.55133	5.3748e-08	4.35392e-06	Tested	2164.45;2082.4	1266.03;1272.42;1567.52	Up
ENSG00000163682	RPL9	protein_coding	4:39454124-39458948	41050.1	0.632124	1.54985	1.0782e-05	0.000298008	Tested	47977.59;48930.67	24696.64;34136.45;34959.85	Up
ENSG00000155099	TMEM55A	protein_coding	8:90993796-91041064	227.344	0.630023	1.54759	0.000578329	0.00614087	Tested	291.98;249.34	166.61;162;195.6	Up
ENSG00000250317	SMIM20	protein_coding	4:25861830-25929874	291.871	0.629765	1.54731	0.000388502	0.00459495	Tested	375.55;333.11	195.24;225.82;265.98	Up
ENSG00000085871	MGST2	protein_coding	4:139665768-139740745	765.84	0.628643	1.54611	3.30234e-06	0.000117174	Tested	953.16;912.63	523.24;600.87;686.42	Up
ENSG00000204387	C6orf48	protein_coding	6:31834608-31839766	3612.3	0.628611	1.54608	2.50104e-09	3.51195e-07	Tested	4278.12;4506.68	2601.47;2785.39;3136.87	Up
ENSG00000134882	UBAC2	protein_coding	13:99200774-99386434	5475.99	0.628327	1.54577	9.36677e-10	1.60859e-07	Tested	6508.16;6440.07	3885.72;4005.77;4673.32	Up
ENSG00000122033	MTIF3	protein_coding	13:27435643-27450591	538.566	0.627482	1.54487	8.2889e-06	0.000241541	Tested	678.11;638.94	397.42;412.36;468.89	Up
ENSG00000168310	IRF2	protein_coding	4:184387713-184474580	681.692	0.627473	1.54486	1.80182e-06	7.27507e-05	Tested	827.27;796.73	530.19;464.39;581.31	Up
ENSG00000118503	TNFAIP3	protein_coding	6:137867188-137883312	283.551	0.626755	1.54409	0.000195613	0.00277153	Tested	327.95;315.57	224.74;208.14;191.94	Up
ENSG00000117020	AKT3	protein_coding	1:243488233-243851079	945.214	0.626272	1.54357	3.25666e-07	1.79102e-05	Tested	1228.21;1046.07	700.26;731.45;777.82	Up
ENSG00000121552	CSTA	protein_coding	3:122325244-122341972	1402.3	0.626248	1.54355	4.02588e-06	0.000137178	Tested	1806.88;1629.5	918.93;1134.97;1286.01	Up
ENSG00000175155	YPEL2	protein_coding	17:59331689-59401729	635.563	0.625363	1.5426	1.29964e-06	5.63615e-05	Tested	743.7;710.04	469.45;457.52;486.25	Up
ENSG00000132965	ALOX5AP	protein_coding	13:30713478-30764426	1349.99	0.623689	1.54081	7.61672e-06	0.000225008	Tested	1761.39;1535.02	879.88;1080.97;1248.53	Up
ENSG00000152782	PANK1	protein_coding	10:89579497-89645572	250.598	0.623415	1.54052	0.000600418	0.00630781	Tested	286.69;300.96	168.34;223.85;180.97	Up
ENSG00000167107	ACSF2	protein_coding	17:50426158-50474845	1897.76	0.622606	1.53965	1.10998e-09	1.85669e-07	Tested	2326.31;2420.38	1535.03;1452.09;1636.99	Up
ENSG00000125351	UPF3B	protein_coding	X:119805311-119852998	2233.52	0.620301	1.5372	1.35267e-08	1.41468e-06	Tested	2935.65;2498.3	1635.68;1849.72;1817.05	Up
ENSG00000117533	VAMP4	protein_coding	1:171700160-171742247	542.66	0.619686	1.53654	3.65651e-05	0.000772063	Tested	751.1;586.35	399.16;456.54;449.69	Up
ENSG00000114656	KIAA1257	protein_coding	3:128909866-129002690	181.061	0.618759	1.53555	0.00151438	0.0127319	Tested	226.39;225.97	140.57;140.4;160.87	Up
ENSG00000256053	APOPT1	protein_coding	14:103562962-103607523	393.095	0.618024	1.53477	4.16073e-05	0.00084394	Tested	489.8;466.54	299.37;303.38;331.78	Up
ENSG00000147118	ZNF182	protein_coding	X:47974851-48003978	514.647	0.617436	1.53415	5.90753e-06	0.000182906	Tested	649.55;583.42	388.75;434.94;382.05	Up
ENSG00000186470	BTN3A2	protein_coding	6:26365159-26378320	1126.35	0.616814	1.53348	1.14361e-07	7.87687e-06	Tested	1445.08;1402.56	926.74;932.72;925.89	Up
ENSG00000153774	CFDP1	protein_coding	16:75293698-75433485	1005.15	0.616782	1.53345	1.0185e-06	4.57085e-05	Tested	1239.85;1153.21	706.34;742.25;892.07	Up
ENSG00000123609	NMI	protein_coding	2:151270465-151290057	1910.94	0.61586	1.53247	1.54657e-07	9.81682e-06	Tested	2454.31;2206.1	1351.07;1518.86;1691.83	Up
ENSG00000110871	COQ5	protein_coding	12:120503274-120534434	808.124	0.613641	1.53012	1.18752e-06	5.17248e-05	Tested	971.15;986.66	574.44;634.25;711.1	Up
ENSG00000175198	PCCA	protein_coding	13:100089015-100530437	1819.15	0.612028	1.52841	7.40584e-08	5.64422e-06	Tested	2222.63;2195.39	1290.32;1424.6;1621.45	Up
ENSG00000204516	MICB	protein_coding	6:31494881-31511124	791.741	0.609835	1.52608	7.65431e-07	3.61126e-05	Tested	943.64;854.2	575.31;573.38;617.87	Up
ENSG00000125945	ZNF436	protein_coding	1:23359448-23369442	461.905	0.609291	1.52551	7.19926e-05	0.00126503	Tested	542.7;534.72	367.05;297.49;393.94	Up
ENSG00000156171	DRAM2	protein_coding	1:111117333-111140216	1743.83	0.608865	1.52506	7.76644e-08	5.88422e-06	Tested	2102.03;2072.66	1233.92;1333.29;1539.19	Up
ENSG00000240024	LINC00888	transcribed_unprocessed_pseudogene	3:183447608-183456013	341.662	0.608833	1.52503	0.000233696	0.00317511	Tested	418.93;412.97	249.04;245.45;323.56	Up
ENSG00000159873	CCDC117	protein_coding	22:28772674-28789301	676.339	0.60878	1.52497	5.53049e-06	0.000172895	Tested	831.5;687.64	471.18;484.03;538.35	Up
ENSG00000062725	APPBP2	protein_coding	17:60443149-60526219	614.69	0.608415	1.52458	1.40552e-05	0.000372496	Tested	807.17;676.93	470.31;481.09;508.19	Up
ENSG00000196550	FAM72A	protein_coding	1:206186179-206204414	188.059	0.60809	1.52424	0.00195826	0.0151799	Tested	261.3;210.38	154.46;167.89;141.67	Up
ENSG00000117543	DPH5	protein_coding	1:100989623-101026088	612.213	0.605423	1.52142	8.6081e-06	0.000249203	Tested	744.76;730.5	426.93;485.99;542.01	Up
ENSG00000147604	RPL7	protein_coding	8:73290267-73295789	32857.6	0.604591	1.52055	1.20114e-07	8.03624e-06	Tested	39521.85;39185.83	22043.1;26063.05;29538.88	Up
ENSG00000120280	CXorf21	protein_coding	X:30558824-30577844	979.005	0.604185	1.52012	3.77582e-08	3.28598e-06	Tested	1200.71;1136.65	760.14;791.34;754.97	Up
ENSG00000155621	C9orf85	protein_coding	9:71911510-71986054	227.942	0.603296	1.51918	0.000975165	0.00911475	Tested	260.24;263.95	155.32;164.94;197.43	Up
ENSG00000198034	RPS4X	protein_coding	X:72255679-72277300	57784.5	0.602419	1.51826	2.28578e-07	1.35672e-05	Tested	66883.21;68917.08	38886.73;43509.76;51771.18	Up
ENSG00000233384	AC096537.1	bidirectional_promoter_lncRNA	1:224611404-224616220	137.719	0.602317	1.51815	0.00673855	0.0363569	Tested	180.9;161.68	97.19;122.73;118.82	Up
ENSG00000143498	TAF1A	protein_coding	1:222557902-222589933	353.26	0.601511	1.5173	0.000112818	0.00178733	Tested	445.37;362.33	262.06;269.02;266.89	Up
ENSG00000137478	FCHSD2	protein_coding	11:72836745-73142261	1332.54	0.601454	1.51725	4.85081e-09	6.00754e-07	Tested	1547.7;1604.17	1019.59;1064.28;1032.83	Up
ENSG00000118181	RPS25	protein_coding	11:119015712-119018691	15273.9	0.601186	1.51696	3.98741e-08	3.3788e-06	Tested	18209.52;17992.64	10706.13;11705.1;13386.55	Up
ENSG00000188997	KCTD21	protein_coding	11:78171249-78188822	128.135	0.600486	1.51623	0.00908715	0.04493	Tested	151.28;149.02	97.19;84.44;115.16	Up
ENSG00000272335	AC093297.3	lincRNA	5:44826076-44828592	146.904	0.600468	1.51621	0.00635277	0.0349375	Tested	171.38;173.37	116.28;119.78;105.11	Up
ENSG00000166710	B2M	protein_coding	15:44711477-44718877	48972.6	0.600169	1.51589	1.64994e-07	1.03161e-05	Tested	62584.99;54911.01	33196.12;39304.68;43763.57	Up
ENSG00000114742	WDR48	protein_coding	3:39051998-39096671	1671.73	0.600054	1.51577	1.84834e-07	1.14455e-05	Tested	2055.49;1860.33	1141.94;1362.75;1371.01	Up
ENSG00000072571	HMMR	protein_coding	5:163460203-163491945	1462.53	0.599983	1.5157	7.8875e-05	0.00135657	Tested	2014.23;1573.98	935.42;1229.22;1386.55	Up
ENSG00000185432	METTL7A	protein_coding	12:50923472-50932517	682.647	0.598299	1.51393	7.91798e-06	0.000232309	Tested	934.12;767.51	554.48;540.98;589.53	Up
ENSG00000034533	ASTE1	protein_coding	3:131013875-131027649	268.347	0.597688	1.51329	0.000343382	0.00423636	Tested	325.83;296.09	217.8;190.47;207.48	Up
ENSG00000063046	EIF4B	protein_coding	12:53006158-53042209	10748.1	0.597378	1.51296	1.08757e-09	1.84314e-07	Tested	12795.22;12473.98	7638.68;8202.02;9212.28	Up
ENSG00000163659	TIPARP	protein_coding	3:156673235-156706770	356.21	0.596415	1.51196	0.000118828	0.00185516	Tested	433.74;389.6	275.07;250.36;290.65	Up
ENSG00000119801	YPEL5	protein_coding	2:30146941-30160533	1108.05	0.596233	1.51176	4.72986e-06	0.000153452	Tested	1436.62;1283.73	761;956.28;982.56	Up
ENSG00000125703	ATG4C	protein_coding	1:62784135-62865513	534.628	0.596021	1.51154	0.000284501	0.00370067	Tested	696.09;590.24	339.28;432;505.45	Up
ENSG00000116678	LEPR	protein_coding	1:65420652-65641559	530.935	0.594233	1.50967	6.50321e-05	0.00117808	Tested	718.31;571.74	386.14;430.03;465.23	Up
ENSG00000196683	TOMM7	protein_coding	7:22812628-22822852	4175.76	0.593576	1.50898	1.59956e-06	6.68908e-05	Tested	4758.41;4847.58	2691.72;3192.84;3665.17	Up
ENSG00000123240	OPTN	protein_coding	10:13099449-13138308	1085.85	0.593154	1.50854	2.59979e-07	1.49488e-05	Tested	1323.43;1268.14	821.75;818.83;935.94	Up
ENSG00000196151	WDSUB1	protein_coding	2:159235793-159286799	860.237	0.592147	1.50749	8.98838e-07	4.11994e-05	Tested	1100.21;1059.71	709.81;677.45;761.37	Up
ENSG00000111011	RSRC2	protein_coding	12:122503458-122527000	1542.23	0.592075	1.50741	2.45455e-08	2.24217e-06	Tested	1791.01;1557.42	1096.82;1120.24;1114.17	Up
ENSG00000171425	ZNF581	protein_coding	19:55635459-55645622	535.44	0.592006	1.50734	8.14251e-06	0.000238353	Tested	587.13;634.07	391.35;393.7;430.5	Up
ENSG00000206503	HLA-A	protein_coding	6:29941260-29945884	6362.08	0.590585	1.50586	3.43895e-08	3.03381e-06	Tested	6935.55;8029.63	4612.02;4773.55;5522.43	Up
ENSG00000162849	KIF26B	protein_coding	1:245154985-245709431	187.969	0.590214	1.50547	0.00481963	0.0288461	Tested	228.51;259.08	197.84;138.43;148.98	Up
ENSG00000196214	ZNF766	protein_coding	19:52269571-52296046	761.591	0.589986	1.50523	1.66101e-06	6.87903e-05	Tested	935.18;894.13	571.84;607.74;643.46	Up
ENSG00000116251	RPL22	protein_coding	1:6181269-6209389	15718	0.589719	1.50495	6.74073e-07	3.30116e-05	Tested	19130.95;17979.98	10434.53;12391.39;14163.45	Up
ENSG00000163644	PPM1K	protein_coding	4:88257620-88284769	607.565	0.589481	1.50471	1.43277e-05	0.000376771	Tested	780.73;743.16	488.54;574.36;457	Up
ENSG00000196428	TSC22D2	protein_coding	3:150408335-150466431	401.976	0.588665	1.50385	3.02587e-05	0.000677403	Tested	463.36;471.41	302.84;319.09;310.76	Up
ENSG00000141627	DYM	protein_coding	18:49041474-49461347	2861.08	0.588085	1.50325	3.15481e-07	1.75147e-05	Tested	3498.45;3313.54	2058.27;2166.85;2572.02	Up
ENSG00000280832	GSEC	antisense	11:126340889-126355587	288.9	0.587852	1.50301	0.000219373	0.00302014	Tested	371.32;365.25	236.02;237.6;261.41	Up
ENSG00000065717	TLE2	protein_coding	19:2997638-3047635	281.494	0.587668	1.50282	0.000526733	0.00571552	Tested	303.62;372.07	234.29;207.16;233.07	Up
ENSG00000198918	RPL39	protein_coding	X:119786504-119791643	22437.6	0.58759	1.50273	1.80008e-07	1.12005e-05	Tested	26635.65;27350.8	15365.01;18864.44;19660.29	Up
ENSG00000234745	HLA-B	protein_coding	6:31269491-31357188	19451.7	0.58674	1.50185	3.70144e-08	3.24317e-06	Tested	22637.87;23451.89	13808.29;14826.27;17399.04	Up
ENSG00000164258	NDUFS4	protein_coding	5:53560633-53683340	1006.92	0.585698	1.50077	3.03606e-05	0.000677721	Tested	1221.87;1128.86	642.12;803.12;904.87	Up
ENSG00000104081	BMF	protein_coding	15:40087890-40108892	906.454	0.585669	1.50073	3.70804e-07	1.98173e-05	Tested	1104.44;1126.91	728.9;706.9;794.27	Up
ENSG00000233016	SNHG7	antisense	9:136721366-136728184	748.408	0.584631	1.49966	1.31538e-06	5.65863e-05	Tested	821.98;936.98	578.78;589.08;592.28	Up
ENSG00000140386	SCAPER	protein_coding	15:76347904-76905444	992.368	0.583586	1.49857	2.33398e-07	1.37898e-05	Tested	1210.23;1101.59	750.59;768.75;794.27	Up
ENSG00000197006	METTL9	protein_coding	16:21597218-21657473	3328.4	0.582809	1.49776	1.17702e-07	7.97899e-06	Tested	4341.6;3890.14	2485.2;2692.11;3066.49	Up
ENSG00000024862	CCDC28A	protein_coding	6:138773509-138793319	964.367	0.581364	1.49626	9.74927e-06	0.000275374	Tested	1193.3;1039.25	663.82;730.46;843.63	Up
ENSG00000166352	C11orf74	protein_coding	11:36594493-36659290	186.013	0.581238	1.49613	0.00688081	0.0369133	Tested	235.91;207.46	115.41;149.23;180.06	Up
ENSG00000177410	ZFAS1	antisense	20:49278178-49295738	772.633	0.580917	1.4958	5.13769e-06	0.000162989	Tested	856.89;932.11	538;613.63;643.46	Up
ENSG00000137154	RPS6	protein_coding	9:19375715-19380254	58597.9	0.580672	1.49555	1.26034e-07	8.32471e-06	Tested	68181.25;68803.13	40082.47;45491.04;51819.62	Up
ENSG00000116497	S100PBP	protein_coding	1:32816767-32858879	1525.93	0.580647	1.49552	9.5506e-08	6.83398e-06	Tested	1832.27;1610.02	1137.6;1151.66;1162.62	Up
ENSG00000139793	MBNL2	protein_coding	13:97221434-97394120	654.525	0.579627	1.49446	1.98146e-05	0.000480625	Tested	811.4;699.33	477.25;509.56;529.21	Up
ENSG00000150540	HNMT	protein_coding	2:137964020-138016364	404.366	0.579187	1.49401	0.000277348	0.00363772	Tested	530;476.28	282.01;346.58;382.05	Up
ENSG00000165288	BRWD3	protein_coding	X:80670854-80809688	1170.49	0.578778	1.49358	4.13899e-05	0.000843516	Tested	1433.45;1317.82	1011.78;989.66;761.37	Up
ENSG00000102543	CDADC1	protein_coding	13:49247925-49293485	588.431	0.577777	1.49255	7.29864e-06	0.000218112	Tested	723.6;663.29	435.6;484.03;474.37	Up
ENSG00000092140	G2E3	protein_coding	14:30559123-30620063	591.003	0.576841	1.49158	7.94363e-05	0.00135875	Tested	807.17;623.36	460.77;476.18;500.88	Up
ENSG00000008988	RPS20	protein_coding	8:56067295-56074581	23966	0.573662	1.4883	1.07759e-08	1.17622e-06	Tested	27695.66;28205.97	17188.99;18777.06;20375.96	Up
ENSG00000156508	EEF1A1	protein_coding	6:73515750-73523797	189601	0.573397	1.48802	1.13983e-06	5.01057e-05	Tested	215938.32;224235.46	124935.79;147725.62;171056.4	Up
ENSG00000145592	RPL37	protein_coding	5:40825262-40835335	20166.1	0.573009	1.48762	1.3425e-06	5.72561e-05	Tested	22740.48;23698.31	13330.16;15597.97;17898.08	Up
ENSG00000198740	ZNF652	protein_coding	17:49289206-49362473	511.589	0.572033	1.48662	2.15737e-05	0.000516486	Tested	596.65;607.77	402.63;415.3;397.59	Up
ENSG00000100100	PIK3IP1	protein_coding	22:31281593-31292534	1014.75	0.572024	1.48661	5.48484e-07	2.77124e-05	Tested	1124.54;1288.6	833.89;795.26;806.15	Up
ENSG00000183496	MEX3B	protein_coding	15:82041778-82046141	180.245	0.571565	1.48613	0.00488342	0.0290614	Tested	178.78;228.89	139.71;126.65;145.33	Up
ENSG00000198695	MT-ND6	protein_coding	MT:14149-14673	16041.9	0.571343	1.48591	3.40464e-07	1.8475e-05	Tested	19971.97;19351.37	13778.78;14031;11886.66	Up
ENSG00000141699	RETREG3	protein_coding	17:42579513-42610623	684.248	0.570958	1.48551	9.90329e-06	0.000279112	Tested	806.11;822.05	500.68;533.12;610.56	Up
ENSG00000142937	RPS8	protein_coding	1:44775251-44778779	46454.3	0.570697	1.48524	4.1003e-07	2.17333e-05	Tested	53527.3;53760.72	31701.87;35972.43;40680.62	Up
ENSG00000093167	LRRFIP2	protein_coding	3:37052656-37183689	1026.67	0.570549	1.48509	4.41921e-07	2.32324e-05	Tested	1276.88;1151.26	794.85;808.03;849.11	Up
ENSG00000168216	LMBRD1	protein_coding	6:69675802-69797111	340.514	0.570378	1.48491	0.000549712	0.00589897	Tested	431.62;364.27	231.69;281.78;290.65	Up
ENSG00000173812	EIF1	protein_coding	17:41688885-41692668	7925.95	0.569619	1.48413	1.38528e-08	1.42739e-06	Tested	9230.12;9409.78	5954.41;5887.9;6996.72	Up
ENSG00000237765	FAM200B	protein_coding	4:15681662-15705565	158.229	0.569367	1.48387	0.0063049	0.0347782	Tested	211.58;186.03	121.48;127.63;152.64	Up
ENSG00000142892	PIGK	protein_coding	1:77088990-77219430	1392.94	0.568252	1.48273	9.46166e-06	0.000268428	Tested	1750.81;1610.02	977.07;1112.39;1310.69	Up
ENSG00000115267	IFIH1	protein_coding	2:162267079-162318703	903.374	0.567418	1.48187	6.36277e-07	3.15783e-05	Tested	1121.37;1052.89	726.3;742.25;732.12	Up
ENSG00000092036	HAUS4	protein_coding	14:22946228-22957161	724.44	0.567016	1.48146	4.88942e-06	0.000157834	Tested	896.04;833.74	548.41;568.47;634.32	Up
ENSG00000156467	UQCRB	protein_coding	8:96225920-96235634	4224.52	0.567007	1.48145	1.87661e-06	7.48321e-05	Tested	5180.51;4754.08	2937.29;3266.47;3855.28	Up
ENSG00000107957	SH3PXD2A	protein_coding	10:103594027-103855543	1505.72	0.565078	1.47947	7.05104e-07	3.4014e-05	Tested	1768.8;1822.35	1337.18;1100.61;1201.92	Up
ENSG00000129515	SNX6	protein_coding	14:34561094-34630183	1141.4	0.564956	1.47934	2.19859e-05	0.000523436	Tested	1429.21;1307.1	778.36;931.73;1064.82	Up
ENSG00000196839	ADA	protein_coding	20:44619522-44652233	3535.98	0.564813	1.4792	1.9488e-09	2.95301e-07	Tested	4015.76;4413.18	2775.89;2799.13;2973.26	Up
ENSG00000197568	HHLA3	protein_coding	1:70354805-70385339	184.432	0.564514	1.47889	0.00295043	0.0205081	Tested	224.27;219.15	150.12;139.42;159.95	Up
ENSG00000104408	EIF3E	protein_coding	8:108201216-108435333	19337.2	0.564152	1.47852	1.64323e-06	6.82735e-05	Tested	23878.78;21949.99	12959.64;15880.73;17654.96	Up
ENSG00000126858	RHOT1	protein_coding	17:32142454-32253374	1475.04	0.563773	1.47813	5.7778e-06	0.000179321	Tested	1810.06;1675.27	1014.38;1181.11;1341.76	Up
ENSG00000162600	OMA1	protein_coding	1:58415384-58546802	735.989	0.563676	1.47803	0.000106413	0.0017154	Tested	939.41;876.6	530.19;587.12;725.72	Up
ENSG00000120925	RNF170	protein_coding	8:42849637-42897290	660.661	0.563599	1.47795	4.93483e-05	0.000968482	Tested	850.55;761.67	481.59;532.14;622.44	Up
ENSG00000133874	RNF122	protein_coding	8:33547755-33567125	208.007	0.56273	1.47706	0.00238795	0.0175053	Tested	227.45;249.34	167.47;169.85;147.16	Up
ENSG00000204128	C2orf72	protein_coding	2:231037490-231049719	236.909	0.561853	1.47616	0.00305856	0.021089	Tested	259.18;286.36	199.58;206.18;148.98	Up
ENSG00000079215	SLC1A3	protein_coding	5:36606355-36688334	813.517	0.561808	1.47612	2.03693e-06	7.97437e-05	Tested	980.67;913.61	667.29;622.47;634.32	Up
ENSG00000100815	TRIP11	protein_coding	14:91965991-92040896	693.679	0.561714	1.47602	4.39011e-05	0.000880758	Tested	900.27;728.55	499.82;598.9;556.63	Up
ENSG00000168300	PCMTD1	protein_coding	8:51817575-51899186	642.019	0.561703	1.47601	0.000103882	0.0016788	Tested	818.81;720.76	526.72;577.3;460.66	Up
ENSG00000100554	ATP6V1D	protein_coding	14:67294371-67360265	940.631	0.561602	1.47591	1.40648e-05	0.000372496	Tested	1127.71;1052.89	655.14;713.77;847.28	Up
ENSG00000197782	ZNF780A	protein_coding	19:40069152-40090938	210.717	0.560927	1.47522	0.00268685	0.0191832	Tested	231.68;256.16	176.15;175.74;144.41	Up
ENSG00000233461	AL445524.1	antisense	1:231522388-231528556	293.473	0.560473	1.47475	0.000504384	0.00553989	Tested	349.1;332.13	233.42;214.03;244.95	Up
ENSG00000111670	GNPTAB	protein_coding	12:101745497-101830938	1878.33	0.559878	1.47414	2.23602e-08	2.08695e-06	Tested	2326.31;2251.88	1486.43;1586.6;1585.8	Up
ENSG00000025039	RRAGD	protein_coding	6:89364636-89412270	1284.71	0.558992	1.47324	7.18885e-06	0.000215833	Tested	1580.49;1399.63	902.45;995.55;1136.11	Up
ENSG00000242259	C22orf39	protein_coding	22:19351368-19448232	604.054	0.557586	1.4718	2.219e-05	0.000526348	Tested	715.14;712.97	435.6;495.81;524.64	Up
ENSG00000143222	UFC1	protein_coding	1:161152776-161158856	1734.46	0.557427	1.47164	3.90802e-06	0.000133871	Tested	2063.95;2038.58	1281.65;1334.28;1565.69	Up
ENSG00000114423	CBLB	protein_coding	3:105655461-105869552	497.212	0.556931	1.47114	6.02465e-05	0.00111457	Tested	568.09;536.67	405.23;377.01;343.67	Up
ENSG00000170310	STX8	protein_coding	17:9250471-9576591	782.621	0.556896	1.4711	5.75663e-05	0.00108084	Tested	897.09;902.89	522.38;642.1;671.8	Up
ENSG00000240065	PSMB9	protein_coding	6:32844136-32859585	657.839	0.556225	1.47042	0.000144048	0.00215989	Tested	772.26;772.38	465.97;508.58;601.42	Up
ENSG00000204592	HLA-E	protein_coding	6:30489467-30494205	8064.98	0.556124	1.47031	2.693e-09	3.68999e-07	Tested	9285.13;9215.96	5875.44;6215.82;6783.76	Up
ENSG00000118816	CCNI	protein_coding	4:77047158-77076005	6723.19	0.556046	1.47023	8.6288e-08	6.31471e-06	Tested	8067.5;7709.18	5072.79;4971.87;6050.73	Up
ENSG00000133872	SARAF	protein_coding	8:30063012-30083208	4622.54	0.555121	1.46929	8.34529e-08	6.21314e-06	Tested	5808.89;5388.15	3583.75;3612.07;4234.59	Up
ENSG00000123095	BHLHE41	protein_coding	12:26120026-26125127	222.875	0.553966	1.46812	0.00250724	0.0181934	Tested	279.28;236.68	167.47;193.42;166.35	Up
ENSG00000096968	JAK2	protein_coding	9:4984390-5128183	364.062	0.552739	1.46687	0.000213195	0.00295264	Tested	436.91;431.48	286.35;295.52;306.19	Up
ENSG00000112210	RAB23	protein_coding	6:57186992-57222314	146.375	0.552318	1.46644	0.00894157	0.044449	Tested	179.84;154.87	111.94;118.8;111.51	Up
ENSG00000008256	CYTH3	protein_coding	7:6161776-6272644	1657.64	0.551656	1.46577	2.32897e-06	8.92771e-05	Tested	1751.87;2127.21	1319.83;1241;1409.4	Up
ENSG00000004866	ST7	protein_coding	7:116953238-117230103	263.218	0.551647	1.46576	0.00237348	0.017429	Tested	298.33;322.39	185.7;200.29;249.52	Up
ENSG00000196531	NACA	protein_coding	12:56712428-56731628	25931.4	0.551503	1.46561	3.85717e-07	2.05291e-05	Tested	31047.06;29726.38	18369.98;20241.91;23587.78	Up
ENSG00000132170	PPARG	protein_coding	3:12287368-12434356	1149.79	0.55058	1.46467	4.52554e-06	0.000148696	Tested	1442.97;1349.96	948.44;853.19;1057.51	Up
ENSG00000166037	CEP57	protein_coding	11:95789965-95832693	2237.92	0.55004	1.46413	1.0183e-06	4.57085e-05	Tested	2787.55;2384.34	1605.31;1808.49;1884.68	Up
ENSG00000113269	RNF130	protein_coding	5:179911651-180072118	4859.56	0.549535	1.46361	1.58286e-07	9.99377e-06	Tested	6025.76;5653.08	3625.4;3887.96;4455.78	Up
ENSG00000117614	SYF2	protein_coding	1:25222679-25232502	2211.03	0.54924	1.46331	7.01098e-07	3.39479e-05	Tested	2637.33;2501.22	1599.24;1696.56;1971.51	Up
ENSG00000151466	SCLT1	protein_coding	4:128864921-129093607	843.587	0.548776	1.46284	1.77108e-05	0.000439529	Tested	1055.78;930.17	619.56;673.52;743.09	Up
ENSG00000134504	KCTD1	protein_coding	18:26454910-26657401	236.986	0.548479	1.46254	0.00154021	0.0128824	Tested	296.21;268.82	184.83;194.4;200.17	Up
ENSG00000172795	DCP2	protein_coding	5:112976702-113020970	1509.94	0.548268	1.46233	7.07206e-06	0.000212823	Tested	1765.62;1619.76	1100.29;1111.41;1260.42	Up
ENSG00000198963	RORB	protein_coding	9:74497365-74693177	592.6	0.548036	1.46209	0.000210528	0.00292962	Tested	713.02;683.75	502.42;440.83;488.99	Up
ENSG00000156239	N6AMT1	protein_coding	21:28872191-28885371	320.06	0.547703	1.46176	0.000362419	0.00439482	Tested	350.16;361.35	238.63;253.31;238.56	Up
ENSG00000026025	VIM	protein_coding	10:17228259-17237593	3830.64	0.547639	1.46169	2.71351e-07	1.53965e-05	Tested	4579.62;4178.45	2662.21;3126.07;3199.94	Up
ENSG00000176386	CDC26	protein_coding	9:113255835-113275589	450.079	0.547339	1.46139	0.000813287	0.00789979	Tested	543.76;478.23	282.01;380.94;386.62	Up
ENSG00000125356	NDUFA1	protein_coding	X:119871487-119876662	2619.35	0.546143	1.46018	7.63479e-06	0.000225025	Tested	3160.99;2949.26	1819.64;2049.03;2408.41	Up
ENSG00000188921	HACD4	protein_coding	9:20999515-21031636	646.675	0.545683	1.45971	4.59101e-05	0.000912534	Tested	862.18;724.65	506.76;560.61;563.03	Up
ENSG00000155966	AFF2	protein_coding	X:148500619-149000663	9487.34	0.544515	1.45853	7.32345e-09	8.57509e-07	Tested	11436.89;10981.81	7851.28;7117.12;8086.22	Up
ENSG00000118513	MYB	protein_coding	6:135181315-135219173	10939.6	0.543895	1.4579	1.24042e-10	2.80292e-08	Tested	12943.33;12888.9	8551.54;8772.45;9254.32	Up
ENSG00000100519	PSMC6	protein_coding	14:52707172-52728587	1592.94	0.543051	1.45705	5.38603e-06	0.000169614	Tested	1972.97;1760.01	1114.17;1352.93;1376.49	Up
ENSG00000110013	SIAE	protein_coding	11:124633113-124695707	470.342	0.542446	1.45644	0.000204306	0.00286651	Tested	609.35;517.19	350.57;392.72;416.79	Up
ENSG00000204498	NFKBIL1	protein_coding	6:31546870-31558829	470.811	0.542091	1.45608	0.000154758	0.00227544	Tested	489.8;544.46	347.96;332.83;384.8	Up
ENSG00000187109	NAP1L1	protein_coding	12:76036587-76085033	19733.9	0.54198	1.45597	8.80277e-07	4.05023e-05	Tested	23943.31;22397.05	13889.85;15779.6;18072.66	Up
ENSG00000186130	ZBTB6	protein_coding	9:122908056-122913330	251.205	0.541816	1.4558	0.003165	0.0215803	Tested	321.6;268.82	172.68;224.83;211.14	Up
ENSG00000134255	CEPT1	protein_coding	1:111139627-111185102	881.879	0.540992	1.45497	9.55139e-06	0.000270378	Tested	1084.34;967.18	685.51;740.28;689.16	Up
ENSG00000151092	NGLY1	protein_coding	3:25718944-25790039	2745.23	0.540171	1.45414	4.34416e-08	3.6333e-06	Tested	3335.54;3006.73	2059.14;2249.32;2233.83	Up
ENSG00000147168	IL2RG	protein_coding	X:71107404-71112108	8261.43	0.539946	1.45392	6.90807e-10	1.23578e-07	Tested	10216.08;9807.17	6710.2;6674.32;7272.75	Up
ENSG00000138326	RPS24	protein_coding	10:78033760-78056812	34501.3	0.539619	1.45359	2.8854e-06	0.000106183	Tested	39658.32;40078.02	23100.87;28494;30688.7	Up
ENSG00000142676	RPL11	protein_coding	1:23691779-23696425	36055.3	0.539454	1.45342	4.25662e-07	2.24694e-05	Tested	41313.92;42343.53	25656.36;28351.64;32331.17	Up
ENSG00000020426	MNAT1	protein_coding	14:60734742-60969953	187.389	0.538453	1.45241	0.0104789	0.049767	Tested	233.79;194.8	124.95;154.14;163.61	Up
ENSG00000135378	PRRG4	protein_coding	11:32829943-32858123	182.694	0.538409	1.45237	0.00440479	0.0270547	Tested	239.08;224.02	153.59;162;162.69	Up
ENSG00000011638	TMEM159	protein_coding	16:21158377-21180616	568.411	0.537154	1.45111	3.9188e-05	0.000807585	Tested	649.55;626.28	408.7;468.32;442.38	Up
ENSG00000110066	KMT5B	protein_coding	11:68154863-68213828	609.039	0.536565	1.45051	3.77212e-05	0.000788215	Tested	746.87;667.19	459.9;481.09;520.98	Up
ENSG00000089157	RPLP0	protein_coding	12:120196686-120201235	55964.9	0.536311	1.45026	4.65936e-06	0.00015193	Tested	61594.8;65756.46	38040.69;43521.54;50157.96	Up
ENSG00000122026	RPL21	protein_coding	13:27251309-27256691	14910.6	0.53597	1.44992	1.30609e-06	5.64509e-05	Tested	17774.73;17155	10474.44;12377.64;13285.09	Up
ENSG00000137996	RTCA	protein_coding	1:100266207-100292769	773.332	0.535612	1.44956	1.23717e-05	0.000335469	Tested	933.06;852.25	565.76;643.08;638.89	Up
ENSG00000170540	ARL6IP1	protein_coding	16:18791667-18801678	3688.59	0.534824	1.44877	0.00011397	0.00179894	Tested	4822.94;3951.5	2501.68;2940.51;3642.32	Up
ENSG00000172260	NEGR1	protein_coding	1:71395940-72282734	770.049	0.534632	1.44857	0.000150045	0.00222391	Tested	981.73;902.89	612.62;584.18;754.06	Up
ENSG00000017260	ATP2C1	protein_coding	3:130850595-131016712	2232.74	0.534615	1.44856	8.32347e-07	3.85634e-05	Tested	2757.93;2551.87	1698.16;1865.43;1934.95	Up
ENSG00000144746	ARL6IP5	protein_coding	3:69084944-69106066	2741.18	0.534422	1.44836	3.72676e-06	0.000129136	Tested	3353.52;3132.37	1955.88;2245.39;2516.26	Up
ENSG00000188428	BLOC1S5	protein_coding	6:8013567-8064414	600.385	0.533604	1.44754	0.000510777	0.00558932	Tested	765.92;626.28	419.98;454.58;567.6	Up
ENSG00000156482	RPL30	protein_coding	8:98024851-98046469	15698.8	0.533335	1.44727	1.02639e-05	0.000287224	Tested	17811.76;18352.05	10387.67;12747.78;14347.17	Up
ENSG00000187626	ZKSCAN4	protein_coding	6:28244623-28252224	196.424	0.532103	1.44604	0.00467697	0.0283003	Tested	228.51;215.25	149.25;165.93;145.33	Up
ENSG00000152404	CWF19L2	protein_coding	11:107326345-107457844	419.906	0.532034	1.44597	0.000282273	0.00368085	Tested	515.19;463.62	314.12;330.87;370.17	Up
ENSG00000165097	KDM1B	protein_coding	6:18155329-18223853	1877.21	0.531773	1.4457	3.20332e-07	1.77076e-05	Tested	2275.53;2219.74	1459.53;1538.49;1666.23	Up
ENSG00000118096	IFT46	protein_coding	11:118544528-118572970	264.05	0.531759	1.44569	0.00264643	0.0189788	Tested	291.98;310.7	177.02;214.03;234.9	Up
ENSG00000140612	SEC11A	protein_coding	15:84669538-84716716	4737.04	0.531409	1.44534	1.5704e-06	6.58851e-05	Tested	5677.72;5320.94	3385.04;3721.05;4308.63	Up
ENSG00000136521	NDUFB5	protein_coding	3:179604690-179627647	1455.96	0.530133	1.44406	1.50623e-05	0.000391923	Tested	1826.98;1617.81	1075.13;1154.61;1348.16	Up
ENSG00000144713	RPL32	protein_coding	3:12834485-12841588	33131.9	0.529969	1.4439	4.93322e-06	0.00015885	Tested	36566.1;39104.99	23165.95;25674.25;29771.95	Up
ENSG00000085274	MYNN	protein_coding	3:169772831-169789716	225.049	0.529441	1.44337	0.0043949	0.0270069	Tested	262.36;251.29	151.85;190.47;191.94	Up
ENSG00000278845	MRPL45	protein_coding	17:38297023-38323218	969.983	0.529239	1.44317	1.96853e-05	0.00047839	Tested	1161.57;1090.88	709.81;750.1;881.1	Up
ENSG00000153814	JAZF1	protein_coding	7:27830573-28180743	272.25	0.528442	1.44237	0.00312071	0.0213688	Tested	348.05;268.82	190.9;221.89;228.5	Up
ENSG00000114391	RPL24	protein_coding	3:101681091-101686782	21549.7	0.527243	1.44117	6.20362e-06	0.000190244	Tested	24824.53;24928.47	14925.93;17333.8;19525.02	Up
ENSG00000076053	RBM7	protein_coding	11:114400030-114414203	321.061	0.527077	1.44101	0.00159618	0.0132211	Tested	364.97;354.53	220.4;244.47;284.26	Up
ENSG00000149273	RPS3	protein_coding	11:75399486-75422280	44480.2	0.52698	1.44091	1.6859e-06	6.90836e-05	Tested	49790.82;52160.44	31425.07;35232.14;39475.96	Up
ENSG00000197756	RPL37A	protein_coding	2:216498189-216579180	20902.5	0.526601	1.44053	1.63007e-05	0.000412481	Tested	23126.61;24406.41	14588.38;15932.76;18974.78	Up
ENSG00000114416	FXR1	protein_coding	3:180868141-180982753	3539.22	0.526181	1.44011	1.13865e-07	7.87687e-06	Tested	4115.21;3965.14	2560.69;2849.2;3007.08	Up
ENSG00000177721	ANXA2R	protein_coding	5:43039081-43043170	970.885	0.525846	1.43978	1.52197e-05	0.000394426	Tested	1107.61;1326.58	873.81;868.9;794.27	Up
ENSG00000111144	LTA4H	protein_coding	12:96000828-96043520	3001.61	0.525413	1.43935	2.20309e-07	1.32597e-05	Tested	3541.83;3417.75	2217.93;2423.1;2612.23	Up
ENSG00000142541	RPL13A	protein_coding	19:49487554-49492308	58008.2	0.525232	1.43916	2.02435e-06	7.94928e-05	Tested	62326.86;69438.17	41339.82;45171.96;50824.27	Up
ENSG00000117650	NEK2	protein_coding	1:211658657-211675630	1224.31	0.524989	1.43892	1.40843e-05	0.000372496	Tested	1497.98;1384.05	930.21;935.66;1137.94	Up
ENSG00000084092	NOA1	protein_coding	4:56963370-56978823	806.742	0.524929	1.43886	4.22181e-05	0.000853642	Tested	853.72;987.63	651.67;585.16;682.76	Up
ENSG00000148842	CNNM2	protein_coding	10:102918293-103090221	722.377	0.524737	1.43867	3.87746e-05	0.000800348	Tested	830.45;837.64	534.53;622.47;583.14	Up
ENSG00000198331	HYLS1	protein_coding	11:125883614-125900648	468.184	0.52455	1.43848	0.000759465	0.00752668	Tested	551.16;555.18	324.53;378.98;450.61	Up
ENSG00000174032	SLC25A30	protein_coding	13:45393316-45418455	1854.11	0.524313	1.43825	1.4589e-06	6.15268e-05	Tested	2241.68;1962.6	1367.55;1450.13;1566.61	Up
ENSG00000113161	HMGCR	protein_coding	5:75336329-75362104	4649.24	0.524206	1.43814	1.36406e-05	0.000364503	Tested	5643.86;5032.64	3133.4;3794.68;4208.09	Up
ENSG00000137764	MAP2K5	protein_coding	15:67542709-67807123	1443.74	0.524062	1.438	3.17175e-06	0.000114263	Tested	1572.03;1737.61	1107.23;1086.86;1258.59	Up
ENSG00000100575	TIMM9	protein_coding	14:58408494-58427614	621.974	0.523324	1.43726	0.000103851	0.0016788	Tested	738.41;736.34	446.02;541.96;552.06	Up
ENSG00000155827	RNF20	protein_coding	9:101533851-101563344	2001.64	0.522599	1.43654	2.55472e-07	1.47555e-05	Tested	2351.7;2194.41	1515.94;1541.44;1689.08	Up
ENSG00000110172	CHORDC1	protein_coding	11:90201160-90223364	553.727	0.522205	1.43615	0.000202892	0.00284978	Tested	662.24;571.74	387.01;430.03;471.63	Up
ENSG00000140534	TICRR	protein_coding	15:89575482-89631056	1105.57	0.521612	1.43556	1.45984e-06	6.15268e-05	Tested	1269.47;1224.31	909.39;863.99;831.75	Up
ENSG00000070501	POLB	protein_coding	8:42338454-42371808	601.423	0.521279	1.43523	0.000582159	0.00617645	Tested	752.16;692.51	437.34;466.36;605.99	Up
ENSG00000175105	ZNF654	protein_coding	3:88059274-88144665	536.129	0.521093	1.43504	0.000570807	0.00607603	Tested	669.65;569.79	379.2;476.18;440.55	Up
ENSG00000163346	PBXIP1	protein_coding	1:154944076-154956123	1612.1	0.520625	1.43458	1.93357e-07	1.18593e-05	Tested	1951.81;1945.07	1400.53;1294.02;1379.24	Up
ENSG00000179152	TCAIM	protein_coding	3:44338119-44409451	966.2	0.520369	1.43432	3.40399e-05	0.000740598	Tested	1185.9;1078.21	696.79;800.17;871.05	Up
ENSG00000158161	EYA3	protein_coding	1:27970344-28088696	1570.49	0.520234	1.43419	3.02058e-07	1.6842e-05	Tested	1777.26;1641.18	1202.68;1162.46;1209.23	Up
ENSG00000135924	DNAJB2	protein_coding	2:219279267-219286900	285.949	0.519993	1.43395	0.0016729	0.013698	Tested	335.35;339.92	262.92;218.94;223.93	Up
ENSG00000108395	TRIM37	protein_coding	17:58982638-59106921	759.89	0.519065	1.43303	1.71436e-05	0.000427926	Tested	945.76;859.07	611.75;607.74;669.05	Up
ENSG00000151779	NBAS	protein_coding	2:15166909-15561330	3020.41	0.518814	1.43278	4.86361e-08	4.0156e-06	Tested	3334.48;3460.61	2281.28;2369.1;2464.16	Up
ENSG00000165861	ZFYVE1	protein_coding	14:72969451-73027212	588.286	0.518227	1.43219	3.7684e-05	0.000788215	Tested	633.68;674.01	458.16;456.54;455.18	Up
ENSG00000164414	SLC35A1	protein_coding	6:87470623-87512336	188.147	0.518136	1.4321	0.00969335	0.0471055	Tested	249.66;189.93	142.31;154.14;163.61	Up
ENSG00000169599	NFU1	protein_coding	2:69395750-69437628	777.828	0.518006	1.43197	0.000236684	0.0032022	Tested	919.31;897.05	549.28;607.74;745.83	Up
ENSG00000120509	PDZD11	protein_coding	X:70286595-70290514	560.113	0.517715	1.43169	0.000184802	0.00264178	Tested	683.4;633.1	419.12;457.52;502.7	Up
ENSG00000276291	FRG1HP	transcribed_unprocessed_pseudogene	9:40992249-41218410	366.293	0.516765	1.43074	0.000928163	0.00873884	Tested	403.06;464.6	299.37;274.91;335.44	Up
ENSG00000182903	ZNF721	protein_coding	4:425815-499156	235.118	0.516601	1.43058	0.00859672	0.0432465	Tested	322.66;248.37	197.84;216;184.63	Up
ENSG00000148655	LRMDA	protein_coding	10:75431453-76560167	622.734	0.516212	1.43019	0.000131426	0.00200837	Tested	713.02;734.39	452.09;500.72;565.77	Up
ENSG00000119655	NPC2	protein_coding	14:74476192-74494177	3957.41	0.514364	1.42836	4.23341e-06	0.000142004	Tested	4610.3;4430.71	2851.38;3045.57;3597.53	Up
ENSG00000148908	RGS10	protein_coding	10:119499828-119542708	821.554	0.514071	1.42807	2.36092e-05	0.000552861	Tested	962.68;959.39	612.62;676.47;730.29	Up
ENSG00000105829	BET1	protein_coding	7:93962762-94004382	547.015	0.513959	1.42796	0.000175947	0.00253489	Tested	653.78;629.2	397.42;467.34;483.51	Up
ENSG00000155849	ELMO1	protein_coding	7:36854361-37449249	1701.84	0.513739	1.42775	5.43375e-07	2.76627e-05	Tested	1990.96;2037.6	1416.15;1318.57;1497.14	Up
ENSG00000143947	RPS27A	protein_coding	2:55231903-55235853	30917.6	0.513554	1.42756	3.4071e-07	1.8475e-05	Tested	35688.04;35979.44	22388.46;25481.82;27434.83	Up
ENSG00000125871	MGME1	protein_coding	20:17968913-17991122	877.262	0.513194	1.42721	3.6319e-05	0.000769389	Tested	1092.8;951.59	675.97;696.1;775.99	Up
ENSG00000188177	ZC3H6	protein_coding	2:112275594-112340063	619.348	0.512833	1.42685	0.00013041	0.00199724	Tested	709.85;677.9	511.1;498.76;448.78	Up
ENSG00000056050	HPF1	protein_coding	4:169729465-169757953	615.048	0.511537	1.42557	0.000441632	0.00503745	Tested	774.38;665.24	437.34;498.76;578.57	Up
ENSG00000121211	MND1	protein_coding	4:153344649-153415118	685.962	0.511045	1.42508	4.96147e-05	0.000969707	Tested	839.97;757.77	530.19;548.83;602.33	Up
ENSG00000100129	EIF3L	protein_coding	22:37848868-37889407	7388	0.51098	1.42502	1.69491e-06	6.90836e-05	Tested	8519.22;8633.51	5516.2;5663.06;6876.07	Up
ENSG00000121274	PAPD5	protein_coding	16:50152918-50235310	313.762	0.510871	1.42491	0.0026442	0.0189734	Tested	387.19;321.42	222.14;267.05;256.84	Up
ENSG00000033327	GAB2	protein_coding	11:78215297-78418348	2364.43	0.510276	1.42432	1.04653e-06	4.68029e-05	Tested	2611.94;2830.43	1972.36;1779.03;1979.74	Up
ENSG00000160712	IL6R	protein_coding	1:154405193-154469450	6787.64	0.510107	1.42416	8.27681e-08	6.19798e-06	Tested	8028.36;7875.74	5188.19;5493.21;6069.92	Up
ENSG00000139684	ESD	protein_coding	13:46771256-46797232	8287.54	0.509732	1.42379	1.92368e-05	0.00046926	Tested	9938.91;9244.2	5661.11;6780.36;7769.06	Up
ENSG00000172071	EIF2AK3	protein_coding	2:88556741-88627576	320.34	0.509253	1.42331	0.001215	0.0107113	Tested	387.19;348.69	242.97;258.22;274.2	Up
ENSG00000063180	CA11	protein_coding	19:48637942-48646312	419.16	0.509111	1.42317	0.000857312	0.00821064	Tested	499.33;481.15	358.38;298.47;375.66	Up
ENSG00000147905	ZCCHC7	protein_coding	9:37120539-37358149	844.907	0.509088	1.42315	3.05824e-05	0.000681491	Tested	975.38;943.8	626.51;657.81;738.52	Up
ENSG00000186468	RPS23	protein_coding	5:82273358-82278577	6440.97	0.508881	1.42295	1.59889e-05	0.000406188	Tested	7148.19;7519.25	4506.15;5167.25;5789.32	Up
ENSG00000166946	CCNDBP1	protein_coding	15:43185118-43197176	1909.72	0.508792	1.42286	8.7666e-06	0.000252603	Tested	2356.99;2236.3	1486.43;1525.73;1829.84	Up
ENSG00000151692	RNF144A	protein_coding	2:6917392-7068286	939.455	0.508409	1.42248	4.69519e-06	0.000152712	Tested	1057.89;1116.2	780.09;736.36;775.99	Up
ENSG00000116711	PLA2G4A	protein_coding	1:186828953-186988981	1637	0.508275	1.42235	3.81815e-05	0.000791913	Tested	1981.43;1807.74	1156.69;1333.29;1506.28	Up
ENSG00000101447	FAM83D	protein_coding	20:38926312-38953106	535.091	0.508092	1.42217	0.00017964	0.00257944	Tested	642.14;585.37	440.81;399.6;453.35	Up
ENSG00000177125	ZBTB34	protein_coding	9:126860665-126885878	670.084	0.507696	1.42178	2.86948e-05	0.000648402	Tested	778.61;764.59	529.32;562.58;536.52	Up
ENSG00000137075	RNF38	protein_coding	9:36336396-36487548	887.413	0.507472	1.42156	6.6371e-05	0.00119227	Tested	1083.28;922.37	670.76;685.3;759.54	Up
ENSG00000109475	RPL34	protein_coding	4:108620566-108630412	10881.3	0.506799	1.42089	2.17355e-05	0.000518433	Tested	12424.96;12769.1	7308.07;9412.58;9877.67	Up
ENSG00000164975	SNAPC3	protein_coding	9:15422704-15465953	700.877	0.50658	1.42068	6.77948e-05	0.00121277	Tested	827.27;792.83	528.45;593.01;589.53	Up
ENSG00000102804	TSC22D1	protein_coding	13:44432143-44577147	971.482	0.506565	1.42066	3.58867e-05	0.000762741	Tested	1106.56;1085.03	848.65;728.5;735.78	Up
ENSG00000130707	ASS1	protein_coding	9:130444929-130501274	8026.01	0.506462	1.42056	5.129e-06	0.000162989	Tested	9024.89;9744.84	6126.22;6326.76;7366.9	Up
ENSG00000138768	USO1	protein_coding	4:75724593-75814286	2517.02	0.50623	1.42033	2.80578e-06	0.000103846	Tested	3151.47;2715.5	1928.11;2049.03;2218.29	Up
ENSG00000118257	NRP2	protein_coding	2:205681990-205798133	332.597	0.506163	1.42027	0.00269876	0.0192257	Tested	363.92;408.1	320.19;238.58;255.92	Up
ENSG00000237973	MTCO1P12	unprocessed_pseudogene	1:631074-632616	1179.74	0.506076	1.42018	9.42403e-05	0.00155388	Tested	1450.37;1425.93	1043.89;1099.62;894.81	Up
ENSG00000104691	UBXN8	protein_coding	8:30732247-30767006	272.382	0.505849	1.41996	0.00318833	0.0216591	Tested	312.08;333.11	205.65;226.8;249.52	Up
ENSG00000275111	ZNF2	protein_coding	2:95165432-95184317	212.237	0.505718	1.41983	0.00676597	0.0364017	Tested	230.62;230.84	157.93;151.2;178.23	Up
ENSG00000116209	TMEM59	protein_coding	1:54026681-54053504	4286.64	0.505658	1.41977	9.23882e-06	0.000263265	Tested	5243.98;4769.66	3080.46;3504.07;3995.12	Up
ENSG00000121621	KIF18A	protein_coding	11:28020620-28108308	490.295	0.505596	1.41971	0.000586659	0.00620884	Tested	599.83;525.96	354.9;396.65;437.81	Up
ENSG00000229117	RPL41	protein_coding	12:56116586-56117943	35045.3	0.50474	1.41887	3.20763e-05	0.000709867	Tested	38709.39;40138.4	23571.19;27742.92;32043.26	Up
ENSG00000097033	SH3GLB1	protein_coding	1:86704570-86748184	2748.63	0.504044	1.41818	8.11416e-07	3.78661e-05	Tested	3324.96;3104.13	2099.05;2238.52;2462.33	Up
ENSG00000075651	PLD1	protein_coding	3:171600405-171810950	1450.23	0.503959	1.4181	1.12692e-06	4.97081e-05	Tested	1775.15;1648.98	1248.67;1183.08;1189.12	Up
ENSG00000164941	INTS8	protein_coding	8:94813311-94881746	1794.73	0.503508	1.41766	1.8358e-05	0.000451801	Tested	2364.39;2000.59	1375.36;1591.51;1651.61	Up
ENSG00000143653	SCCPDH	protein_coding	1:246724047-246768137	8347.15	0.503484	1.41763	8.62367e-06	0.000249203	Tested	10226.66;9624.06	6091.51;6881.49;8031.38	Up
ENSG00000096872	IFT74	protein_coding	9:26947039-27062930	520.468	0.503406	1.41756	0.00216376	0.016334	Tested	645.32;575.63	334.95;459.49;498.13	Up
ENSG00000141646	SMAD4	protein_coding	18:51028394-51085045	1468.72	0.503145	1.4173	6.62748e-06	0.000201756	Tested	1777.26;1598.33	1130.66;1240.02;1201.92	Up
ENSG00000152409	JMY	protein_coding	5:79236189-79327215	320.828	0.503115	1.41727	0.00351767	0.023199	Tested	395.65;343.82	242.1;252.32;287.91	Up
ENSG00000107960	STN1	protein_coding	10:103882542-103918205	764.635	0.502365	1.41653	5.32723e-05	0.00103025	Tested	859.01;896.08	569.23;610.68;679.11	Up
ENSG00000121691	CAT	protein_coding	11:34438925-34472062	7367.7	0.501851	1.41603	9.12469e-08	6.5657e-06	Tested	8642.99;8456.24	5617.72;5961.53;6534.24	Up
ENSG00000210082	MT-RNR2	Mt_rRNA	MT:1671-3229	402394	0.501294	1.41548	9.99379e-06	0.000281048	Tested	440712.16;446897.92	261527.02;339505.91;339577.34	Up
ENSG00000176407	KCMF1	protein_coding	2:84971093-85059472	994.581	0.501219	1.41541	1.34905e-05	0.000361243	Tested	1162.63;1104.51	757.53;775.63;869.22	Up
ENSG00000166228	PCBD1	protein_coding	10:70882280-70888784	780.484	0.500928	1.41512	0.000207028	0.0028984	Tested	847.37;956.46	601.34;586.14;724.81	Up
ENSG00000165475	CRYL1	protein_coding	13:20403667-20525857	1013.16	0.500899	1.4151	2.64934e-05	0.000609349	Tested	1154.16;1193.15	736.71;866.94;885.67	Up
ENSG00000148303	RPL7A	protein_coding	9:133348214-133351426	34803.6	0.500641	1.41484	1.17063e-05	0.000320121	Tested	38699.87;40153.99	24375.58;27362.96;31862.28	Up
ENSG00000102221	JADE3	protein_coding	X:46912276-47061242	1043.16	0.50049	1.41469	5.36596e-06	0.000169396	Tested	1206;1159.06	801.79;823.74;882.02	Up
ENSG00000144659	SLC25A38	protein_coding	3:39383348-39397351	1886.24	0.500478	1.41468	2.5966e-06	9.779e-05	Tested	2070.3;2198.31	1450.85;1439.33;1636.07	Up
ENSG00000174748	RPL15	protein_coding	3:23916545-23923692	27308.1	0.499964	1.41418	4.70323e-05	0.000930531	Tested	30672.57;31252.63	18424.64;22262.47;24997.18	Up
ENSG00000086065	CHMP5	protein_coding	9:33264879-33282069	1230.42	0.499738	1.41396	2.47811e-05	0.000577754	Tested	1457.78;1386	917.2;967.08;1132.45	Up
ENSG00000167526	RPL13	protein_coding	16:89560657-89566828	22915.5	0.499419	1.41364	3.49342e-05	0.000752428	Tested	23395.32;27090.74	16336.87;17037.3;20196.81	Up
ENSG00000145741	BTF3	protein_coding	5:73498408-73505635	13226.6	0.499369	1.4136	1.1705e-05	0.000320121	Tested	15578.54;14796.96	9351.59;10664.39;12216.62	Up
ENSG00000182899	RPL35A	protein_coding	3:197949987-197956610	11660.7	0.498659	1.4129	1.74911e-05	0.000435172	Tested	13104.13;13673.94	8319.85;9436.15;10673.77	Up
ENSG00000184517	ZFP1	protein_coding	16:75148492-75172236	277.142	0.498378	1.41262	0.00408595	0.0256275	Tested	331.12;301.94	194.37;223.85;254.09	Up
ENSG00000204439	C6orf47	protein_coding	6:31658298-31660772	370.088	0.497248	1.41152	0.00102317	0.0094266	Tested	393.54;437.32	294.16;282.76;306.19	Up
ENSG00000175061	LRRC75A-AS1	processed_transcript	17:16438822-16478678	12562.3	0.497132	1.41141	3.53372e-06	0.000124356	Tested	14502.66;14245.68	9080.86;10351.19;11121.64	Up
ENSG00000245910	SNHG6	processed_transcript	8:66921684-66926398	1728.96	0.496444	1.41073	3.06336e-06	0.000110832	Tested	1914.79;2022.99	1299;1412.82;1476.12	Up
ENSG00000143622	RIT1	protein_coding	1:155897808-155911404	941.084	0.496324	1.41062	2.31375e-05	0.000542825	Tested	1174.26;1037.31	738.44;790.35;822.61	Up
ENSG00000111540	RAB5B	protein_coding	12:55973913-55996683	2883.57	0.496318	1.41061	2.65476e-07	1.51298e-05	Tested	3262.54;3390.48	2241.36;2310.19;2523.57	Up
ENSG00000152219	ARL14EP	protein_coding	11:30323051-30338227	331.595	0.496187	1.41048	0.00142756	0.0122254	Tested	389.3;378.88	254.25;275.89;287	Up
ENSG00000101843	PSMD10	protein_coding	X:108084207-108091618	1701.5	0.495934	1.41023	7.29901e-05	0.00127559	Tested	1998.36;1915.85	1196.61;1352.93;1614.14	Up
ENSG00000178974	FBXO34	protein_coding	14:55271303-55361918	1219.16	0.495751	1.41005	3.18136e-06	0.000114263	Tested	1440.85;1379.18	961.45;1010.28;1028.26	Up
ENSG00000122406	RPL5	protein_coding	1:92832025-92841924	33230.6	0.495645	1.40995	6.71951e-06	0.000203641	Tested	38039.74;37872.89	23609.37;26713.99;30438.26	Up
ENSG00000066027	PPP2R5A	protein_coding	1:212285537-212361863	2047.76	0.495213	1.40953	4.51942e-05	0.000901415	Tested	2463.83;2285.97	1449.99;1683.8;1921.24	Up
ENSG00000101439	CST3	protein_coding	20:23626706-23638473	5236.08	0.494914	1.40924	1.4615e-05	0.000383384	Tested	5668.19;6268.64	4006.34;3918.39;4781.17	Up
ENSG00000196284	SUPT3H	protein_coding	6:44809317-45377953	405.404	0.494908	1.40923	0.00123788	0.0108832	Tested	441.14;494.79	288.09;358.36;350.98	Up
ENSG00000185808	PIGP	protein_coding	21:37059170-37073170	283.696	0.494642	1.40897	0.00222984	0.0166688	Tested	339.58;323.37	226.48;227.78;251.35	Up
ENSG00000178104	PDE4DIP	protein_coding	1:148808181-149048286	851.63	0.49453	1.40886	4.42613e-05	0.000886603	Tested	1055.78;913.61	677.7;732.43;686.42	Up
ENSG00000120696	KBTBD7	protein_coding	13:41189833-41194566	352.87	0.494029	1.40837	0.0012951	0.0112785	Tested	402;389.6	269;262.14;311.68	Up
ENSG00000243335	KCTD7	protein_coding	7:66628767-66649067	655.838	0.493942	1.40829	0.000116631	0.00182973	Tested	751.1;733.42	544.94;553.74;482.6	Up
ENSG00000168807	SNTB2	protein_coding	16:69187129-69309052	981.991	0.493452	1.40781	0.000445685	0.00507105	Tested	1291.69;1070.42	891.17;884.61;740.35	Up
ENSG00000133606	MKRN1	protein_coding	7:140453040-140479569	2676.53	0.493437	1.40779	1.67687e-06	6.90034e-05	Tested	3139.83;2944.39	2061.74;2053.94;2366.36	Up
ENSG00000101882	NKAP	protein_coding	X:119920672-119943772	863.35	0.493392	1.40775	2.36511e-05	0.000552861	Tested	1027.21;989.58	675.1;708.86;765.02	Up
ENSG00000100316	RPL3	protein_coding	22:39312882-39320389	65458.2	0.492389	1.40677	7.51609e-06	0.000223058	Tested	70768.86;75922.07	47113.74;50673.02;58626.23	Up
ENSG00000127993	RBM48	protein_coding	7:92528773-92538005	289.633	0.492227	1.40661	0.00242821	0.0177499	Tested	356.51;334.08	223.01;250.36;263.23	Up
ENSG00000080986	NDC80	protein_coding	18:2571511-2616635	1315.15	0.491887	1.40628	0.000303233	0.00387696	Tested	1664.07;1382.1	994.43;975.92;1277.78	Up
ENSG00000147687	TATDN1	protein_coding	8:124488485-124539458	479.211	0.49182	1.40622	0.00231597	0.0171336	Tested	588.19;535.7	321.93;408.43;468.89	Up
ENSG00000048028	USP28	protein_coding	11:113797874-113875570	1107.45	0.491807	1.4062	4.35971e-06	0.000144352	Tested	1329.77;1304.18	925.01;954.32;930.46	Up
ENSG00000154429	CCSAP	protein_coding	1:229321005-229343294	796.434	0.491557	1.40596	5.116e-05	0.000995378	Tested	980.67;844.46	626.51;652.9;667.23	Up
ENSG00000143545	RAB13	protein_coding	1:153981617-153986358	996.061	0.491532	1.40594	6.40545e-05	0.00117024	Tested	1166.86;1099.64	765.34;750.1;902.12	Up
ENSG00000136942	RPL35	protein_coding	9:124857880-124861981	11706.3	0.491487	1.40589	0.000299523	0.00385163	Tested	12464.1;13343.75	7888.59;9482.29;10165.59	Up
ENSG00000147403	RPL10	protein_coding	X:154389955-154409168	38944.1	0.49119	1.4056	1.40352e-05	0.000372496	Tested	42994.92;45230.46	27565.38;31031.97;35553.96	Up
ENSG00000172349	IL16	protein_coding	15:81159575-81314058	1184.07	0.491053	1.40547	4.3564e-06	0.000144352	Tested	1298.04;1391.84	924.14;992.61;955.14	Up
ENSG00000138138	ATAD1	protein_coding	10:87751512-87841343	939.9	0.490101	1.40454	0.000134037	0.00203345	Tested	1152.05;989.58	675.1;792.32;819.86	Up
ENSG00000132581	SDF2	protein_coding	17:28648356-28662189	487.695	0.490085	1.40453	0.000951779	0.00893506	Tested	547.99;580.5	370.52;391.74;443.29	Up
ENSG00000168028	RPSA	protein_coding	3:39406689-39412542	34244.9	0.490081	1.40452	1.03183e-05	0.000287661	Tested	37848.26;39521.86	24249.76;27351.18;31029.62	Up
ENSG00000114942	EEF1B2	protein_coding	2:206159585-206162928	15750.9	0.489908	1.40436	0.000202397	0.00284593	Tested	17739.82;17763.75	10350.36;13028.58;14543.68	Up
ENSG00000177614	PGBD5	protein_coding	1:230314482-230426371	416.446	0.489767	1.40422	0.000683272	0.00694138	Tested	514.14;465.57	321.93;354.43;370.17	Up
ENSG00000279117	AP001972.5	TEC	11:75260129-75262466	820.812	0.489541	1.404	2.50564e-05	0.000581489	Tested	966.91;985.68	683.78;662.72;739.43	Up
ENSG00000123349	PFDN5	protein_coding	12:53295291-53299450	3695.37	0.489118	1.40359	5.51468e-05	0.00105228	Tested	4338.42;4072.28	2647.46;3127.06;3214.56	Up
ENSG00000174444	RPL4	protein_coding	15:66498015-66524532	91276.6	0.488903	1.40338	8.62923e-06	0.000249203	Tested	100734.75;106347.78	64838.99;72657.64;83844.6	Up
ENSG00000083535	PIBF1	protein_coding	13:72782059-73016461	1098.3	0.488784	1.40326	0.000290777	0.00376782	Tested	1304.38;1222.37	749.72;948.43;1003.58	Up
ENSG00000137364	TPMT	protein_coding	6:18128311-18155074	568.321	0.488719	1.4032	0.00206134	0.0157287	Tested	709.85;646.73	400.03;463.41;586.79	Up
ENSG00000117139	KDM5B	protein_coding	1:202724491-202809470	4086.97	0.488637	1.40312	5.54059e-08	4.46017e-06	Tested	4760.52;4495.97	3212.36;3305.74;3377.26	Up
ENSG00000135049	AGTPBP1	protein_coding	9:85546539-85742029	2139.55	0.488548	1.40303	2.95849e-05	0.000665015	Tested	2605.59;2425.25	1623.53;1764.31;1990.71	Up
ENSG00000158290	CUL4B	protein_coding	X:120524609-120575794	2378.23	0.488433	1.40292	0.000125222	0.0019362	Tested	2917.67;2539.21	1677.33;2019.58;2137.86	Up
ENSG00000104998	IL27RA	protein_coding	19:14031748-14053216	1296.04	0.487958	1.40246	2.01366e-05	0.000484784	Tested	1518.08;1522.36	1083.8;1026.97;1140.68	Up
ENSG00000269293	ZSCAN16-AS1	antisense	6:28121795-28137293	194.086	0.487887	1.40239	0.0102151	0.0489112	Tested	223.22;228.89	154.46;180.65;148.98	Up
ENSG00000138646	HERC5	protein_coding	4:88457117-88506163	832.595	0.487172	1.40169	0.000273477	0.00360413	Tested	1057.89;922.37	652.54;659.77;806.15	Up
ENSG00000077380	DYNC1I2	protein_coding	2:171687409-171748420	7770.58	0.487161	1.40168	7.34337e-06	0.000218941	Tested	9039.7;8778.63	5587.35;6282.58;7198.72	Up
ENSG00000184661	CDCA2	protein_coding	8:25458997-25507920	1244.86	0.48699	1.40152	0.000151481	0.00223491	Tested	1518.08;1350.93	905.92;979.84;1184.55	Up
ENSG00000131724	IL13RA1	protein_coding	X:118727572-118794539	780.639	0.486888	1.40142	0.000275046	0.00361858	Tested	948.93;873.68	568.37;644.07;738.52	Up
ENSG00000184481	FOXO4	protein_coding	X:71096197-71103535	649.558	0.485971	1.40053	9.4339e-05	0.00155388	Tested	752.16;726.6	561.43;496.79;524.64	Up
ENSG00000197062	ZSCAN26	protein_coding	6:28267010-28278224	220.639	0.485597	1.40017	0.00571437	0.0325669	Tested	269.76;254.21	194.37;188.51;178.23	Up
ENSG00000179456	ZBTB18	protein_coding	1:244048939-244057476	668.483	0.485587	1.40016	9.73729e-05	0.00159563	Tested	771.2;746.08	519.77;555.7;550.23	Up
ENSG00000125149	C16orf70	protein_coding	16:67109958-67148539	530.816	0.485249	1.39983	0.00015064	0.00222505	Tested	629.45;616.54	446.02;445.74;443.29	Up
ENSG00000126777	KTN1	protein_coding	14:55559072-55701526	5958.76	0.484991	1.39958	1.82319e-06	7.33835e-05	Tested	7365.06;6564.74	4614.62;4891.36;5422.8	Up
ENSG00000178764	ZHX2	protein_coding	8:122781394-122974512	546.134	0.484814	1.39941	0.00017895	0.00257292	Tested	634.74;652.58	450.36;450.65;478.94	Up
ENSG00000163453	IGFBP7	protein_coding	4:57030773-57110385	671.502	0.48445	1.39905	0.000502742	0.00552973	Tested	790.25;784.07	485.93;580.25;622.44	Up
ENSG00000131171	SH3BGRL	protein_coding	X:81201943-81298547	3300.7	0.484008	1.39862	0.000238287	0.00321712	Tested	4136.36;3567.75	2300.37;2700.95;3261.18	Up
ENSG00000148450	MSRB2	protein_coding	10:23095506-23122013	482.119	0.483778	1.3984	0.00106318	0.0096913	Tested	506.73;575.63	356.64;364.25;440.55	Up
ENSG00000119906	SLF2	protein_coding	10:100912569-100965136	1284.47	0.482968	1.39762	0.000199203	0.00280714	Tested	1573.09;1316.84	1045.62;1141.84;914.01	Up
ENSG00000170836	PPM1D	protein_coding	17:60600183-60666280	300.379	0.482679	1.39734	0.00755465	0.0394742	Tested	360.74;318.5	223.88;215.02;289.74	Up
ENSG00000168522	FNTA	protein_coding	8:43034194-43085788	1395.81	0.48257	1.39723	0.000650942	0.00673966	Tested	1693.69;1532.1	960.58;1111.41;1391.12	Up
ENSG00000172239	PAIP1	protein_coding	5:43526267-43557758	1300.18	0.482552	1.39721	8.03599e-05	0.00137091	Tested	1631.27;1427.88	971.86;1095.7;1216.54	Up
ENSG00000145354	CISD2	protein_coding	4:102868978-102889242	292.971	0.481932	1.39661	0.00534813	0.0310848	Tested	380.84;323.37	223.88;258.22;274.2	Up
ENSG00000170634	ACYP2	protein_coding	2:53970838-54305300	245.512	0.481901	1.39658	0.00805553	0.041357	Tested	282.46;282.46	200.45;189.49;216.62	Up
ENSG00000180263	FGD6	protein_coding	12:95076749-95217482	261.297	0.481393	1.39609	0.00619479	0.0343918	Tested	323.72;284.41	227.35;220.91;204.74	Up
ENSG00000120727	PAIP2	protein_coding	5:139341587-139369720	1395.54	0.481271	1.39597	5.65743e-05	0.0010711	Tested	1675.7;1555.47	1049.96;1106.5;1315.26	Up
ENSG00000118308	LRMP	protein_coding	12:25004342-25108334	560.567	0.481241	1.39594	0.000487181	0.00541873	Tested	674.94;663.29	418.25;494.83;525.55	Up
ENSG00000106049	HIBADH	protein_coding	7:27525442-27662995	2335.17	0.481057	1.39577	1.1856e-05	0.000322845	Tested	2721.96;2689.2	1777.12;1854.63;2183.56	Up
ENSG00000157077	ZFYVE9	protein_coding	1:52142094-52346686	449.877	0.481034	1.39574	0.000716521	0.00718721	Tested	551.16;509.4	355.77;379.96;403.99	Up
ENSG00000021826	CPS1	protein_coding	2:210477682-210679107	632.411	0.480829	1.39555	0.000205409	0.00287886	Tested	715.14;704.2	468.58;497.78;559.37	Up
ENSG00000184588	PDE4B	protein_coding	1:65792514-66374579	409.203	0.48065	1.39537	0.00175847	0.0141873	Tested	479.23;475.31	300.24;337.74;388.45	Up
ENSG00000156831	NSMCE2	protein_coding	8:125091679-125367120	637.147	0.480532	1.39526	0.00174217	0.0141127	Tested	757.45;677.9	431.26;526.25;585.88	Up
ENSG00000106804	C5	protein_coding	9:120952335-121050276	487.242	0.480528	1.39525	0.000340604	0.00422089	Tested	599.83;572.71	419.12;414.32;426.84	Up
ENSG00000121851	POLR3GL	protein_coding	1:145964702-145978848	519.601	0.480522	1.39525	0.000813458	0.00789979	Tested	625.22;582.45	379.2;434.94;484.42	Up
ENSG00000107625	DDX50	protein_coding	10:68901278-68946847	1513.4	0.480147	1.39489	2.68696e-05	0.0006169	Tested	1730.71;1680.14	1087.27;1231.19;1349.99	Up
ENSG00000162961	DPY30	protein_coding	2:31867809-32039812	781.274	0.479497	1.39426	0.00277875	0.0196434	Tested	941.53;830.82	498.08;643.08;765.94	Up
ENSG00000135045	C9orf40	protein_coding	9:74946581-74952886	261.088	0.479441	1.3942	0.00542968	0.031417	Tested	311.02;279.54	189.17;215.02;231.24	Up
ENSG00000071073	MGAT4A	protein_coding	2:98619106-98731126	917.848	0.479377	1.39414	7.4399e-05	0.00129207	Tested	1112.9;954.52	706.34;760.9;756.8	Up
ENSG00000276600	RAB7B	protein_coding	1:205976740-206003461	481.026	0.479313	1.39408	0.000557287	0.00595673	Tested	594.54;536.67	387.01;394.69;435.07	Up
ENSG00000168779	SHOX2	protein_coding	3:158095954-158106503	311.62	0.479177	1.39395	0.00581823	0.0329837	Tested	395.65;350.64	286.35;293.56;223.02	Up
ENSG00000123405	NFE2	protein_coding	12:54292111-54301121	693.819	0.478847	1.39363	0.000116424	0.00182871	Tested	815.64;867.83	610.02;598.9;603.24	Up
ENSG00000070214	SLC44A1	protein_coding	9:105244622-105439171	2616.47	0.478548	1.39334	1.63635e-05	0.000413257	Tested	3238.21;2892.77	2008.81;2158.99;2432.17	Up
ENSG00000148835	TAF5	protein_coding	10:103367967-103389065	582.676	0.478437	1.39323	0.000778583	0.00765987	Tested	651.66;636.02	413.91;435.92;536.52	Up
ENSG00000152944	MED21	protein_coding	12:27022546-27066343	472.95	0.477437	1.39227	0.000705983	0.00712064	Tested	562.8;514.27	351.43;418.25;391.19	Up
ENSG00000135317	SNX14	protein_coding	6:85505496-85594156	1724.51	0.4768	1.39165	0.000282351	0.00368085	Tested	2224.75;1893.45	1268.63;1473.69;1696.4	Up
ENSG00000136104	RNASEH2B	protein_coding	13:50909678-50973745	4772.88	0.476747	1.3916	1.58732e-05	0.000405875	Tested	5862.85;5459.25	3588.09;4075.48;4540.79	Up
ENSG00000089009	RPL6	protein_coding	12:112405190-112418838	20537.5	0.476632	1.39149	2.48934e-05	0.000578749	Tested	23199.61;23438.26	14611.81;16517.92;19145.7	Up
ENSG00000141570	CBX8	protein_coding	17:79792132-79801683	417.856	0.476447	1.39131	0.00123572	0.0108717	Tested	410.46;478.23	337.55;323.01;297.97	Up
ENSG00000102893	PHKB	protein_coding	16:47461123-47701523	1435.62	0.475253	1.39016	1.94848e-05	0.000474413	Tested	1794.19;1672.35	1140.21;1302.86;1297.89	Up
ENSG00000132535	DLG4	protein_coding	17:7189890-7219702	714.798	0.475136	1.39005	0.00135443	0.0117317	Tested	788.13;864.91	652.54;636.21;495.39	Up
ENSG00000138029	HADHB	protein_coding	2:26243170-26290468	7234.05	0.474716	1.38964	1.318e-06	5.65863e-05	Tested	8414.49;8229.3	5489.3;5894.77;6581.76	Up
ENSG00000100485	SOS2	protein_coding	14:50117120-50231558	1165.24	0.474539	1.38947	2.81228e-05	0.00063884	Tested	1457.78;1257.43	933.68;1006.35;990.78	Up
ENSG00000188021	UBQLN2	protein_coding	X:56563639-56567868	1267.52	0.47449	1.38943	4.57304e-06	0.000149656	Tested	1365.74;1402.56	979.67;980.83;1028.26	Up
ENSG00000019995	ZRANB1	protein_coding	10:124942123-124988189	576.523	0.473461	1.38844	0.00128754	0.011243	Tested	678.11;642.84	439.94;431.01;555.72	Up
ENSG00000122223	CD244	protein_coding	1:160830160-160862855	832.651	0.47294	1.38794	0.000270223	0.00357705	Tested	1027.21;948.67	619.56;726.54;789.7	Up
ENSG00000173275	ZNF449	protein_coding	X:135344796-135363152	280.523	0.472564	1.38757	0.0039085	0.0247988	Tested	300.44;314.6	214.33;229.74;221.19	Up
ENSG00000204261	PSMB8-AS1	lincRNA	6:32844086-32846495	341.967	0.472459	1.38747	0.00217326	0.0163724	Tested	454.89;389.6	304.58;288.65;318.99	Up
ENSG00000184575	XPOT	protein_coding	12:64404350-64451127	9608.7	0.472315	1.38733	1.17179e-06	5.13358e-05	Tested	11599.8;10792.86	7604.84;7743.51;8862.21	Up
ENSG00000077984	CST7	protein_coding	20:24949230-24959928	36949.3	0.471688	1.38673	1.65064e-05	0.00041524	Tested	39631.87;43680.83	28198.82;28084.59;33834.71	Up
ENSG00000175354	PTPN2	protein_coding	18:12785478-12929643	1402.35	0.471492	1.38654	6.03147e-05	0.00111457	Tested	1678.88;1471.71	1012.65;1197.8;1198.26	Up
ENSG00000054793	ATP9A	protein_coding	20:51596514-51768634	2066.29	0.47147	1.38652	3.41767e-06	0.000120933	Tested	2359.1;2539.21	1803.16;1722.09;1774.09	Up
ENSG00000174738	NR1D2	protein_coding	3:23945260-23980618	875.984	0.471452	1.3865	0.000111014	0.00176744	Tested	1108.67;967.18	731.5;725.56;787.87	Up
ENSG00000138430	OLA1	protein_coding	2:174072447-174248698	7515.97	0.471426	1.38648	2.79549e-05	0.00063703	Tested	8681.08;8486.43	5367.82;6133.35;7072.59	Up
ENSG00000102172	SMS	protein_coding	X:21940573-21994835	8222.81	0.471222	1.38628	4.34036e-06	0.000144352	Tested	9545.37;9146.8	6168.74;6555.53;7501.25	Up
ENSG00000104375	STK3	protein_coding	8:98401403-98942827	615.686	0.471133	1.3862	0.000301134	0.00386315	Tested	758.51;665.24	494.61;499.74;545.66	Up
ENSG00000122707	RECK	protein_coding	9:36036433-36124451	750.194	0.47112	1.38619	6.5292e-05	0.00117964	Tested	917.19;878.55	618.7;666.65;658.08	Up
ENSG00000164346	NSA2	protein_coding	5:74766991-74780113	1649.32	0.471107	1.38617	0.000172048	0.00248707	Tested	1926.42;1831.11	1171.44;1370.6;1524.56	Up
ENSG00000105613	MAST1	protein_coding	19:12833951-12874951	320.144	0.470728	1.38581	0.00529829	0.0308787	Tested	335.35;378.88	299.37;235.63;237.64	Up
ENSG00000197958	RPL12	protein_coding	9:127447674-127451405	27361.3	0.470659	1.38574	3.2218e-05	0.000710405	Tested	29552.26;31510.74	19400.85;21698.92;24999	Up
ENSG00000175895	PLEKHF2	protein_coding	8:95133804-95156684	1382.66	0.47039	1.38548	0.000432899	0.00496062	Tested	1663.01;1467.81	945.83;1151.66;1292.41	Up
ENSG00000147099	HDAC8	protein_coding	X:72329516-72573103	984.518	0.470161	1.38526	9.86182e-05	0.00160785	Tested	1163.68;1123.99	780.96;787.41;908.52	Up
ENSG00000173207	CKS1B	protein_coding	1:154974653-154979249	3586.5	0.470068	1.38517	4.37435e-05	0.000878964	Tested	4144.83;4056.7	2544.2;2981.75;3356.23	Up
ENSG00000110700	RPS13	protein_coding	11:17074389-17077787	12723.7	0.469509	1.38464	1.20938e-05	0.000328626	Tested	14780.89;14405.41	9307.34;10460.17;11851.01	Up
ENSG00000189077	TMEM120A	protein_coding	7:75986837-75994659	1057.77	0.469318	1.38446	8.54953e-05	0.00144512	Tested	1094.92;1272.04	798.32;856.14;911.26	Up
ENSG00000156639	ZFAND3	protein_coding	6:37819499-38154624	2104.8	0.46925	1.38439	5.88265e-05	0.00109492	Tested	2181.38;2495.38	1633.95;1529.66;1903.88	Up
ENSG00000172809	RPL38	protein_coding	17:74203582-74210655	9294.11	0.468997	1.38415	0.000480003	0.00535882	Tested	10046.82;10650.65	6304.1;7289.92;8836.62	Up
ENSG00000197728	RPS26	protein_coding	12:56041853-56044675	5167.61	0.468839	1.384	7.07684e-05	0.00124905	Tested	5586.74;6045.6	3747.75;4131.44;4729.07	Up
ENSG00000114166	KAT2B	protein_coding	3:20040023-20154404	500.738	0.46823	1.38341	0.000603925	0.00632596	Tested	646.37;553.23	421.72;438.87;439.64	Up
ENSG00000120332	TNN	protein_coding	1:175067858-175148066	1302.52	0.467832	1.38303	5.47294e-06	0.000171512	Tested	1499.04;1489.24	1104.63;1057.41;1078.53	Up
ENSG00000213741	RPS29	protein_coding	14:49570984-49599164	8417.94	0.467491	1.3827	0.000119419	0.00186142	Tested	9380.34;9660.1	5759.17;7046.43;7851.32	Up
ENSG00000158092	NCK1	protein_coding	3:136862208-136949823	546.013	0.467062	1.38229	0.00118427	0.0104979	Tested	687.63;592.19	415.65;455.56;517.33	Up
ENSG00000134419	RPS15A	protein_coding	16:18781295-18790383	3564.46	0.466839	1.38208	8.21129e-06	0.000239822	Tested	4021.05;4395.65	2731.63;3269.42;3135.96	Up
ENSG00000157764	BRAF	protein_coding	7:140719327-140924764	711.046	0.466833	1.38207	9.35279e-05	0.00154639	Tested	794.48;785.04	570.97;582.21;561.2	Up
ENSG00000170275	CRTAP	protein_coding	3:33113979-33147773	14800.9	0.466769	1.38201	6.82433e-07	3.32945e-05	Tested	16649.13;17259.22	11830.72;11540.16;13432.25	Up
ENSG00000111269	CREBL2	protein_coding	12:12611827-12645108	418.044	0.466592	1.38184	0.00232448	0.0171572	Tested	508.85;450.96	308.05;340.69;393.02	Up
ENSG00000153015	CWC27	protein_coding	5:64768930-65018763	1381.1	0.466588	1.38184	0.000131448	0.00200837	Tested	1691.57;1432.75	1025.66;1109.44;1255.85	Up
ENSG00000214357	NEURL1B	protein_coding	5:172641266-172691540	239.531	0.466166	1.38143	0.00610736	0.0340679	Tested	272.94;269.8	196.98;203.23;189.2	Up
ENSG00000164305	CASP3	protein_coding	4:184627696-184649509	1178.84	0.465889	1.38117	0.000139116	0.0021006	Tested	1467.3;1249.64	898.11;968.06;1084.01	Up
ENSG00000134056	MRPS36	protein_coding	5:69217760-69230129	472.758	0.465888	1.38117	0.00463912	0.0281053	Tested	583.96;519.14	347.96;366.21;483.51	Up
ENSG00000142867	BCL10	protein_coding	1:85266248-85277090	271.142	0.465883	1.38116	0.00819178	0.0417566	Tested	314.19;286.36	213.46;189.49;248.61	Up
ENSG00000183137	CEP57L1	protein_coding	6:109095110-109163932	463.747	0.46568	1.38097	0.00107198	0.00975767	Tested	574.44;501.61	377.47;421.2;370.17	Up
ENSG00000151414	NEK7	protein_coding	1:198156963-198322420	1488.82	0.465457	1.38075	0.000369426	0.00442623	Tested	1839.68;1565.21	1061.24;1227.26;1410.31	Up
ENSG00000049449	RCN1	protein_coding	11:31812391-32105755	951.101	0.465368	1.38067	0.000372226	0.00444456	Tested	1109.73;1139.58	718.49;780.54;945.08	Up
ENSG00000026508	CD44	protein_coding	11:35138870-35232402	4721.46	0.465095	1.38041	7.24323e-07	3.45529e-05	Tested	5438.63;5455.36	3841.47;3748.54;4247.39	Up
ENSG00000075884	ARHGAP15	protein_coding	2:143091362-143768352	2801.13	0.464981	1.3803	0.000134362	0.00203358	Tested	3369.39;3054.45	1994.06;2306.26;2680.78	Up
ENSG00000139163	ETNK1	protein_coding	12:22625075-22690665	851.106	0.4647	1.38003	0.000178986	0.00257292	Tested	989.13;842.51	617.83;688.25;684.59	Up
ENSG00000232119	MCTS1	protein_coding	X:120594010-120621074	993.668	0.464532	1.37987	0.000884393	0.00840043	Tested	1217.64;1063.6	695.92;817.85;966.11	Up
ENSG00000165209	STRBP	protein_coding	9:123109500-123268576	1460.75	0.464158	1.37951	3.2266e-05	0.000710405	Tested	1737.06;1711.31	1142.81;1250.82;1356.39	Up
ENSG00000146066	HIGD2A	protein_coding	5:176388747-176389771	788.513	0.464155	1.37951	0.00088662	0.00840918	Tested	788.13;988.61	620.43;589.08;722.98	Up
ENSG00000148925	BTBD10	protein_coding	11:13388001-13463297	478.331	0.464114	1.37947	0.00218635	0.0164229	Tested	573.38;514.27	360.11;363.27;458.83	Up
ENSG00000104660	LEPROTL1	protein_coding	8:30095398-30177208	1928.18	0.463705	1.37908	0.000219476	0.00302014	Tested	2382.38;2126.23	1430.9;1568.93;1903.88	Up
ENSG00000077420	APBB1IP	protein_coding	10:26438203-26567803	805.685	0.463651	1.37903	6.12363e-05	0.00112998	Tested	940.47;896.08	645.6;679.41;672.71	Up
ENSG00000113328	CCNG1	protein_coding	5:163437569-163446151	5005.37	0.463487	1.37887	3.7942e-05	0.000788215	Tested	5960.17;5408.6	3584.62;4204.1;4579.17	Up
ENSG00000089041	P2RX7	protein_coding	12:121132819-121188032	979.497	0.463477	1.37886	5.75286e-05	0.00108084	Tested	1166.86;1207.76	848.65;846.32;888.41	Up
ENSG00000151445	VIPAS39	protein_coding	14:77426675-77457952	730.301	0.463251	1.37865	0.000287536	0.00372957	Tested	828.33;815.24	529.32;625.41;634.32	Up
ENSG00000231500	RPS18	protein_coding	6:33272010-33276510	70039.2	0.463207	1.3786	4.07165e-05	0.000836409	Tested	76510.05;81293.66	48926.44;58457.77;64316.84	Up
ENSG00000132749	TESMIN	protein_coding	11:68707440-68751564	523.145	0.463083	1.37848	0.000501155	0.00552507	Tested	600.88;596.09	436.47;461.45;404.91	Up
ENSG00000050405	LIMA1	protein_coding	12:50175788-50283546	1678.81	0.463035	1.37844	1.75015e-05	0.000435172	Tested	2063.95;1905.14	1357.14;1391.22;1570.26	Up
ENSG00000081087	OSTM1	protein_coding	6:108041409-108165854	417.198	0.462925	1.37833	0.00419142	0.0260548	Tested	546.93;442.19	310.65;366.21;399.42	Up
ENSG00000120656	TAF12	protein_coding	1:28589323-28643085	779.608	0.462864	1.37828	0.000413946	0.00479895	Tested	924.6;853.22	585.72;619.52;729.38	Up
ENSG00000079150	FKBP7	protein_coding	2:178463664-178478600	490.517	0.462349	1.37778	0.00154718	0.0129216	Tested	606.17;560.05	373.99;425.12;470.71	Up
ENSG00000124370	MCEE	protein_coding	2:71109684-71130239	497.584	0.462166	1.37761	0.000820782	0.00794863	Tested	583.96;594.14	387.88;448.69;446.95	Up
ENSG00000169189	NSMCE1	protein_coding	16:27224991-27268794	1406.74	0.461882	1.37734	4.1524e-05	0.00084394	Tested	1613.29;1585.67	1083.8;1123.19;1276.87	Up
ENSG00000170312	CDK1	protein_coding	10:60778331-60794852	2173.04	0.461581	1.37705	0.000200618	0.002824	Tested	2672.24;2355.12	1564.53;1824.2;2087.59	Up
ENSG00000085433	WDR47	protein_coding	1:108970214-109042113	331.382	0.461549	1.37702	0.00314493	0.0214775	Tested	376.61;373.04	252.51;269.02;295.22	Up
ENSG00000224032	EPB41L4A-AS1	lincRNA	5:112160526-112164276	399.85	0.461075	1.37657	0.00220286	0.0165054	Tested	417.87;469.47	304.58;304.36;358.29	Up
ENSG00000102786	INTS6	protein_coding	13:51354077-51454264	1448.22	0.460929	1.37643	1.77925e-05	0.000440708	Tested	1766.68;1629.5	1171.44;1266.53;1263.16	Up
ENSG00000134058	CDK7	protein_coding	5:69234795-69277430	745.928	0.460703	1.37621	0.00109827	0.00992685	Tested	909.79;787.96	518.91;651.92;680.02	Up
ENSG00000162244	RPL29	protein_coding	3:51993600-51995942	22855	0.460601	1.37612	3.79146e-05	0.000788215	Tested	24059.68;26692.38	16677.89;18106.48;20537.74	Up
ENSG00000100938	GMPR2	protein_coding	14:24232422-24239242	1931.69	0.460573	1.37609	2.16648e-05	0.000517704	Tested	2166.57;2232.4	1446.52;1638.64;1711.02	Up
ENSG00000167202	TBC1D2B	protein_coding	15:77984036-78077724	6159.68	0.46051	1.37603	1.63993e-07	1.03036e-05	Tested	6769.46;7048.81	5188.19;5073.98;4801.28	Up
ENSG00000109458	GAB1	protein_coding	4:143336762-143474568	287.245	0.460501	1.37602	0.00592312	0.0333435	Tested	332.18;329.21	225.61;274.91;221.19	Up
ENSG00000135390	ATP5G2	protein_coding	12:53632726-53677408	6616.16	0.460228	1.37576	0.00012486	0.00193294	Tested	7149.25;7504.64	4697.06;5124.05;6156.75	Up
ENSG00000167208	SNX20	protein_coding	16:50666300-50681353	678.31	0.460066	1.37561	0.000132379	0.0020178	Tested	817.75;773.35	561.43;580.25;593.19	Up
ENSG00000134996	OSTF1	protein_coding	9:75088543-75147265	1197.86	0.460003	1.37554	0.000158067	0.00231879	Tested	1479.99;1296.39	918.06;986.72;1122.4	Up
ENSG00000111110	PPM1H	protein_coding	12:62643982-62935037	457.685	0.459626	1.37519	0.00148665	0.0125891	Tested	517.31;538.62	338.42;392.72;421.36	Up
ENSG00000155974	GRIP1	protein_coding	12:66347431-66804186	476.559	0.459566	1.37513	0.00115392	0.0102778	Tested	532.12;586.35	364.45;427.09;429.58	Up
ENSG00000111653	ING4	protein_coding	12:6650280-6663148	634.565	0.459205	1.37478	0.000235552	0.00319358	Tested	684.46;723.68	511.96;485.99;538.35	Up
ENSG00000105372	RPS19	protein_coding	19:41859918-41872926	33686.1	0.459175	1.37476	5.79804e-05	0.00108682	Tested	35318.84;38780.65	25694.54;25655.6;29500.49	Up
ENSG00000127184	COX7C	protein_coding	5:86617904-86620962	4324.85	0.459059	1.37464	0.000145645	0.00217622	Tested	4986.91;4844.66	3019.72;3633.67;4075.56	Up
ENSG00000126787	DLGAP5	protein_coding	14:55148112-55191678	2065.62	0.458981	1.37457	0.000335912	0.00418443	Tested	2622.52;2193.44	1546.31;1673;2035.49	Up
ENSG00000188641	DPYD	protein_coding	1:97077743-97921049	634.418	0.458663	1.37427	0.0005068	0.00555942	Tested	811.4;694.46	571.84;503.67;566.68	Up
ENSG00000164587	RPS14	protein_coding	5:150443190-150449756	22287.2	0.457891	1.37353	2.12186e-05	0.000508931	Tested	24053.33;26025.19	16039.24;18480.55;20171.22	Up
ENSG00000185220	PGBD2	protein_coding	1:248906196-248919946	257.384	0.457675	1.37333	0.0077733	0.0402412	Tested	325.83;277.59	215.2;230.72;212.96	Up
ENSG00000142534	RPS11	protein_coding	19:49496365-49499689	40087.8	0.456729	1.37243	2.29198e-05	0.000540672	Tested	43033;46954.43	29970.74;32137.49;36244.95	Up
ENSG00000092208	GEMIN2	protein_coding	14:39114223-39136973	468.583	0.456389	1.3721	0.00181277	0.0144748	Tested	545.87;518.17	347.09;384.87;431.41	Up
ENSG00000143226	FCGR2A	protein_coding	1:161505430-161524013	1100.62	0.456334	1.37205	0.000142814	0.00214387	Tested	1353.05;1233.08	849.51;937.63;1040.14	Up
ENSG00000119878	CRIPT	protein_coding	2:46616416-46625742	296.705	0.456229	1.37195	0.005862	0.0331734	Tested	354.39;316.55	224.74;246.43;262.32	Up
ENSG00000107537	PHYH	protein_coding	10:13277796-13302412	1109.04	0.455928	1.37166	0.000286049	0.00371402	Tested	1345.64;1242.82	843.44;914.06;1073.04	Up
ENSG00000115170	ACVR1	protein_coding	2:157736444-157875862	345.032	0.455806	1.37155	0.00400162	0.0252404	Tested	386.13;412	301.97;252.32;318.07	Up
ENSG00000153140	CETN3	protein_coding	5:90392261-90409786	472.199	0.455276	1.37104	0.00540781	0.0313327	Tested	558.57;530.83	330.61;376.03;485.34	Up
ENSG00000119523	ALG2	protein_coding	9:99216426-99221956	389.062	0.455271	1.37104	0.0037786	0.0243463	Tested	477.11;398.36	298.5;299.45;359.2	Up
ENSG00000066777	ARFGEF1	protein_coding	8:67173511-67343677	2739.72	0.454451	1.37026	5.16389e-05	0.00100016	Tested	3352.47;2954.13	2097.32;2321.97;2484.27	Up
ENSG00000179163	FUCA1	protein_coding	1:23845077-23868294	2840.17	0.454428	1.37024	3.74234e-05	0.000787604	Tested	3336.6;3195.68	2157.19;2296.45;2697.23	Up
ENSG00000166278	C2	protein_coding	6:31897785-31945672	425.061	0.454341	1.37016	0.00151399	0.0127319	Tested	499.33;487	364.45;330.87;383.88	Up
ENSG00000168118	RAB4A	protein_coding	1:229271062-229305894	985.855	0.454337	1.37015	0.00011761	0.00183836	Tested	1148.87;1095.75	756.67;803.12;897.55	Up
ENSG00000154217	PITPNC1	protein_coding	17:67377281-67697261	1964.24	0.453627	1.36948	1.53181e-05	0.000396179	Tested	2337.95;2274.28	1579.28;1629.8;1842.64	Up
ENSG00000161970	RPL26	protein_coding	17:8377520-8383213	3431.28	0.453275	1.36914	4.90191e-05	0.000963917	Tested	3970.28;3918.39	2497.34;2972.91;3173.43	Up
ENSG00000088970	KIZ	protein_coding	20:21125983-21246622	1106.72	0.452876	1.36877	3.77059e-05	0.000788215	Tested	1336.12;1321.71	1001.37;977.88;933.2	Up
ENSG00000159256	MORC3	protein_coding	21:36320189-36386148	1289.3	0.452864	1.36876	0.000127849	0.00196721	Tested	1598.48;1381.13	1004.84;1125.15;1135.2	Up
ENSG00000163131	CTSS	protein_coding	1:150730196-150765957	3022.78	0.452819	1.36871	6.37496e-05	0.00116711	Tested	3763.99;3353.47	2309.05;2590.01;2901.06	Up
ENSG00000121897	LIAS	protein_coding	4:39458587-39485109	620.596	0.4525	1.36841	0.00061021	0.00638161	Tested	690.8;702.25	452.09;529.19;546.58	Up
ENSG00000112306	RPS12	protein_coding	6:132814441-132817564	21760	0.45247	1.36838	5.97827e-05	0.00111111	Tested	23254.62;25312.23	15705.16;17252.31;20281.81	Up
ENSG00000116005	PCYOX1	protein_coding	2:70257386-70281191	2316.16	0.452276	1.3682	2.21837e-05	0.000526348	Tested	2801.3;2499.28	1835.26;1925.32;2050.12	Up
ENSG00000107902	LHPP	protein_coding	10:124461834-124617888	315.875	0.452236	1.36816	0.00850063	0.0428693	Tested	344.87;353.56	239.5;233.67;292.48	Up
ENSG00000092758	COL9A3	protein_coding	20:62816244-62841159	326.061	0.451998	1.36793	0.00839312	0.0425004	Tested	332.18;427.58	303.71;272.94;256.84	Up
ENSG00000054267	ARID4B	protein_coding	1:235131634-235328219	1138.42	0.451967	1.3679	4.74942e-05	0.000938229	Tested	1335.06;1210.68	879.88;975.92;935.94	Up
ENSG00000198786	MT-ND5	protein_coding	MT:12337-14148	64196.9	0.451829	1.36777	2.37934e-06	9.06684e-05	Tested	73797.61;76840.55	54427.02;58662.97;52112.11	Up
ENSG00000139517	LNX2	protein_coding	13:27545911-27620404	482.409	0.451806	1.36775	0.000645569	0.00668983	Tested	546.93;526.93	384.41;395.67;397.59	Up
ENSG00000169567	HINT1	protein_coding	5:131159027-131171735	2217.69	0.451647	1.3676	0.000342408	0.00422839	Tested	2445.85;2534.34	1522.88;1857.58;2083.02	Up
ENSG00000168944	CEP120	protein_coding	5:123344885-123423592	744.935	0.451524	1.36748	0.000403311	0.00472241	Tested	901.33;819.13	630.84;573.38;681.85	Up
ENSG00000163686	ABHD6	protein_coding	3:58237506-58295693	466.157	0.451264	1.36724	0.00218674	0.0164229	Tested	510.96;556.15	368.79;365.23;436.9	Up
ENSG00000138617	PARP16	protein_coding	15:65234460-65300618	1266.05	0.451094	1.36708	6.59522e-05	0.00118941	Tested	1349.87;1443.46	961.45;1037.77;1066.65	Up
ENSG00000166441	RPL27A	protein_coding	11:8682411-8714759	16513	0.450548	1.36656	0.000113577	0.00179493	Tested	16401.58;20235.76	12185.62;13304.47;14726.48	Up
ENSG00000109819	PPARGC1A	protein_coding	4:23755041-23904089	1358.19	0.45016	1.36619	9.17956e-05	0.00152558	Tested	1610.11;1569.11	1204.42;1088.82;1196.44	Up
ENSG00000102309	PIN4	protein_coding	X:72181353-72302926	395.852	0.450066	1.3661	0.00492172	0.0292397	Tested	491.92;443.17	295.9;339.71;391.19	Up
ENSG00000147592	LACTB2	protein_coding	8:70635318-70669174	287.996	0.449485	1.36555	0.0102984	0.0491088	Tested	334.29;337	224.74;238.58;274.2	Up
ENSG00000185973	TMLHE	protein_coding	X:155490115-155669944	661.934	0.449314	1.36539	0.000439497	0.00502282	Tested	760.63;760.69	517.17;540.98;613.3	Up
ENSG00000136143	SUCLA2	protein_coding	13:47936491-48001354	1684.82	0.449305	1.36538	0.000264499	0.00351445	Tested	2001.53;1833.06	1225.24;1384.35;1603.17	Up
ENSG00000122008	POLK	protein_coding	5:75511756-75601144	532.867	0.448968	1.36506	0.00191161	0.0149857	Tested	661.18;553.23	397.42;465.38;471.63	Up
ENSG00000171863	RPS7	protein_coding	2:3575205-3580919	32215.2	0.448803	1.36491	0.000120319	0.00186938	Tested	36849.61;35501.21	22695.64;27365.91;29451.13	Up
ENSG00000013583	HEBP1	protein_coding	12:12974864-13000273	1085.43	0.448376	1.3645	0.000367081	0.00441045	Tested	1191.19;1298.34	854.72;852.21;1030.09	Up
ENSG00000138433	CIR1	protein_coding	2:174348022-174395715	1481.85	0.448348	1.36448	0.000251393	0.00338697	Tested	1802.65;1561.32	1098.55;1229.22;1370.1	Up
ENSG00000170889	RPS9	protein_coding	19:54200742-54249003	18862.3	0.44806	1.3642	0.000256952	0.00343678	Tested	19694.81;21496.11	13083.73;15166.95;17041.66	Up
ENSG00000179562	GCC1	protein_coding	7:127580618-127593611	1114.77	0.447959	1.36411	0.000110337	0.0017632	Tested	1330.83;1215.55	892.9;883.63;1022.77	Up
ENSG00000106665	CLIP2	protein_coding	7:74289475-74405943	1483.5	0.447701	1.36387	9.66102e-05	0.0015869	Tested	1531.83;1848.65	1292.93;1172.28;1253.1	Up
ENSG00000092871	RFFL	protein_coding	17:35005990-35089319	491.72	0.447394	1.36357	0.000900561	0.00850383	Tested	594.54;532.78	410.44;430.03;399.42	Up
ENSG00000145284	SCD5	protein_coding	4:82629539-82798857	756.693	0.447082	1.36328	0.000528043	0.00572033	Tested	921.43;804.52	597.87;606.76;693.73	Up
ENSG00000221983	UBA52	protein_coding	19:18571730-18577550	15008.2	0.446976	1.36318	0.000114441	0.00180417	Tested	16042.96;17249.48	10893.56;11806.23;13934.95	Up
ENSG00000154310	TNIK	protein_coding	3:171061339-171460408	1398.37	0.44667	1.36289	3.55766e-05	0.00075805	Tested	1642.91;1602.22	1153.22;1160.5;1257.67	Up
ENSG00000269893	SNHG8	lincRNA	4:118278709-118279823	1031.53	0.446666	1.36289	0.000321344	0.00404982	Tested	1089.63;1238.92	818.28;795.26;949.65	Up
ENSG00000112029	FBXO5	protein_coding	6:152970519-152983579	817.211	0.446604	1.36283	0.00156572	0.0130274	Tested	984.9;819.13	572.71;655.85;756.8	Up
ENSG00000134070	IRAK2	protein_coding	3:10164865-10243743	893.946	0.446389	1.36263	0.000677476	0.00691434	Tested	943.64;1066.53	713.28;717.7;782.39	Up
ENSG00000182774	RPS17	protein_coding	15:82536753-82540564	24598.7	0.446247	1.36249	4.34623e-05	0.000874679	Tested	27430.13;28030.65	17553.44;21048.96;22457.15	Up
ENSG00000158769	F11R	protein_coding	1:160995211-161021348	1372.97	0.445404	1.3617	0.000129173	0.00198302	Tested	1622.81;1529.17	1055.17;1129.08;1287.84	Up
ENSG00000173281	PPP1R3B	protein_coding	8:9136255-9151574	670.67	0.445268	1.36157	0.000271092	0.00358487	Tested	717.25;718.81	506.76;525.27;550.23	Up
ENSG00000095209	TMEM38B	protein_coding	9:105694544-105776612	1174.85	0.445193	1.3615	0.000271378	0.00358498	Tested	1402.77;1295.42	900.71;947.44;1124.23	Up
ENSG00000101079	NDRG3	protein_coding	20:36651766-36746078	2148.4	0.445053	1.36136	2.63847e-05	0.000607934	Tested	2407.77;2566.48	1679.07;1805.54;1997.11	Up
ENSG00000213694	S1PR3	protein_coding	9:88991447-89005010	558.65	0.445029	1.36134	0.00103398	0.00947432	Tested	674.94;636.99	507.63;436.9;499.96	Up
ENSG00000149516	MS4A3	protein_coding	11:60056587-60071128	1357.48	0.444889	1.36121	0.000596544	0.00629158	Tested	1604.82;1564.24	965.79;1220.39;1307.03	Up
ENSG00000120868	APAF1	protein_coding	12:98645141-98735433	970.056	0.444657	1.36099	0.000652019	0.00674538	Tested	1190.13;957.44	748.86;831.59;786.05	Up
ENSG00000138663	COPS4	protein_coding	4:83034447-83075818	1157.38	0.444632	1.36097	0.00054579	0.00586792	Tested	1334;1315.87	819.14;1008.32;1094.07	Up
ENSG00000110330	BIRC2	protein_coding	11:102347211-102378670	554.244	0.444559	1.3609	0.0018739	0.0147891	Tested	669.65;570.76	413.04;442.79;510.93	Up
ENSG00000122705	CLTA	protein_coding	9:36190856-36304781	4128.14	0.444445	1.36079	3.76839e-05	0.000788215	Tested	4626.17;4628.43	3131.66;3283.16;3786.73	Up
ENSG00000109854	HTATIP2	protein_coding	11:20363685-20383783	1459.56	0.444418	1.36077	0.000528065	0.00572033	Tested	1760.34;1650.92	1078.6;1220.39;1461.5	Up
ENSG00000126756	UXT	protein_coding	X:47651798-47659161	1433.58	0.443821	1.3602	6.60272e-05	0.00118941	Tested	1638.68;1628.52	1131.53;1165.4;1306.12	Up
ENSG00000083845	RPS5	protein_coding	19:58386400-58394806	24168.3	0.443246	1.35966	0.00035432	0.00432163	Tested	24797.03;27935.2	16973.79;19177.64;22024.83	Up
ENSG00000109674	NEIL3	protein_coding	4:177309836-177362943	940.925	0.443094	1.35952	0.000159219	0.00233303	Tested	1094.92;1034.38	753.2;752.06;843.63	Up
ENSG00000131469	RPL27	protein_coding	17:42998273-43002959	15727.8	0.443037	1.35946	0.000341145	0.00422089	Tested	17313.49;18112.44	10940.42;13626.5;14522.66	Up
ENSG00000056972	TRAF3IP2	protein_coding	6:111556454-111606278	454.177	0.442972	1.3594	0.00204121	0.0156121	Tested	531.06;502.58	349.7;374.07;416.79	Up
ENSG00000232388	SMIM26	protein_coding	20:18567347-18569563	311.545	0.442874	1.35931	0.00603494	0.0337663	Tested	351.22;351.61	235.16;259.2;281.51	Up
ENSG00000112695	COX7A2	protein_coding	6:75237675-75250323	2304.57	0.442615	1.35907	0.000237027	0.00320348	Tested	2707.15;2591.81	1706.84;1942.01;2200.01	Up
ENSG00000205302	SNX2	protein_coding	5:122774996-122830108	3629.77	0.442297	1.35877	0.000302015	0.00386675	Tested	4241.1;3823.91	2533.79;2923.82;3445.81	Up
ENSG00000178607	ERN1	protein_coding	17:64039142-64130819	937.217	0.441953	1.35844	0.000227673	0.00311298	Tested	1077.99;1036.33	815.67;740.28;777.82	Up
ENSG00000101888	NXT2	protein_coding	X:109535781-109544690	790.388	0.44101	1.35755	0.00345516	0.0228967	Tested	970.09;841.53	548.41;678.43;775.08	Up
ENSG00000091164	TXNL1	protein_coding	18:56597208-56651600	1629.63	0.440884	1.35744	0.000415382	0.00480545	Tested	1767.74;1858.39	1151.49;1310.71;1545.59	Up
ENSG00000204392	LSM2	protein_coding	6:31797396-31806984	1425.01	0.440802	1.35736	0.00106457	0.00969707	Tested	1536.06;1624.63	1079.46;1050.53;1362.78	Up
ENSG00000162946	DISC1	protein_coding	1:231626815-232041272	671.699	0.440781	1.35734	0.00112037	0.0100701	Tested	778.61;745.11	562.29;537.05;584.05	Up
ENSG00000034713	GABARAPL2	protein_coding	16:75566351-75577881	901.798	0.440612	1.35718	0.000732332	0.00731197	Tested	1066.36;1011.98	686.38;729.48;881.1	Up
ENSG00000146463	ZMYM4	protein_coding	1:35268967-35422058	3524.64	0.439968	1.35657	3.0091e-06	0.000109175	Tested	4078.18;3759.63	2777.62;2948.37;2940.36	Up
ENSG00000086544	ITPKC	protein_coding	19:40717103-40740860	456.939	0.439829	1.35644	0.00190474	0.014941	Tested	491.92;549.33	360.98;377.01;414.05	Up
ENSG00000100227	POLDIP3	protein_coding	22:42583721-42614962	3025.24	0.439703	1.35632	6.0383e-06	0.000185617	Tested	3312.27;3359.31	2391.48;2381.86;2604.92	Up
ENSG00000160746	ANO10	protein_coding	3:43354859-43691594	968.83	0.439605	1.35623	0.000440057	0.00502477	Tested	1127.71;1097.69	785.3;741.26;934.12	Up
ENSG00000134910	STT3A	protein_coding	11:125591712-125625215	4754.33	0.439583	1.35621	9.44016e-07	4.28131e-05	Tested	5438.63;5188.48	3861.43;3841.81;4049.96	Up
ENSG00000132002	DNAJB1	protein_coding	19:14514770-14529770	1633.19	0.439494	1.35613	0.000335953	0.00418443	Tested	1693.69;1709.36	1102.02;1261.62;1401.17	Up
ENSG00000009790	TRAF3IP3	protein_coding	1:209756032-209782320	1432.48	0.439322	1.35597	3.23947e-05	0.00071202	Tested	1690.51;1628.52	1149.75;1236.09;1286.01	Up
ENSG00000117305	HMGCL	protein_coding	1:23801885-23838620	1535.38	0.438567	1.35526	0.000147465	0.00219832	Tested	1795.25;1768.78	1169.71;1304.82;1470.64	Up
ENSG00000070756	PABPC1	protein_coding	8:100685816-100722809	63026.6	0.438129	1.35485	2.61551e-06	9.82151e-05	Tested	68975.73;69650.5	48985.44;48543.48;55949.11	Up
ENSG00000117862	TXNDC12	protein_coding	1:52020131-52056171	2764.48	0.437312	1.35408	8.64698e-05	0.00145396	Tested	3245.62;3118.74	2109.47;2300.37;2640.57	Up
ENSG00000203875	SNHG5	processed_transcript	6:85660950-85678736	5972.67	0.436848	1.35364	6.94698e-05	0.00123587	Tested	6553.65;6671.88	4314.38;4924.74;5417.32	Up
ENSG00000104763	ASAH1	protein_coding	8:18055992-18084998	17008.9	0.436812	1.35361	5.03709e-06	0.00016179	Tested	20297.81;19314.35	13792.67;13978.97;16124	Up
ENSG00000143933	CALM2	protein_coding	2:47160082-47176601	7252.27	0.436682	1.35349	0.000410994	0.00477331	Tested	8809.08;8099.76	5223.77;6307.13;7208.77	Up
ENSG00000010671	BTK	protein_coding	X:101349447-101390796	6927.78	0.436477	1.3533	2.06571e-05	0.000496387	Tested	8242.05;7873.79	5328.77;5994.91;6539.72	Up
ENSG00000149474	KAT14	protein_coding	20:18138118-18188387	624.576	0.436177	1.35301	0.000983479	0.00916412	Tested	736.29;694.46	503.29;492.87;589.53	Up
ENSG00000087586	AURKA	protein_coding	20:56369389-56392337	2773.79	0.435595	1.35247	3.66708e-05	0.000773028	Tested	3329.19;3041.79	2196.24;2280.74;2588.47	Up
ENSG00000170502	NUDT9	protein_coding	4:87422582-87459454	350.718	0.435107	1.35201	0.00862604	0.0433251	Tested	403.06;356.48	256.85;257.23;328.13	Up
ENSG00000143457	GOLPH3L	protein_coding	1:150646225-150697144	674.192	0.434715	1.35164	0.000415626	0.00480545	Tested	692.92;716.86	490.27;545.88;529.21	Up
ENSG00000111962	UST	protein_coding	6:148747328-149076990	485.941	0.434683	1.35161	0.00186495	0.0147323	Tested	539.53;563.94	383.54;388.8;452.43	Up
ENSG00000278970	HEIH	TEC	5:180829954-180831605	445.939	0.434666	1.3516	0.00161393	0.0133168	Tested	477.11;501.61	347.96;357.38;381.14	Up
ENSG00000151292	CSNK1G3	protein_coding	5:123512099-123617045	539.417	0.434126	1.35109	0.00266743	0.0190764	Tested	671.76;569.79	427.79;441.81;508.19	Up
ENSG00000158457	TSPAN33	protein_coding	7:129144892-129169697	686.181	0.433927	1.35091	0.00103041	0.009473	Tested	765.92;802.57	511.96;600.87;629.75	Up
ENSG00000234608	MAPKAPK5-AS1	lincRNA	12:111839764-111842902	663.688	0.433831	1.35082	0.000592896	0.00626456	Tested	704.56;767.51	518.91;533.12;583.14	Up
ENSG00000127952	STYXL1	protein_coding	7:75996338-76048004	558.779	0.433276	1.3503	0.00139802	0.0120284	Tested	606.17;637.97	442.55;436.9;502.7	Up
ENSG00000105514	RAB3D	protein_coding	19:11322046-11346270	821.078	0.433101	1.35013	0.000394026	0.00465174	Tested	903.44;950.62	675.97;633.27;750.4	Up
ENSG00000138459	SLC35A5	protein_coding	3:112561709-112585577	463.413	0.432355	1.34943	0.00675866	0.0363892	Tested	579.73;510.37	331.48;415.3;465.23	Up
ENSG00000185129	PURA	protein_coding	5:140107777-140125619	451.442	0.432112	1.34921	0.0103852	0.0494315	Tested	556.45;433.43	339.28;407.45;353.72	Up
ENSG00000125249	RAP2A	protein_coding	13:97434222-97469128	1563.03	0.43204	1.34914	0.000326825	0.00410203	Tested	1937;1646.05	1197.48;1337.22;1448.7	Up
ENSG00000129562	DAD1	protein_coding	14:22564905-22589269	1631.35	0.431831	1.34894	0.00100991	0.00933118	Tested	1874.59;1764.88	1124.59;1377.48;1545.59	Up
ENSG00000083223	ZCCHC6	protein_coding	9:86287733-86354454	708.919	0.431337	1.34848	0.000878722	0.00836507	Tested	879.11;753.87	571.84;612.65;631.58	Up
ENSG00000155959	VBP1	protein_coding	X:155197007-155239817	1964.27	0.431087	1.34825	0.000840558	0.00809147	Tested	2499.8;2069.74	1448.25;1714.23;1921.24	Up
ENSG00000146733	PSPH	protein_coding	7:56011051-56051604	1041.68	0.431029	1.3482	0.00159215	0.0131962	Tested	1288.51;1144.45	805.26;877.74;1023.69	Up
ENSG00000197249	SERPINA1	protein_coding	14:94376747-94390693	852.351	0.430793	1.34797	0.00217432	0.0163724	Tested	999.71;892.18	614.36;674.5;816.21	Up
ENSG00000114784	EIF1B	protein_coding	3:40309684-40312424	743.54	0.430741	1.34793	0.0014297	0.0122356	Tested	894.98;790.89	572.71;587.12;715.67	Up
ENSG00000143198	MGST3	protein_coding	1:165630861-165661796	4611.9	0.430603	1.3478	0.000123488	0.00191399	Tested	5197.43;5181.66	3431.9;3699.45;4420.14	Up
ENSG00000144895	EIF2A	protein_coding	3:150546678-150584242	4362.64	0.430498	1.3477	5.41063e-05	0.00104013	Tested	5155.12;4852.45	3282.65;3766.21;4090.18	Up
ENSG00000005073	HOXA11	protein_coding	7:27181510-27185223	1251.01	0.430437	1.34764	0.000170667	0.00246987	Tested	1313.9;1479.5	996.16;1000.46;1113.26	Up
ENSG00000120742	SERP1	protein_coding	3:150541994-150603228	4148.05	0.430392	1.3476	0.000464005	0.005215	Tested	4826.11;4585.58	2970.26;3392.14;4113.95	Up
ENSG00000144681	STAC	protein_coding	3:36380344-36548007	273.245	0.430255	1.34747	0.00808341	0.0414303	Tested	307.85;308.76	223.88;225.82;236.73	Up
ENSG00000120333	MRPS14	protein_coding	1:175010789-175023425	879.441	0.430021	1.34725	0.000404938	0.00473286	Tested	1029.33;984.71	685.51;733.41;823.52	Up
ENSG00000151702	FLI1	protein_coding	11:128686535-128813267	4792.08	0.429951	1.34719	3.48278e-06	0.000122899	Tested	5279.95;5371.59	3830.19;3797.63;4231.85	Up
ENSG00000010810	FYN	protein_coding	6:111660332-111873452	357.271	0.429674	1.34693	0.00690953	0.0370349	Tested	405.17;426.61	306.31;278.83;340.92	Up
ENSG00000213186	TRIM59	protein_coding	3:160432445-160485773	452.556	0.429578	1.34684	0.00384996	0.0246336	Tested	598.77;468.49	380.94;394.69;412.22	Up
ENSG00000175573	C11orf68	protein_coding	11:65916808-65919117	484.16	0.42923	1.34652	0.00191453	0.0149995	Tested	515.19;537.65	404.37;378.98;389.37	Up
ENSG00000117222	RBBP5	protein_coding	1:205086142-205122015	1097.59	0.429137	1.34643	0.000442917	0.005044	Tested	1237.74;1204.83	843.44;848.28;1029.17	Up
ENSG00000225231	LINC02470	lincRNA	12:9936579-9943495	2766.58	0.428898	1.3462	0.000479602	0.00535882	Tested	3342.94;3381.72	2781.09;2564.48;2147	Up
ENSG00000126709	IFI6	protein_coding	1:27666061-27672218	548.839	0.428329	1.34567	0.00639451	0.0350772	Tested	668.59;599.98	412.17;433.96;567.6	Up
ENSG00000164611	PTTG1	protein_coding	5:160421822-160428744	2092.67	0.42777	1.34515	0.000675362	0.00690918	Tested	2443.73;2299.61	1555.85;1676.93;2056.52	Up
ENSG00000101474	APMAP	protein_coding	20:24962925-24992979	9719.18	0.42759	1.34499	7.54159e-06	0.000223301	Tested	11236.95;11091.87	7846.94;7979.15;9076.09	Up
ENSG00000205981	DNAJC19	protein_coding	3:180983709-180989774	473.783	0.4272	1.34462	0.00364862	0.0237585	Tested	526.83;564.92	367.05;404.5;446.95	Up
ENSG00000117054	ACADM	protein_coding	1:75724347-75787575	2568.29	0.426841	1.34429	0.000215021	0.00297472	Tested	3155.7;2879.13	1994.93;2207.1;2531.8	Up
ENSG00000137509	PRCP	protein_coding	11:82823502-82970584	2154.1	0.426835	1.34428	0.000397407	0.00468128	Tested	2554.81;2300.58	1616.59;1727;2073.88	Up
ENSG00000118197	DDX59	protein_coding	1:200623896-200669969	409.97	0.426741	1.34419	0.00535471	0.0310953	Tested	504.62;436.35	321.93;331.85;395.77	Up
ENSG00000158411	MITD1	protein_coding	2:99161427-99181058	712.21	0.426478	1.34395	0.00322894	0.0218931	Tested	884.4;757.77	507.63;668.61;657.17	Up
ENSG00000100612	DHRS7	protein_coding	14:60144120-60169856	881.836	0.42604	1.34354	0.000636144	0.0066039	Tested	994.42;995.42	696.79;688.25;836.32	Up
ENSG00000121064	SCPEP1	protein_coding	17:56978105-57006768	4738.02	0.425655	1.34318	6.94532e-06	0.000209498	Tested	5718.97;5322.89	3950.8;3982.21;4397.29	Up
ENSG00000188846	RPL14	protein_coding	3:40457292-40468587	22993.3	0.425538	1.34307	0.000166649	0.00242816	Tested	25090.06;25786.56	17170.76;18468.77;21182.11	Up
ENSG00000133739	LRRCC1	protein_coding	8:85107147-85146076	797.647	0.425433	1.34298	0.00673319	0.0363468	Tested	988.07;813.29	529.32;707.88;775.08	Up
ENSG00000196954	CASP4	protein_coding	11:104942866-104969436	1053.98	0.425395	1.34294	0.000164105	0.00239646	Tested	1250.43;1247.69	902.45;889.52;998.1	Up
ENSG00000145246	ATP10D	protein_coding	4:47485288-47593486	413.015	0.425244	1.3428	0.00287798	0.0200848	Tested	494.04;498.69	346.23;367.2;395.77	Up
ENSG00000133318	RTN3	protein_coding	11:63681446-63759891	4766.88	0.425141	1.3427	7.64441e-05	0.00131984	Tested	5752.83;5137.83	3726.06;3902.68;4537.13	Up
ENSG00000183172	SMDT1	protein_coding	22:42079691-42084284	571.22	0.425092	1.34266	0.00488493	0.0290614	Tested	634.74;647.71	426.93;443.78;562.11	Up
ENSG00000185010	F8	protein_coding	X:154835788-155026940	833.683	0.424852	1.34243	0.00337254	0.0225185	Tested	1018.75;882.44	598.74;688.25;837.23	Up
ENSG00000143436	MRPL9	protein_coding	1:151759643-151763564	1446.32	0.424785	1.34237	0.000284459	0.00370067	Tested	1603.77;1713.26	1139.34;1195.84;1371.92	Up
ENSG00000145919	BOD1	protein_coding	5:173607514-173616660	680.171	0.42422	1.34185	0.00113336	0.0101655	Tested	777.55;711.99	524.98;527.23;612.38	Up
ENSG00000150593	PDCD4	protein_coding	10:110871795-110900006	3956.5	0.423956	1.3416	9.089e-05	0.00151444	Tested	4653.67;4217.41	3024.06;3238.98;3655.11	Up
ENSG00000073849	ST6GAL1	protein_coding	3:186930485-187078553	1950.47	0.423863	1.34152	7.90053e-05	0.00135657	Tested	2155.99;2241.17	1546.31;1570.89;1799.68	Up
ENSG00000186448	ZNF197	protein_coding	3:44584888-44648471	516.346	0.423669	1.34133	0.00249607	0.0181328	Tested	620.98;547.39	393.08;441.81;471.63	Up
ENSG00000108840	HDAC5	protein_coding	17:44076746-44123702	1981.21	0.423014	1.34073	0.000148465	0.00220557	Tested	2015.29;2404.8	1706.84;1525.73;1712.85	Up
ENSG00000111481	COPZ1	protein_coding	12:54301202-54351849	3063.61	0.422414	1.34017	8.03059e-05	0.00137091	Tested	3499.51;3431.39	2361.11;2533.06;2863.58	Up
ENSG00000075239	ACAT1	protein_coding	11:108121516-108147776	4283.18	0.422302	1.34006	0.000550052	0.00589897	Tested	4950.94;4772.58	3076.99;3588.5;4219.06	Up
ENSG00000177879	AP3S1	protein_coding	5:115841481-115914081	1079.62	0.422294	1.34006	0.00332409	0.0222759	Tested	1322.37;1136.65	741.91;955.3;1055.68	Up
ENSG00000147852	VLDLR	protein_coding	9:2621834-2660053	1622.99	0.422205	1.33997	9.67174e-05	0.0015869	Tested	1911.61;1849.62	1294.66;1379.44;1536.45	Up
ENSG00000197746	PSAP	protein_coding	10:71816298-71851375	15622.6	0.422147	1.33992	3.5321e-05	0.00075805	Tested	16831.09;17953.68	12070.21;12467.97;14402.92	Up
ENSG00000152229	PSTPIP2	protein_coding	18:45983536-46072272	557.475	0.422139	1.33991	0.0015005	0.0126657	Tested	590.3;634.07	418.25;478.14;475.28	Up
ENSG00000147677	EIF3H	protein_coding	8:116642130-116766925	8156.76	0.421622	1.33943	6.50041e-05	0.00117808	Tested	9027.01;9206.22	6124.48;6644.87;7650.24	Up
ENSG00000068912	ERLEC1	protein_coding	2:53787044-53818819	1951.6	0.421551	1.33937	0.000963376	0.0090242	Tested	2354.87;2201.23	1443.91;1697.54;1961.46	Up
ENSG00000101336	HCK	protein_coding	20:32052188-32101856	4480.42	0.421491	1.33931	3.64408e-05	0.000770701	Tested	4996.43;5281.01	3828.45;3497.2;4184.32	Up
ENSG00000177565	TBL1XR1	protein_coding	3:177019340-177228000	2339.34	0.420357	1.33826	0.000294051	0.00379877	Tested	2745.23;2460.32	1788.4;1857.58;2188.13	Up
ENSG00000112367	FIG4	protein_coding	6:109691312-109825428	905.527	0.420261	1.33817	0.000810632	0.00789187	Tested	961.63;1086.01	704.6;744.21;847.28	Up
ENSG00000167081	PBX3	protein_coding	9:125747345-125967377	401.375	0.419835	1.33777	0.00768292	0.0399501	Tested	479.23;412.97	305.44;315.16;379.31	Up
ENSG00000125691	RPL23	protein_coding	17:38847865-38853843	18920.5	0.419652	1.3376	0.000531913	0.00575234	Tested	21127.19;21085.08	13205.21;16272.47;17860.61	Up
ENSG00000189067	LITAF	protein_coding	16:11547722-11636381	3527.52	0.419358	1.33733	8.44242e-05	0.00142889	Tested	4126.84;3811.25	2782.83;2805.02;3315.1	Up
ENSG00000156127	BATF	protein_coding	14:75522425-75547015	922.352	0.419123	1.33711	0.00135369	0.0117317	Tested	935.18;1086.01	703.73;722.61;841.8	Up
ENSG00000142949	PTPRF	protein_coding	1:43525187-43623666	544.373	0.419017	1.33702	0.0028494	0.0199784	Tested	572.32;667.19	510.23;422.18;457.92	Up
ENSG00000119509	INVS	protein_coding	9:100099256-100301000	450.91	0.418995	1.337	0.00390789	0.0247988	Tested	525.77;509.4	406.1;399.6;355.55	Up
ENSG00000118482	PHF3	protein_coding	6:63635820-63779336	3592.74	0.418943	1.33695	0.000102876	0.00166672	Tested	4148;3728.46	2761.14;2899.28;3176.17	Up
ENSG00000112234	FBXL4	protein_coding	6:98868538-98948006	590.635	0.418788	1.3368	0.00196684	0.0152333	Tested	654.84;620.44	458.16;529.19;444.21	Up
ENSG00000088387	DOCK9	protein_coding	13:98793429-99086625	631.742	0.418638	1.33666	0.000755021	0.00749204	Tested	756.39;749.98	564.03;559.63;566.68	Up
ENSG00000106031	HOXA13	protein_coding	7:27193503-27200106	2276.05	0.418239	1.3363	1.8075e-05	0.000446844	Tested	2579.14;2442.78	1793.61;1894.89;1948.66	Up
ENSG00000132824	SERINC3	protein_coding	20:44496221-44522109	4566.74	0.418207	1.33627	1.55109e-05	0.000399561	Tested	5307.45;5010.24	3619.33;3806.47;4155.99	Up
ENSG00000085231	AK6	protein_coding	5:69350984-69370013	653.717	0.418189	1.33625	0.00942687	0.0462369	Tested	811.4;657.45	445.15;554.72;648.94	Up
ENSG00000005059	MCUB	protein_coding	4:109560205-109688726	293.303	0.418132	1.3362	0.0105467	0.0499416	Tested	374.49;320.44	259.45;251.34;268.72	Up
ENSG00000133639	BTG1	protein_coding	12:92140278-92145897	987.575	0.417902	1.33598	0.0010457	0.00955217	Tested	1161.57;1062.63	766.21;786.43;944.17	Up
ENSG00000147202	DIAPH2	protein_coding	X:96684663-97604997	2054.4	0.417391	1.33551	5.58984e-05	0.00106182	Tested	2390.84;2258.7	1630.48;1786.89;1805.16	Up
ENSG00000157500	APPL1	protein_coding	3:57227737-57273468	1947.6	0.417211	1.33534	0.000314402	0.00397399	Tested	2360.16;2056.11	1547.17;1616.05;1796.94	Up
ENSG00000102531	FNDC3A	protein_coding	13:48975912-49209779	2023.11	0.41707	1.33521	6.50144e-05	0.00117808	Tested	2369.68;2132.08	1591.43;1805.54;1660.75	Up
ENSG00000167283	ATP5L	protein_coding	11:118401154-118431496	1504.14	0.416434	1.33462	0.00205191	0.0156753	Tested	1753.99;1662.61	1095.95;1221.37;1522.74	Up
ENSG00000005175	RPAP3	protein_coding	12:47661249-47706061	999.809	0.416101	1.33432	0.0046779	0.0283003	Tested	1246.2;1074.32	736.71;816.86;1054.76	Up
ENSG00000105640	RPL18A	protein_coding	19:17859876-17864153	16235.1	0.415574	1.33383	0.000664556	0.00683602	Tested	15630.38;19082.54	12025.09;12603.46;14410.23	Up
ENSG00000089248	ERP29	protein_coding	12:112013316-112023451	3803.61	0.41517	1.33346	0.000273667	0.00360413	Tested	4105.69;4199.87	2786.3;3031.82;3525.32	Up
ENSG00000104325	DECR1	protein_coding	8:90001405-90052092	1350.29	0.415098	1.33339	0.00080265	0.0078438	Tested	1588.96;1486.32	1043.89;1123.19;1292.41	Up
ENSG00000206562	METTL6	protein_coding	3:15381275-15440566	475.592	0.414989	1.33329	0.00836363	0.0424109	Tested	574.44;509.4	349.7;387.81;481.68	Up
ENSG00000033170	FUT8	protein_coding	14:65410592-65744121	483.408	0.414868	1.33318	0.00723866	0.038195	Tested	540.58;543.49	344.49;397.63;478.03	Up
ENSG00000173588	CEP83	protein_coding	12:94306449-94459988	796.422	0.414842	1.33315	0.00124669	0.0109532	Tested	964.8;769.46	648.2;655.85;646.2	Up
ENSG00000102572	STK24	protein_coding	13:98445185-98577940	2863.01	0.414736	1.33305	1.89163e-05	0.000463198	Tested	3331.31;3205.42	2389.75;2343.57;2621.37	Up
ENSG00000176142	TMEM39A	protein_coding	3:119429500-119468830	1195.01	0.414645	1.33297	8.78405e-05	0.00146933	Tested	1358.34;1340.22	982.28;1064.28;990.78	Up
ENSG00000134215	VAV3	protein_coding	1:107571160-107965144	1250.89	0.414507	1.33284	0.000462397	0.00520146	Tested	1495.86;1321.71	1015.25;983.77;1170.84	Up
ENSG00000254004	ZNF260	protein_coding	19:36510695-36528660	455.04	0.414173	1.33253	0.00567021	0.0323824	Tested	561.74;495.76	396.56;365.23;427.76	Up
ENSG00000081019	RSBN1	protein_coding	1:113761832-113812476	654.394	0.413857	1.33224	0.00181384	0.0144748	Tested	759.57;643.81	488.54;526.25;564.86	Up
ENSG00000184979	USP18	protein_coding	22:18149899-18177397	315.696	0.413526	1.33194	0.00675544	0.0363892	Tested	370.26;364.27	268.13;273.92;285.17	Up
ENSG00000138078	PREPL	protein_coding	2:44316281-44361862	1355.67	0.413346	1.33177	7.91512e-05	0.00135657	Tested	1625.98;1475.6	1145.41;1152.64;1194.61	Up
ENSG00000118689	FOXO3	protein_coding	6:108559835-108684774	1478.97	0.413249	1.33168	0.000226448	0.00309952	Tested	1641.85;1593.46	1186.2;1177.19;1280.52	Up
ENSG00000204070	SYS1	protein_coding	20:45361937-45376798	349.829	0.413129	1.33157	0.00675982	0.0363892	Tested	404.12;399.34	284.62;305.34;315.33	Up
ENSG00000163541	SUCLG1	protein_coding	2:84423523-84460045	1940.73	0.413091	1.33154	0.000221018	0.00303811	Tested	2164.45;2151.56	1463;1592.49;1806.99	Up
ENSG00000033800	PIAS1	protein_coding	15:68054179-68198603	2074.35	0.413071	1.33152	3.56072e-05	0.00075805	Tested	2274.47;2200.26	1612.25;1671.04;1757.64	Up
ENSG00000057608	GDI2	protein_coding	10:5765223-5842132	8948.5	0.412988	1.33144	7.05969e-05	0.00124902	Tested	10154.72;9709.77	6806.52;7184.86;8387.84	Up
ENSG00000138180	CEP55	protein_coding	10:93496632-93529092	1542.99	0.412906	1.33137	0.00183519	0.0145471	Tested	2017.4;1583.72	1270.37;1238.06;1547.41	Up
ENSG00000205339	IPO7	protein_coding	11:9384622-9448126	4428.43	0.412786	1.33125	4.29057e-05	0.000864829	Tested	5150.88;4870.96	3575.94;3566.9;4148.68	Up
ENSG00000135828	RNASEL	protein_coding	1:182573634-182589256	684.773	0.412763	1.33123	0.00110831	0.00998949	Tested	770.15;804.52	548.41;578.28;648.03	Up
ENSG00000090861	AARS	protein_coding	16:70252295-70289543	8349.21	0.412538	1.33103	0.000129394	0.00198404	Tested	9353.9;9780.87	7400.92;6520.18;7642.01	Up
ENSG00000204842	ATXN2	protein_coding	12:111452214-111599676	821.191	0.412249	1.33076	0.00069618	0.00704283	Tested	845.26;915.56	697.66;683.34;604.16	Up
ENSG00000109466	KLHL2	protein_coding	4:165207618-165323156	374.779	0.412079	1.3306	0.00455536	0.0277628	Tested	448.55;412	313.25;323.01;333.61	Up
ENSG00000137161	CNPY3	protein_coding	6:42929192-42939287	5976.48	0.411746	1.33029	7.44346e-05	0.00129207	Tested	6422.47;6924.14	4879.28;4710.71;5459.36	Up
ENSG00000113318	MSH3	protein_coding	5:80654648-80876460	535.225	0.411366	1.32994	0.00559631	0.032054	Tested	618.87;558.1	391.35;423.16;512.76	Up
ENSG00000111832	RWDD1	protein_coding	6:116571367-116597675	914.528	0.410991	1.3296	0.0066026	0.0358371	Tested	1135.12;941.85	635.18;790.35;917.66	Up
ENSG00000118961	LDAH	protein_coding	2:20684014-20823130	1350.14	0.410935	1.32955	0.000764573	0.00756351	Tested	1562.51;1454.18	1014.38;1109.44;1279.61	Up
ENSG00000062194	GPBP1	protein_coding	5:57173948-57264679	1928.61	0.410827	1.32945	0.000256115	0.00343263	Tested	2260.72;2044.42	1440.44;1665.14;1752.15	Up
ENSG00000172985	SH3RF3	protein_coding	2:109129348-109504632	805.962	0.410771	1.3294	0.00154878	0.0129216	Tested	837.85;911.66	662.95;582.21;728.46	Up
ENSG00000228474	OST4	protein_coding	2:27070472-27071773	1723.56	0.410513	1.32916	0.00111535	0.0100389	Tested	1947.58;1848.65	1266.89;1436.38;1581.23	Up
ENSG00000198937	CCDC167	protein_coding	6:37482920-37499922	865.993	0.409671	1.32838	0.00269813	0.0192257	Tested	974.32;951.59	636.05;711.81;827.18	Up
ENSG00000138085	ATRAID	protein_coding	2:27212027-27217178	3201.22	0.409473	1.3282	0.000230043	0.00314205	Tested	3491.05;3665.15	2401.03;2692.11;2989.72	Up
ENSG00000111911	HINT3	protein_coding	6:125956781-125980244	818.748	0.409313	1.32805	0.00216813	0.0163498	Tested	869.59;915.56	590.06;679.41;747.66	Up
ENSG00000175063	UBE2C	protein_coding	20:45812576-45816957	434.776	0.409087	1.32785	0.00491471	0.0292251	Tested	497.21;519.14	372.26;353.45;422.27	Up
ENSG00000011454	RABGAP1	protein_coding	9:122940833-123104866	912.017	0.408749	1.32753	0.000330742	0.00413588	Tested	1035.68;990.55	784.43;770.72;733.95	Up
ENSG00000149600	COMMD7	protein_coding	20:32702691-32743997	2270.27	0.408638	1.32743	0.000468885	0.00526066	Tested	2592.9;2576.22	1764.98;1863.47;2212.81	Up
ENSG00000130066	SAT1	protein_coding	X:23783173-23786226	1950.62	0.40843	1.32724	7.24781e-05	0.00126837	Tested	2274.47;2016.17	1545.44;1685.76;1617.79	Up
ENSG00000151135	TMEM263	protein_coding	12:106955719-106978778	732.267	0.408357	1.32717	0.00211129	0.0160244	Tested	859.01;787.96	554.48;622.47;684.59	Up
ENSG00000123352	SPATS2	protein_coding	12:49366584-49527424	679.457	0.408266	1.32709	0.00115044	0.0102687	Tested	801.88;711.99	553.62;550.79;605.99	Up
ENSG00000162783	IER5	protein_coding	1:181088712-181092899	474.119	0.408	1.32685	0.00330199	0.0221855	Tested	538.47;547.39	393.95;415.3;418.62	Up
ENSG00000275052	PPP4R3B	protein_coding	2:55547292-55618880	2963.45	0.407462	1.32635	0.00019603	0.00277153	Tested	3494.22;3084.65	2213.6;2561.53;2665.24	Up
ENSG00000112335	SNX3	protein_coding	6:108211222-108261260	2441.3	0.407438	1.32633	0.00157039	0.0130578	Tested	2890.17;2549.92	1718.12;2047.07;2387.39	Up
ENSG00000189266	PNRC2	protein_coding	1:23959109-23963462	3325.83	0.407389	1.32628	0.000891344	0.00844155	Tested	4158.58;3502.49	2519.04;2835.46;3309.62	Up
ENSG00000117151	CTBS	protein_coding	1:84549606-84574480	497.89	0.407187	1.3261	0.00308872	0.0212248	Tested	563.86;570.76	384.41;457.52;442.38	Up
ENSG00000186063	AIDA	protein_coding	1:222668013-222713210	1794.85	0.406857	1.32579	0.00172741	0.0140461	Tested	2158.1;1864.23	1292.93;1500.2;1757.64	Up
ENSG00000175073	VCPIP1	protein_coding	8:66628487-66667217	978.604	0.406498	1.32546	0.00110569	0.00997293	Tested	1129.83;1030.49	798.32;851.23;795.19	Up
ENSG00000144118	RALB	protein_coding	2:120240064-120294713	6194.56	0.406217	1.32521	0.00018967	0.00270237	Tested	7096.35;6574.48	4718.75;4892.34;5862.44	Up
ENSG00000143207	RFWD2	protein_coding	1:175944831-176207493	1551.78	0.406205	1.3252	0.000451972	0.00512447	Tested	1852.37;1723.97	1221.77;1311.69;1514.51	Up
ENSG00000166478	ZNF143	protein_coding	11:9460319-9528524	337.414	0.406071	1.32507	0.00742443	0.0389518	Tested	361.8;381.81	274.2;281.78;286.08	Up
ENSG00000050426	LETMD1	protein_coding	12:51047962-51060424	1462.98	0.406015	1.32502	0.000218267	0.00300994	Tested	1672.53;1681.12	1332.84;1302.86;1160.79	Up
ENSG00000165898	ISCA2	protein_coding	14:74493720-74497106	409.493	0.405982	1.32499	0.00548405	0.0316463	Tested	477.11;436.35	313.25;355.41;365.6	Up
ENSG00000123975	CKS2	protein_coding	9:89311198-89316703	2107.38	0.405788	1.32481	0.00189022	0.0148623	Tested	2460.66;2145.71	1480.36;1727.98;2007.16	Up
ENSG00000171503	ETFDH	protein_coding	4:158672125-158709623	508.001	0.405103	1.32418	0.00409635	0.025662	Tested	638.97;529.85	433.87;421.2;467.97	Up
ENSG00000167904	TMEM68	protein_coding	8:55696424-55773407	493.435	0.405086	1.32417	0.00294525	0.0204832	Tested	563.86;557.13	385.27;442.79;442.38	Up
ENSG00000102316	MAGED2	protein_coding	X:54807599-54816012	5536.38	0.405056	1.32414	2.56924e-05	0.000595176	Tested	6380.16;6127.41	4385.54;4668.49;5114.78	Up
ENSG00000163322	FAM175A	protein_coding	4:83459517-83523348	525.848	0.404776	1.32388	0.00404121	0.0254651	Tested	613.58;591.22	395.69;481.09;488.99	Up
ENSG00000189308	LIN54	protein_coding	4:82909973-83012926	583.664	0.404696	1.32381	0.00474337	0.0285355	Tested	717.25;599.98	489.4;469.3;532.87	Up
ENSG00000154781	CCDC174	protein_coding	3:14651746-14672659	805.947	0.404297	1.32344	0.000674831	0.00690918	Tested	917.19;871.73	652.54;727.52;648.03	Up
ENSG00000134597	RBMX2	protein_coding	X:130401969-130413343	1188.37	0.404234	1.32339	0.000633318	0.00658759	Tested	1402.77;1271.07	905.05;1044.64;1081.27	Up
ENSG00000111785	RIC8B	protein_coding	12:106774595-106889316	350.599	0.403884	1.32306	0.00718989	0.0379878	Tested	372.38;388.62	303.71;285.71;273.29	Up
ENSG00000136156	ITM2B	protein_coding	13:48233158-48270357	4229.49	0.403759	1.32295	0.00114138	0.010209	Tested	4911.8;4622.59	3026.66;3566.9;4217.23	Up
ENSG00000188342	GTF2F2	protein_coding	13:45120515-45284909	1463.21	0.403677	1.32287	0.000835951	0.00807125	Tested	1658.78;1595.41	1072.52;1247.88;1370.1	Up
ENSG00000146376	ARHGAP18	protein_coding	6:129576132-129710225	483.058	0.403641	1.32284	0.00811524	0.0415109	Tested	588.19;539.59	355.77;457.52;466.14	Up
ENSG00000119711	ALDH6A1	protein_coding	14:74056850-74084493	858.497	0.403539	1.32275	0.000718067	0.00718721	Tested	959.51;935.04	665.55;708.86;774.16	Up
ENSG00000087842	PIR	protein_coding	X:15384799-15493564	1026	0.403311	1.32254	0.00126476	0.0110968	Tested	1168.97;1150.29	817.41;826.68;986.21	Up
ENSG00000240342	AC026366.1	processed_pseudogene	12:118246084-118246962	4375.37	0.403273	1.3225	0.000852741	0.00818428	Tested	4417.76;5035.56	3305.21;3340.11;4077.38	Up
ENSG00000168958	MFF	protein_coding	2:227325151-227357836	1173.95	0.40261	1.3219	0.000325069	0.00408477	Tested	1314.96;1289.57	925.87;960.21;1069.39	Up
ENSG00000188612	SUMO2	protein_coding	17:75165586-75182983	2625.58	0.402549	1.32184	0.000779563	0.00765987	Tested	2980.09;2953.16	2003.6;2164.88;2564.7	Up
ENSG00000075711	DLG1	protein_coding	3:197042560-197299300	1071.68	0.401544	1.32092	0.00048013	0.00535882	Tested	1261.01;1164.9	852.12;921.92;980.73	Up
ENSG00000198646	NCOA6	protein_coding	20:34689097-34825649	2501.66	0.401472	1.32085	7.23833e-05	0.00126837	Tested	2771.68;2777.84	2222.27;1922.38;2156.14	Up
ENSG00000135916	ITM2C	protein_coding	2:230864639-230879248	2034.67	0.40132	1.32072	0.00108958	0.009876	Tested	2190.9;2385.32	1529.82;1661.22;2007.16	Up
ENSG00000140319	SRP14	protein_coding	15:40035739-40039188	5422.29	0.400933	1.32036	0.000631578	0.00657617	Tested	6266.96;5800.15	3951.67;4519.26;5238.17	Up
ENSG00000181274	FRAT2	protein_coding	10:97332497-97334709	1437.75	0.400799	1.32024	0.000652744	0.00674746	Tested	1608;1665.53	1147.15;1168.35;1403.91	Up
ENSG00000198242	RPL23A	protein_coding	17:28719393-28724359	3338.15	0.400138	1.31963	0.0022388	0.016697	Tested	3577.8;3619.37	2355.04;2640.08;3186.23	Up
ENSG00000204628	RACK1	protein_coding	5:181236909-181248096	39680	0.39994	1.31945	0.000186994	0.00267016	Tested	41678.9;45087.28	30369.03;31202.81;37067.55	Up
ENSG00000051108	HERPUD1	protein_coding	16:56932048-56944863	1025.18	0.399853	1.31937	0.000424483	0.00488298	Tested	1099.15;1105.49	795.71;834.54;876.53	Up
ENSG00000153487	ING1	protein_coding	13:110712736-110723339	732.511	0.399499	1.31905	0.00293078	0.0204001	Tested	815.64;822.05	564.9;606.76;690.99	Up
ENSG00000198840	MT-ND3	protein_coding	MT:10059-10404	12157.7	0.399098	1.31868	0.00188773	0.0148583	Tested	14367.25;13018.44	9254.41;10696.79;11200.24	Up
ENSG00000163634	THOC7	protein_coding	3:63833870-63863903	2578.34	0.39893	1.31853	0.000696627	0.00704283	Tested	2988.55;2883.03	1961.95;2211.03;2507.12	Up
ENSG00000148700	ADD3	protein_coding	10:109996368-110135565	1913.58	0.398806	1.31842	0.000251957	0.00339033	Tested	2462.78;2122.34	1714.65;1811.43;1690	Up
ENSG00000124587	PEX6	protein_coding	6:42963870-42979220	1889.5	0.398563	1.31819	9.3421e-05	0.00154639	Tested	2005.77;2227.53	1678.2;1539.47;1599.51	Up
ENSG00000168002	POLR2G	protein_coding	11:62761544-62766710	1486.81	0.398475	1.31811	0.000873139	0.00832422	Tested	1684.17;1612.94	1154.96;1165.4;1431.33	Up
ENSG00000135926	TMBIM1	protein_coding	2:218274192-218292586	1179.8	0.398423	1.31807	0.00027947	0.00366182	Tested	1285.34;1332.43	959.72;960.21;1059.33	Up
ENSG00000136754	ABI1	protein_coding	10:26746593-26861087	1106.44	0.398403	1.31805	0.000352741	0.00431463	Tested	1314.96;1177.56	903.31;949.41;983.47	Up
ENSG00000116906	GNPAT	protein_coding	1:231241207-231277973	3040.37	0.398301	1.31796	0.000339615	0.0042141	Tested	3687.82;3294.06	2401.89;2602.77;2941.27	Up
ENSG00000068697	LAPTM4A	protein_coding	2:20032650-20052028	2473.71	0.398231	1.31789	0.00120535	0.0106481	Tested	2889.11;2691.15	1813.57;2077.5;2460.51	Up
ENSG00000111229	ARPC3	protein_coding	12:110434825-110450422	3833.73	0.398022	1.3177	0.00116417	0.0103482	Tested	4584.91;4060.59	2807.13;3233.09;3801.35	Up
ENSG00000158006	PAFAH2	protein_coding	1:25959767-25998157	355.009	0.398018	1.3177	0.00700303	0.037365	Tested	425.27;408.1	298.5;324.98;325.39	Up
ENSG00000243147	MRPL33	protein_coding	2:27771717-27988087	1156.28	0.397941	1.31763	0.00126851	0.0111221	Tested	1464.12;1261.33	921.54;1092.75;1088.58	Up
ENSG00000136273	HUS1	protein_coding	7:47695730-47979581	511.877	0.397892	1.31758	0.00435167	0.0267923	Tested	597.71;499.66	414.78;395.67;437.81	Up
ENSG00000064115	TM7SF3	protein_coding	12:26973195-27014434	2418.39	0.397758	1.31746	0.000504525	0.00553989	Tested	2742.06;2746.67	1882.99;1974.41;2391.96	Up
ENSG00000100526	CDKN3	protein_coding	14:54396849-54420218	911.27	0.397699	1.3174	0.00265238	0.0189928	Tested	1124.54;1009.06	709.81;797.23;922.23	Up
ENSG00000109572	CLCN3	protein_coding	4:169612633-169723673	898.086	0.397663	1.31737	0.000714745	0.00717531	Tested	992.3;1001.27	715.01;732.43;822.61	Up
ENSG00000006451	RALA	protein_coding	7:39623483-39708124	1417	0.397645	1.31736	0.00388652	0.0247691	Tested	1689.46;1472.68	1019.59;1187.99;1392.95	Up
ENSG00000092978	GPATCH2	protein_coding	1:217426992-217631082	334.508	0.397548	1.31727	0.00910314	0.0449917	Tested	389.3;362.33	267.26;292.58;296.14	Up
ENSG00000100528	CNIH1	protein_coding	14:54423560-54441431	2044.84	0.397289	1.31703	0.00427669	0.0264318	Tested	2443.73;2096.04	1390.98;1751.54;2028.18	Up
ENSG00000105374	NKG7	protein_coding	19:51371606-51372715	5579.57	0.397148	1.3169	0.00030938	0.0039298	Tested	5893.53;6295.91	4369.92;4391.62;5123.01	Up
ENSG00000131100	ATP6V1E1	protein_coding	22:17592136-17628818	2310.62	0.397125	1.31688	0.00107726	0.00979191	Tested	2603.48;2501.22	1712.04;1860.52;2242.06	Up
ENSG00000095787	WAC	protein_coding	10:28532493-28623112	3462.5	0.396335	1.31616	5.70266e-05	0.00107383	Tested	4113.09;3739.17	2833.16;2933.64;3181.66	Up
ENSG00000023287	RB1CC1	protein_coding	8:52622456-52745843	2320.32	0.396319	1.31615	0.000681497	0.00693888	Tested	2915.56;2593.75	1872.57;2130.52;2275.88	Up
ENSG00000143119	CD53	protein_coding	1:110873154-110899928	790.109	0.395296	1.31521	0.00193061	0.0150488	Tested	998.65;901.92	688.11;688.25;790.62	Up
ENSG00000099204	ABLIM1	protein_coding	10:114431113-114685003	495.264	0.395067	1.315	0.00525123	0.03066	Tested	564.92;535.7	373.99;418.25;463.4	Up
ENSG00000197894	ADH5	protein_coding	4:99070978-99088801	3965.86	0.394737	1.3147	0.000678484	0.00691914	Tested	4543.65;4318.7	2921.67;3357.78;3832.43	Up
ENSG00000144674	GOLGA4	protein_coding	3:37243177-37366751	3820.46	0.394657	1.31463	0.000224814	0.00308043	Tested	4597.61;3838.52	3286.98;3194.8;3142.36	Up
ENSG00000107341	UBE2R2	protein_coding	9:33817567-33920404	1871.66	0.394526	1.31451	0.000369287	0.00442623	Tested	2117.9;2097.99	1520.27;1491.36;1798.77	Up
ENSG00000160445	ZER1	protein_coding	9:128729786-128772414	766.452	0.394479	1.31447	0.00203322	0.0156068	Tested	800.83;928.22	691.59;609.7;671.8	Up
ENSG00000147533	GOLGA7	protein_coding	8:41490396-41510980	1346.95	0.394454	1.31445	0.00114278	0.0102144	Tested	1529.71;1472.68	1008.31;1135.95;1282.35	Up
ENSG00000234741	GAS5	processed_transcript	1:173863900-173868882	5742.82	0.394405	1.3144	1.64004e-05	0.000413379	Tested	6458.44;6665.06	4897.5;5278.19;4802.19	Up
ENSG00000109775	UFSP2	protein_coding	4:185399540-185425985	474.557	0.394048	1.31408	0.00969539	0.0471055	Tested	512.02;531.8	330.61;424.14;437.81	Up
ENSG00000136021	SCYL2	protein_coding	12:100267140-100341724	744.898	0.39389	1.31393	0.00209546	0.0159137	Tested	900.27;777.25	623.03;633.27;658.08	Up
ENSG00000110876	SELPLG	protein_coding	12:108622277-108633959	1893.6	0.393652	1.31371	0.000264948	0.00351445	Tested	2041.73;2183.7	1485.56;1590.53;1749.41	Up
ENSG00000114520	SNX4	protein_coding	3:125446644-125520197	1013.02	0.39358	1.31365	0.004299	0.0265442	Tested	1123.48;1157.11	723.69;863.01;1018.2	Up
ENSG00000183255	PTTG1IP	protein_coding	21:44849585-44873903	5196.27	0.393309	1.3134	5.83067e-05	0.00108682	Tested	5973.93;5868.33	4185.96;4442.68;4896.34	Up
ENSG00000109079	TNFAIP1	protein_coding	17:28335602-28347009	600.588	0.392988	1.31311	0.00241994	0.0176995	Tested	665.42;673.03	505.89;475.19;547.49	Up
ENSG00000087460	GNAS	protein_coding	20:58839718-58911192	20834.2	0.392976	1.3131	2.79937e-05	0.00063703	Tested	22904.46;23457.74	16700.45;17095.22;19165.81	Up
ENSG00000129625	REEP5	protein_coding	5:112876379-112922539	1128.34	0.392763	1.31291	0.00574637	0.0327058	Tested	1362.57;1217.5	850.38;903.26;1193.69	Up
ENSG00000150681	RGS18	protein_coding	1:192158457-192185815	713.005	0.392556	1.31272	0.00628123	0.0347071	Tested	916.14;767.51	544.07;671.56;708.36	Up
ENSG00000031698	SARS	protein_coding	1:109213918-109238169	3190.28	0.392339	1.31252	0.000198614	0.00280192	Tested	3670.89;3578.46	2711.68;2548.77;3023.53	Up
ENSG00000162869	PPP1R21	protein_coding	2:48440598-48515391	1113.42	0.392238	1.31243	0.000465027	0.00522192	Tested	1354.1;1228.21	936.29;968.06;1046.54	Up
ENSG00000160219	GAB3	protein_coding	X:154675249-154751583	416.773	0.392218	1.31241	0.00524718	0.0306502	Tested	478.17;439.27	352.3;348.54;347.32	Up
ENSG00000174938	SEZ6L2	protein_coding	16:29871159-29899547	1438.83	0.391996	1.31221	0.000831773	0.00803693	Tested	1470.47;1643.13	1196.61;1096.68;1265.9	Up
ENSG00000103642	LACTB	protein_coding	15:63121800-63142061	1291.61	0.391858	1.31208	0.00295686	0.0205417	Tested	1611.17;1351.91	981.41;1112.39;1293.32	Up
ENSG00000170017	ALCAM	protein_coding	3:105366909-105576900	446.979	0.391675	1.31192	0.00556127	0.0319203	Tested	515.19;496.74	363.58;369.16;424.1	Up
ENSG00000197498	RPF2	protein_coding	6:110982015-111028263	1114.47	0.391658	1.3119	0.00753133	0.0393878	Tested	1280.05;1124.97	737.58;939.59;1073.04	Up
ENSG00000159479	MED8	protein_coding	1:43383917-43389808	1532.57	0.391337	1.31161	0.000363392	0.00439482	Tested	1669.36;1712.29	1264.29;1198.79;1403.91	Up
ENSG00000138468	SENP7	protein_coding	3:101324205-101513241	623.034	0.390898	1.31121	0.008059	0.041357	Tested	761.68;650.63	498.08;610.68;507.27	Up
ENSG00000114209	PDCD10	protein_coding	3:167683298-167734939	773.249	0.390802	1.31112	0.00716502	0.0379307	Tested	953.16;809.39	552.75;742.25;722.07	Up
ENSG00000125846	ZNF133	protein_coding	20:18288283-18316996	603.402	0.39074	1.31107	0.00314392	0.0214775	Tested	653.78;664.27	546.67;509.56;451.52	Up
ENSG00000110080	ST3GAL4	protein_coding	11:126355640-126440344	1240.47	0.390614	1.31095	0.000387026	0.0045817	Tested	1385.84;1463.92	1062.11;1025.01;1173.58	Up
ENSG00000164253	WDR41	protein_coding	5:77425970-77620611	927.208	0.390183	1.31056	0.00176859	0.0142283	Tested	1049.43;1110.36	743.65;802.14;926.8	Up
ENSG00000150093	ITGB1	protein_coding	10:32900319-33005792	7414.27	0.389316	1.30977	0.000813899	0.00789979	Tested	9163.48;7878.66	5796.48;6260.98;7459.21	Up
ENSG00000118260	CREB1	protein_coding	2:207529737-207603431	1271.61	0.389177	1.30965	0.000807653	0.00787538	Tested	1565.68;1300.29	1041.28;1101.59;1138.85	Up
ENSG00000198856	OSTC	protein_coding	4:108650584-108667820	2258.52	0.389159	1.30963	0.00285285	0.0199917	Tested	2550.58;2454.47	1554.12;1966.56;2212.81	Up
ENSG00000148290	SURF1	protein_coding	9:133351755-133356676	481.553	0.388901	1.3094	0.00808801	0.0414329	Tested	537.41;575.63	393.95;400.58;480.77	Up
ENSG00000113407	TARS	protein_coding	5:33440696-33469539	4457.28	0.388061	1.30863	0.000401704	0.00471645	Tested	5187.91;5027.77	3549.04;3763.27;4397.29	Up
ENSG00000143164	DCAF6	protein_coding	1:167935783-168075843	1734.05	0.388006	1.30858	0.000511423	0.00558932	Tested	2133.77;1887.61	1420.48;1517.87;1670.8	Up
ENSG00000155926	SLA	protein_coding	8:133036724-133103054	1243.64	0.387945	1.30853	0.00173913	0.0140974	Tested	1399.59;1393.79	927.61;1076.06;1199.18	Up
ENSG00000131732	ZCCHC9	protein_coding	5:81301590-81313297	624.137	0.38775	1.30835	0.00275541	0.0195156	Tested	727.83;677.9	494.61;562.58;554.8	Up
ENSG00000102547	CAB39L	protein_coding	13:49308650-49444126	7725.07	0.387494	1.30812	0.000341051	0.00422089	Tested	8550.95;8293.58	6044.65;5883.97;7386.09	Up
ENSG00000115216	NRBP1	protein_coding	2:27427790-27442259	2740.57	0.38712	1.30778	9.17912e-05	0.00152558	Tested	3036.15;3044.71	2297.77;2215.94;2460.51	Up
ENSG00000102265	TIMP1	protein_coding	X:47582313-47586789	3415.1	0.387099	1.30776	0.00128674	0.011243	Tested	3734.36;3690.47	2593.66;2684.26;3238.33	Up
ENSG00000171097	KYAT1	protein_coding	9:128832942-128882494	425.681	0.386689	1.30739	0.00511504	0.0300762	Tested	463.36;492.84	373.13;359.34;364.69	Up
ENSG00000118640	VAMP8	protein_coding	2:85561562-85582031	4642.97	0.386491	1.30721	0.00215983	0.0163159	Tested	5191.08;5044.33	3380.7;3955.7;4409.17	Up
ENSG00000115289	PCGF1	protein_coding	2:74505043-74508580	404.606	0.386467	1.30719	0.00702903	0.0374571	Tested	440.08;452.91	328;354.43;342.75	Up
ENSG00000140262	TCF12	protein_coding	15:56918623-57299281	4463.03	0.3862	1.30695	3.32645e-05	0.00072711	Tested	4987.97;4940.11	3729.53;3649.38;4015.23	Up
ENSG00000065491	TBC1D22B	protein_coding	6:37257772-37332970	1163.76	0.386161	1.30691	0.000280743	0.00367477	Tested	1295.92;1363.6	1016.99;978.86;1056.59	Up
ENSG00000089685	BIRC5	protein_coding	17:78214186-78225636	1201.07	0.38611	1.30686	0.00184732	0.0146241	Tested	1373.15;1287.62	911.99;985.73;1156.22	Up
ENSG00000177426	TGIF1	protein_coding	18:3411608-3459978	648.046	0.38601	1.30677	0.00183178	0.0145459	Tested	739.47;755.82	579.65;596.94;540.18	Up
ENSG00000204217	BMPR2	protein_coding	2:202376936-202567751	839.073	0.385651	1.30645	0.00168186	0.013754	Tested	1034.62;914.58	708.07;761.88;767.77	Up
ENSG00000146425	DYNLT1	protein_coding	6:158636474-158644739	1018.41	0.385291	1.30612	0.00241552	0.0176772	Tested	1144.64;1188.28	833.89;833.55;1011.81	Up
ENSG00000233927	RPS28	protein_coding	19:8321158-8323340	10730.9	0.38521	1.30605	0.001334	0.0115937	Tested	10482.67;12101.91	8092.51;8283.51;9563.25	Up
ENSG00000086061	DNAJA1	protein_coding	9:33025211-33039907	2426.1	0.385161	1.30601	0.00868192	0.0435111	Tested	2773.8;2267.46	1596.63;1902.74;2290.5	Up
ENSG00000152990	ADGRA3	protein_coding	4:22345071-22516054	925.722	0.38494	1.30581	0.000675995	0.00691017	Tested	1063.18;978.87	749.72;794.28;801.58	Up
ENSG00000131269	ABCB7	protein_coding	X:75053172-75156732	1946.23	0.384724	1.30561	0.000133976	0.00203345	Tested	2219.46;2154.48	1592.3;1637.65;1795.11	Up
ENSG00000147471	PLPBP	protein_coding	8:37762593-37779767	2450.32	0.384618	1.30551	0.000114932	0.00180748	Tested	2756.87;2652.19	1951.54;2029.4;2233.83	Up
ENSG00000074201	CLNS1A	protein_coding	11:77514936-77637805	2812	0.38453	1.30543	0.00138041	0.0118928	Tested	3177.91;3100.23	2037.44;2453.54;2723.74	Up
ENSG00000148444	COMMD3	protein_coding	10:22315974-22320308	1080.61	0.384113	1.30506	0.000386166	0.00457631	Tested	1250.43;1275.94	923.27;1017.15;964.28	Up
ENSG00000153208	MERTK	protein_coding	2:111898479-112029561	1051.78	0.383834	1.3048	0.000407642	0.00474488	Tested	1243.03;1215.55	989.22;930.75;905.78	Up
ENSG00000129636	ITFG1	protein_coding	16:47154387-47464149	1042.47	0.383685	1.30467	0.00587245	0.0331876	Tested	1277.94;1080.16	779.23;877.74;1053.85	Up
ENSG00000185787	MORF4L1	protein_coding	15:78810487-78898133	10933.8	0.383116	1.30416	0.000622908	0.00649115	Tested	12924.29;11568.16	8221.8;9337.97;10610.71	Up
ENSG00000135845	PIGC	protein_coding	1:172370189-172444086	1123.27	0.38273	1.30381	0.00120184	0.0106244	Tested	1276.88;1210.68	880.75;947.44;1033.74	Up
ENSG00000177119	ANO6	protein_coding	12:45215987-45440404	2521.14	0.382597	1.30369	0.000428286	0.00491651	Tested	2904.98;2754.46	2080.83;2037.25;2392.87	Up
ENSG00000112304	ACOT13	protein_coding	6:24667035-24705065	715.447	0.382505	1.3036	0.00458979	0.0279115	Tested	815.64;801.6	572.71;570.43;717.5	Up
ENSG00000151500	THYN1	protein_coding	11:134248279-134253370	738.379	0.382481	1.30358	0.00459552	0.0279276	Tested	797.65;820.11	562.29;592.03;707.44	Up
ENSG00000163412	EIF4E3	protein_coding	3:71675416-71754773	3070.88	0.382203	1.30333	0.000372335	0.00444456	Tested	3680.41;3418.73	2510.36;2622.41;3037.25	Up
ENSG00000198938	MT-CO3	protein_coding	MT:9207-9990	196677	0.382181	1.30331	0.000293521	0.00379573	Tested	216167.88;236428.93	163832.94;185892.39;171177.05	Up
ENSG00000182168	UNC5C	protein_coding	4:95162504-95549206	753.241	0.381781	1.30295	0.00232053	0.0171572	Tested	839.97;853.22	670.76;580.25;697.39	Up
ENSG00000106829	TLE4	protein_coding	9:79571773-79726882	612.218	0.381732	1.3029	0.00317574	0.0216078	Tested	716.19;682.77	567.5;489.92;552.06	Up
ENSG00000176463	SLCO3A1	protein_coding	15:91853695-92172435	949.469	0.38145	1.30265	0.0016445	0.0134826	Tested	1092.8;1058.73	820.01;747.16;909.44	Up
ENSG00000010610	CD4	protein_coding	12:6786858-6820808	8986.69	0.380967	1.30221	0.000144345	0.00216183	Tested	9777.05;10006.84	7106.76;7450.93;8231.55	Up
ENSG00000125868	DSTN	protein_coding	20:17569863-17609919	1952.86	0.380688	1.30196	0.00151212	0.0127319	Tested	2199.36;2074.61	1430.9;1616.05;1877.37	Up
ENSG00000143952	VPS54	protein_coding	2:63892146-64019072	1146.47	0.380675	1.30195	0.00183479	0.0145471	Tested	1444.02;1225.29	980.54;961.19;1132.45	Up
ENSG00000057935	MTA3	protein_coding	2:42494569-42756947	772.373	0.380402	1.3017	0.00151147	0.0127319	Tested	861.13;839.59	612.62;665.67;681.85	Up
ENSG00000108298	RPL19	protein_coding	17:39200283-39204727	41842.5	0.380359	1.30167	0.000516433	0.00563222	Tested	44076.08;46971.96	31926.62;33427.58;39567.36	Up
ENSG00000164733	CTSB	protein_coding	8:11842524-11869448	13750.7	0.380286	1.3016	0.000147998	0.00220117	Tested	15146.92;15226.49	10927.4;11143.51;12932.28	Up
ENSG00000123179	EBPL	protein_coding	13:49660723-49691475	1384.51	0.380227	1.30155	0.00326626	0.0220383	Tested	1527.6;1537.94	991.82;1179.15;1362.78	Up
ENSG00000171132	PRKCE	protein_coding	2:45651345-46187990	492.805	0.380208	1.30153	0.00547119	0.0316091	Tested	568.09;555.18	411.31;412.36;470.71	Up
ENSG00000084754	HADHA	protein_coding	2:26190635-26244726	18485.2	0.380104	1.30144	5.6632e-05	0.0010711	Tested	20950.53;20648.73	15382.36;15088.41;17474.9	Up
ENSG00000183864	TOB2	protein_coding	22:41433492-41447023	585.841	0.380103	1.30143	0.0070858	0.0376041	Tested	622.04;613.62	487.67;435.92;499.96	Up
ENSG00000155111	CDK19	protein_coding	6:110609978-110815958	1291.23	0.380067	1.3014	0.0016968	0.0138584	Tested	1505.38;1391.84	1079.46;1055.44;1203.75	Up
ENSG00000168394	TAP1	protein_coding	6:32845209-32853978	1208.65	0.380066	1.3014	0.000667109	0.00684546	Tested	1324.48;1348.01	996.16;966.1;1117.83	Up
ENSG00000136485	DCAF7	protein_coding	17:63550461-63594266	5016.12	0.379997	1.30134	4.95967e-05	0.000969707	Tested	5495.76;5359.9	4083.57;3979.26;4449.39	Up
ENSG00000214212	C19orf38	protein_coding	19:10836575-10869790	871.656	0.379491	1.30088	0.00278533	0.0196683	Tested	893.92;971.07	654.27;712.79;784.22	Up
ENSG00000163479	SSR2	protein_coding	1:156009048-156020959	6528.81	0.379425	1.30082	0.000303747	0.00387696	Tested	7207.43;7133.55	5002.5;5507.94;6026.96	Up
ENSG00000111266	DUSP16	protein_coding	12:12474210-12562383	924.964	0.37934	1.30075	0.00213147	0.0161585	Tested	1018.75;1035.36	806.99;728.5;832.66	Up
ENSG00000125246	CLYBL	protein_coding	13:99606669-99897134	1109.52	0.378976	1.30042	0.000359532	0.00436789	Tested	1238.79;1259.38	975.34;929.77;976.16	Up
ENSG00000133195	SLC39A11	protein_coding	17:72645949-73092712	1638.36	0.378973	1.30042	0.000847297	0.00814416	Tested	1785.72;1903.19	1364.08;1309.73;1581.23	Up
ENSG00000085511	MAP3K4	protein_coding	6:160991727-161117385	1949.58	0.378448	1.29994	7.92033e-05	0.00135657	Tested	2161.28;2109.68	1609.65;1652.38;1666.23	Up
ENSG00000168785	TSPAN5	protein_coding	4:98470367-98658629	466.51	0.378444	1.29994	0.00598406	0.0335601	Tested	539.53;501.61	382.67;388.8;429.58	Up
ENSG00000169397	RNASE3	protein_coding	14:20891399-20892348	1798.43	0.378289	1.2998	0.00268117	0.0191533	Tested	2169.74;1953.84	1377.97;1559.11;1821.62	Up
ENSG00000121578	B4GALT4	protein_coding	3:119211732-119241103	576.455	0.378275	1.29979	0.00640357	0.0351119	Tested	668.59;619.46	446.88;495.81;543.83	Up
ENSG00000024048	UBR2	protein_coding	6:42564062-42693504	3353.24	0.37811	1.29964	3.78718e-05	0.000788215	Tested	3756.58;3650.54	2841.84;2914.98;2792.29	Up
ENSG00000165416	SUGT1	protein_coding	13:52652709-52700909	1686.27	0.377911	1.29946	0.00204035	0.0156121	Tested	2050.2;1723.97	1294.66;1436.38;1625.1	Up
ENSG00000171492	LRRC8D	protein_coding	1:89821014-89936611	2422.77	0.37789	1.29944	0.000718163	0.00718721	Tested	2867.95;2639.53	1905.55;2088.3;2363.62	Up
ENSG00000175203	DCTN2	protein_coding	12:57530102-57547331	2505.71	0.377732	1.2993	0.000411519	0.00477511	Tested	2738.89;2827.51	2084.3;1972.45;2369.11	Up
ENSG00000167397	VKORC1	protein_coding	16:31090842-31095980	422.618	0.377633	1.29921	0.00897073	0.0445081	Tested	484.52;426.61	329.74;356.4;365.6	Up
ENSG00000163875	MEAF6	protein_coding	1:37492575-37514774	1735.63	0.377515	1.2991	0.00141972	0.0121744	Tested	1957.1;1917.8	1305.08;1479.58;1690	Up
ENSG00000130348	QRSL1	protein_coding	6:106629578-106668417	882.139	0.377476	1.29907	0.00362543	0.0236553	Tested	1032.5;940.88	710.68;697.08;870.13	Up
ENSG00000117153	KLHL12	protein_coding	1:202891100-202928636	2202.14	0.3774	1.299	0.00053668	0.00578447	Tested	2514.61;2382.4	1695.56;1879.18;2080.28	Up
ENSG00000164885	CDK5	protein_coding	7:151053812-151058530	528.029	0.377333	1.29894	0.00659936	0.0358346	Tested	573.38;606.8	413.04;446.72;503.62	Up
ENSG00000168566	SNRNP48	protein_coding	6:7590199-7611967	1188.98	0.376829	1.29848	0.00145897	0.0124036	Tested	1371.03;1236	899.84;1042.68;1069.39	Up
ENSG00000137947	GTF2B	protein_coding	1:88852932-88891944	659.161	0.376614	1.29829	0.00664811	0.0360082	Tested	771.2;708.1	512.83;551.78;644.37	Up
ENSG00000112640	PPP2R5D	protein_coding	6:42984499-43012342	3822.16	0.376447	1.29814	0.000110565	0.00176465	Tested	4251.67;4228.12	3243.6;3052.44;3501.56	Up
ENSG00000078304	PPP2R5C	protein_coding	14:101761798-101927989	2641.63	0.37638	1.29808	0.000502678	0.00552973	Tested	3118.67;2832.38	2126.82;2199.25;2550.08	Up
ENSG00000151348	EXT2	protein_coding	11:44095549-44245429	1709.32	0.376237	1.29795	0.000336844	0.00418779	Tested	1951.81;1924.62	1414.41;1439.33;1626.02	Up
ENSG00000058091	CDK14	protein_coding	7:90466424-91210590	699.074	0.376188	1.29791	0.00666501	0.0360695	Tested	784.96;808.42	549.28;583.19;709.27	Up
ENSG00000036054	TBC1D23	protein_coding	3:100261000-100325251	1097.73	0.375463	1.29726	0.00173536	0.0140841	Tested	1267.36;1231.13	854.72;983.77;1051.11	Up
ENSG00000182923	CEP63	protein_coding	3:134485743-134575017	1021.96	0.374973	1.29681	0.000597895	0.00629158	Tested	1196.48;1102.56	895.5;870.86;892.07	Up
ENSG00000188554	NBR1	protein_coding	17:43170481-43211689	1166.15	0.374972	1.29681	0.000573347	0.00609803	Tested	1338.24;1266.2	956.25;1000.46;1055.68	Up
ENSG00000008394	MGST1	protein_coding	12:16347142-16609259	2639.56	0.374852	1.29671	0.00201416	0.0155158	Tested	3192.72;2825.56	2037.44;2255.21;2668.9	Up
ENSG00000105373	NOP53	protein_coding	19:47745522-47757058	6050.93	0.374019	1.29596	0.00199406	0.0153793	Tested	5482.01;7202.71	4725.69;4623.33;5334.14	Up
ENSG00000079950	STX7	protein_coding	6:132445867-132513198	918.503	0.373972	1.29592	0.00162323	0.0133718	Tested	1089.63;979.84	741.05;851.23;803.41	Up
ENSG00000115839	RAB3GAP1	protein_coding	2:135052265-135176394	2597.07	0.373641	1.29562	0.000507497	0.00555942	Tested	2951.52;2782.71	2045.25;2122.67;2470.56	Up
ENSG00000101190	TCFL5	protein_coding	20:62841115-62861763	1145.55	0.373425	1.29542	0.002615	0.0188584	Tested	1295.92;1284.7	866.87;1000.46;1121.49	Up
ENSG00000156232	WHAMM	protein_coding	15:82809628-82836108	567.576	0.373382	1.29539	0.00373486	0.0241491	Tested	619.93;622.38	505.02;477.16;456.09	Up
ENSG00000137145	DENND4C	protein_coding	9:19230435-19373545	869.771	0.373143	1.29517	0.00375003	0.0242229	Tested	1038.85;953.54	732.37;799.19;775.99	Up
ENSG00000113732	ATP6V0E1	protein_coding	5:172983757-173035445	1616.33	0.373142	1.29517	0.006242	0.0345676	Tested	1876.7;1767.8	1161.03;1392.2;1668.06	Up
ENSG00000248092	NNT-AS1	antisense	5:43571594-43603230	507.406	0.372994	1.29504	0.00958625	0.0468024	Tested	625.22;514.27	469.45;439.85;409.48	Up
ENSG00000138760	SCARB2	protein_coding	4:76158733-76234536	2264.24	0.372813	1.29488	0.00105385	0.00961983	Tested	2705.03;2496.35	1832.66;1915.51;2276.79	Up
ENSG00000173011	TADA2B	protein_coding	4:7041899-7057952	628.791	0.372471	1.29457	0.00327179	0.0220497	Tested	667.53;693.49	529.32;487.96;559.37	Up
ENSG00000080815	PSEN1	protein_coding	14:73136418-73223691	1485.94	0.37239	1.2945	0.00120164	0.0106244	Tested	1729.66;1599.3	1201.81;1215.48;1439.56	Up
ENSG00000197324	LRP10	protein_coding	14:22871613-22881580	1069.49	0.372208	1.29433	0.000948284	0.00891525	Tested	1171.09;1230.16	970.13;853.19;958.79	Up
ENSG00000103485	QPRT	protein_coding	16:29679008-29698699	1344.9	0.372168	1.2943	0.000482421	0.00537042	Tested	1465.18;1494.11	1104.63;1109.44;1215.63	Up
ENSG00000077713	SLC25A43	protein_coding	X:119399060-119454478	934.232	0.37202	1.29416	0.000974912	0.00911475	Tested	1090.69;1042.18	776.62;836.5;859.17	Up
ENSG00000019582	CD74	protein_coding	5:150401637-150412929	1610.8	0.371976	1.29412	0.00554535	0.0318431	Tested	1597.42;1823.32	1231.32;1278.31;1456.01	Up
ENSG00000112893	MAN2A1	protein_coding	5:109689366-109869625	1305.43	0.371807	1.29397	0.00287591	0.0200848	Tested	1535;1375.28	1060.37;1119.26;1193.69	Up
ENSG00000197713	RPE	protein_coding	2:210002565-210022259	1117.98	0.37177	1.29394	0.00198256	0.0153182	Tested	1277.94;1182.43	841.7;980.83;1030.09	Up
ENSG00000057663	ATG5	protein_coding	6:106045423-106325791	768.154	0.371768	1.29394	0.00933812	0.045889	Tested	932;796.73	562.29;681.37;760.45	Up
ENSG00000215712	TMEM242	protein_coding	6:157289386-157323601	697.212	0.371553	1.29374	0.00677743	0.0364308	Tested	810.35;729.52	520.64;607.74;657.17	Up
ENSG00000112984	KIF20A	protein_coding	5:138178719-138187715	2108.48	0.371277	1.2935	0.000451153	0.0051197	Tested	2340.06;2296.68	1739.81;1691.65;1945.01	Up
ENSG00000167863	ATP5H	protein_coding	17:75038863-75046985	1784.52	0.371123	1.29336	0.00480587	0.0287772	Tested	2019.52;1931.44	1368.42;1414.78;1798.77	Up
ENSG00000021574	SPAST	protein_coding	2:32063611-32157637	742.028	0.370952	1.29321	0.00487153	0.0290219	Tested	854.78;829.85	583.12;636.21;734.86	Up
ENSG00000006007	GDE1	protein_coding	16:19501689-19522145	1751.4	0.370846	1.29311	0.0011538	0.0102778	Tested	2084.05;1905.14	1428.29;1476.64;1721.99	Up
ENSG00000166848	TERF2IP	protein_coding	16:75647786-75761872	1194.5	0.370689	1.29297	0.00175909	0.0141873	Tested	1366.8;1276.91	906.78;1044.64;1116	Up
ENSG00000067066	SP100	protein_coding	2:230415942-230544090	1185.83	0.370641	1.29293	0.000744961	0.00740934	Tested	1337.18;1318.79	952.77;1082.93;1046.54	Up
ENSG00000111716	LDHB	protein_coding	12:21635342-21757857	22197.7	0.370584	1.29288	0.00115882	0.0103077	Tested	24820.3;24310.96	16729.09;18191.9;22081.49	Up
ENSG00000124596	OARD1	protein_coding	6:41033627-41097787	1503.04	0.370508	1.29281	0.00128549	0.0112404	Tested	1800.54;1585.67	1237.39;1254.75;1435.9	Up
ENSG00000049860	HEXB	protein_coding	5:74640023-74722647	4602.82	0.37023	1.29256	0.0021792	0.0163854	Tested	5601.55;4766.74	3539.5;3853.59;4638.59	Up
ENSG00000180817	PPA1	protein_coding	10:70202830-70233911	4622.73	0.37018	1.29251	0.000706554	0.00712083	Tested	5164.64;5032.64	3464.87;3937.05;4432.93	Up
ENSG00000135506	OS9	protein_coding	12:57693955-57721557	3966.37	0.37008	1.29242	0.000153106	0.00225372	Tested	4378.62;4401.49	3217.57;3363.67;3609.41	Up
ENSG00000128694	OSGEPL1	protein_coding	2:189746660-189763227	587.17	0.370018	1.29237	0.00396669	0.0250569	Tested	659.07;649.66	492.01;480.1;546.58	Up
ENSG00000166822	TMEM170A	protein_coding	16:75443054-75465497	649.6	0.369564	1.29196	0.00983479	0.0475637	Tested	724.66;734.39	503.29;542.94;648.03	Up
ENSG00000172578	KLHL6	protein_coding	3:183487531-183555689	949.1	0.369557	1.29196	0.00206749	0.0157663	Tested	1088.57;1046.07	834.76;818.83;824.43	Up
ENSG00000106052	TAX1BP1	protein_coding	7:27739331-27844564	15001.6	0.369491	1.2919	0.000656233	0.00676724	Tested	18085.75;16233.6	12176.07;12522.95;15147.84	Up
ENSG00000107798	LIPA	protein_coding	10:89213569-89414557	2095.2	0.369487	1.29189	0.00180437	0.0144439	Tested	2436.33;2244.09	1591.43;1781;2062	Up
ENSG00000136816	TOR1B	protein_coding	9:129803153-129811281	670.119	0.369468	1.29188	0.0070808	0.037593	Tested	789.19;731.47	538;552.76;674.54	Up
ENSG00000138175	ARL3	protein_coding	10:102673731-102714407	613.732	0.369462	1.29187	0.00975178	0.0472369	Tested	718.31;674.01	485.93;499.74;630.66	Up
ENSG00000143612	C1orf43	protein_coding	1:154206706-154220637	7195.14	0.369268	1.2917	0.000404676	0.00473286	Tested	7686.66;8059.82	5472.81;6084.26;6729.83	Up
ENSG00000198804	MT-CO1	protein_coding	MT:5904-7445	243302	0.369232	1.29166	0.000234392	0.00318121	Tested	259781.66;302548.69	220434.5;225111.65;207485.06	Up
ENSG00000116473	RAP1A	protein_coding	1:111542218-111716691	1996.79	0.369185	1.29162	0.0015451	0.0129142	Tested	2374.97;2057.08	1549.78;1712.27;1884.68	Up
ENSG00000146872	TLK2	protein_coding	17:62458658-62615481	865.214	0.368934	1.2914	0.00378224	0.0243576	Tested	1038.85;896.08	693.32;723.59;829.92	Up
ENSG00000169504	CLIC4	protein_coding	1:24745357-24844324	3769.86	0.368901	1.29137	0.000961104	0.00900948	Tested	4706.57;4056.7	3090.01;3312.62;3775.76	Up
ENSG00000150054	MPP7	protein_coding	10:28050993-28334486	1056.99	0.368736	1.29122	0.00328976	0.022138	Tested	1263.13;1133.73	856.46;898.35;1029.17	Up
ENSG00000136436	CALCOCO2	protein_coding	17:48830988-48866522	2623.47	0.36851	1.29102	0.0001968	0.00277937	Tested	3017.11;2784.66	2115.54;2240.48;2384.64	Up
ENSG00000082996	RNF13	protein_coding	3:149812708-149962139	823.146	0.368398	1.29092	0.00371941	0.0240734	Tested	965.86;904.84	639.52;740.28;794.27	Up
ENSG00000172340	SUCLG2	protein_coding	3:67360460-67654614	2600.18	0.368194	1.29074	0.000347961	0.00427417	Tested	2886.99;2809.01	2051.33;2143.28;2424.86	Up
ENSG00000160310	PRMT2	protein_coding	21:46635167-46665124	2623.66	0.368136	1.29068	0.000209104	0.0029188	Tested	2890.17;3002.83	2165;2264.05;2420.29	Up
ENSG00000147010	SH3KBP1	protein_coding	X:19533975-19887601	8034.63	0.367605	1.29021	6.91106e-05	0.00123271	Tested	8996.33;8892.59	6648.59;6643.89;7504.91	Up
ENSG00000131747	TOP2A	protein_coding	17:40388516-40417950	13929.3	0.36746	1.29008	0.000296311	0.00382031	Tested	17457.36;14534.95	11999.06;11965.28;13232.08	Up
ENSG00000136783	NIPSNAP3A	protein_coding	9:104747688-104760122	1254.81	0.367408	1.29003	0.00275598	0.0195156	Tested	1441.91;1381.13	938.02;1152.64;1192.78	Up
ENSG00000130741	EIF2S3	protein_coding	X:24054716-24077971	11380.3	0.366968	1.28964	0.000150241	0.00222426	Tested	12866.1;12165.22	8876.07;9682.58;10555.87	Up
ENSG00000101464	PIGU	protein_coding	20:34560542-34698790	1771.88	0.366644	1.28935	0.00144128	0.0123101	Tested	1887.28;1978.19	1370.16;1436.38;1690.91	Up
ENSG00000166557	TMED3	protein_coding	15:79311062-79427432	7189.18	0.366498	1.28922	0.00176545	0.0142267	Tested	7642.22;7945.86	5233.32;6000.8;6903.49	Up
ENSG00000168286	THAP11	protein_coding	16:67842082-67844195	768.141	0.366244	1.28899	0.00692841	0.0370831	Tested	842.08;893.15	611.75;640.14;767.77	Up
ENSG00000163808	KIF15	protein_coding	3:44761717-44873376	3001.71	0.366155	1.28891	0.000904974	0.00853924	Tested	3687.82;3249.25	2462.64;2631.24;2978.75	Up
ENSG00000157045	NTAN1	protein_coding	16:15037853-15056079	899.866	0.365958	1.28874	0.00236987	0.0174124	Tested	1040.97;954.52	716.75;763.85;841.8	Up
ENSG00000115944	COX7A2L	protein_coding	2:42333546-42425088	2907.15	0.365956	1.28874	0.00340387	0.0226339	Tested	3340.83;3140.17	2141.57;2494.77;2907.46	Up
ENSG00000096717	SIRT1	protein_coding	10:67884669-67918390	597.019	0.365953	1.28873	0.00784076	0.0404765	Tested	704.56;650.63	468.58;517.41;591.36	Up
ENSG00000140740	UQCRC2	protein_coding	16:21952660-21983660	13154.6	0.365949	1.28873	0.000212704	0.00295218	Tested	14902.55;14555.41	10378.99;11277.04;12631.58	Up
ENSG00000260916	CCPG1	protein_coding	15:55340032-55408510	699.948	0.365884	1.28867	0.00432708	0.026692	Tested	870.65;741.21	622.17;654.87;598.67	Up
ENSG00000170860	LSM3	protein_coding	3:14178358-14201119	1711.11	0.365663	1.28847	0.00706434	0.0375481	Tested	1994.13;1774.62	1207.89;1497.26;1682.69	Up
ENSG00000164182	NDUFAF2	protein_coding	5:60945129-61153037	774.636	0.365391	1.28823	0.00894907	0.044459	Tested	900.27;808.42	575.31;698.06;716.58	Up
ENSG00000023318	ERP44	protein_coding	9:99979179-100099040	1393.87	0.365345	1.28819	0.00172713	0.0140461	Tested	1530.77;1535.02	1072.52;1161.48;1336.28	Up
ENSG00000186106	ANKRD46	protein_coding	8:100509752-100559784	605.175	0.365199	1.28806	0.00570609	0.0325629	Tested	711.96;676.93	487.67;563.56;566.68	Up
ENSG00000087206	UIMC1	protein_coding	5:176905005-177022633	1102.24	0.365152	1.28802	0.00104399	0.00954333	Tested	1223.98;1237.95	935.42;901.3;1030.09	Up
ENSG00000100804	PSMB5	protein_coding	14:23016543-23035230	1783.1	0.365051	1.28793	0.00189727	0.0148914	Tested	2058.66;1877.87	1391.85;1481.55;1711.02	Up
ENSG00000197442	MAP3K5	protein_coding	6:136557047-136792518	1491.39	0.365051	1.28793	0.000400625	0.00471237	Tested	1766.68;1627.55	1353.67;1265.55;1332.62	Up
ENSG00000087302	C14orf166	protein_coding	14:51989475-52010691	3000.03	0.36482	1.28772	0.00346471	0.0229222	Tested	3424.4;3090.49	2152.85;2482.01;2954.07	Up
ENSG00000136938	ANP32B	protein_coding	9:97983361-98015943	8722.89	0.364737	1.28765	0.000683163	0.00694138	Tested	9689.25;9420.5	6722.35;7065.08;8473.76	Up
ENSG00000186298	PPP1CC	protein_coding	12:110719680-110742939	5307.32	0.364581	1.28751	0.0024713	0.0180382	Tested	6286;5461.2	3903.08;4570.31;5212.58	Up
ENSG00000175390	EIF3F	protein_coding	11:7970251-8001862	3627.96	0.364432	1.28737	0.00103818	0.00949701	Tested	3949.12;3980.72	2858.32;2878.66;3502.47	Up
ENSG00000146729	NIPSNAP2	protein_coding	7:55951793-56000181	1813.72	0.364048	1.28703	0.00343724	0.0228168	Tested	2090.4;1950.92	1344.12;1561.07;1805.16	Up
ENSG00000166272	WBP1L	protein_coding	10:102743970-102816267	1146.5	0.363843	1.28685	0.00158657	0.0131825	Tested	1246.2;1322.69	946.7;963.15;1084.93	Up
ENSG00000197111	PCBP2	protein_coding	12:53452102-53481162	4150.42	0.363755	1.28677	0.000617995	0.00645039	Tested	4694.93;4487.2	3361.61;3351.89;3989.64	Up
ENSG00000089006	SNX5	protein_coding	20:17941597-17968980	3980.66	0.363708	1.28673	0.00016137	0.00235919	Tested	4615.59;4241.76	3200.21;3530.58;3594.79	Up
ENSG00000165474	GJB2	protein_coding	13:20187470-20192898	1102.6	0.363578	1.28661	0.00253708	0.0183788	Tested	1284.28;1186.33	916.33;885.59;1077.61	Up
ENSG00000136169	SETDB2	protein_coding	13:49444374-49495003	6703.33	0.363532	1.28657	0.000366983	0.00441045	Tested	8133.09;7293.29	5844.2;5951.71;6188.74	Up
ENSG00000116667	C1orf21	protein_coding	1:184387058-184629020	1538.63	0.363436	1.28649	0.000807716	0.00787538	Tested	1830.16;1629.5	1262.56;1358.82;1412.14	Up
ENSG00000113615	SEC24A	protein_coding	5:134648789-134727823	966.08	0.363331	1.28639	0.00671784	0.0363096	Tested	1158.39;962.31	790.51;803.12;878.36	Up
ENSG00000274211	SOCS7	protein_coding	17:38352228-38405593	1145.89	0.3632	1.28628	0.00162003	0.0133585	Tested	1282.17;1254.51	1080.33;898.35;977.99	Up
ENSG00000134222	PSRC1	protein_coding	1:109279556-109283186	847.585	0.363136	1.28622	0.00158957	0.0131833	Tested	942.58;919.45	715.01;703.96;752.23	Up
ENSG00000198886	MT-ND4	protein_coding	MT:10760-12137	261755	0.363121	1.28621	0.000152042	0.00224063	Tested	284132.26;302628.56	226112.97;241954.55;216226.62	Up
ENSG00000144741	SLC25A26	protein_coding	3:66133610-66388116	582.026	0.362988	1.28609	0.00718011	0.0379878	Tested	651.66;614.59	446.02;488.94;542.01	Up
ENSG00000104695	PPP2CB	protein_coding	8:30774457-30814314	689.871	0.362841	1.28596	0.00461501	0.0279987	Tested	797.65;738.29	542.34;608.72;640.72	Up
ENSG00000132823	OSER1	protein_coding	20:44196496-44210791	876.336	0.362623	1.28576	0.00468398	0.0283105	Tested	971.15;907.76	653.41;735.37;803.41	Up
ENSG00000018699	TTC27	protein_coding	2:32628032-32821051	908.641	0.362568	1.28571	0.00365472	0.0237741	Tested	994.42;956.46	692.45;751.08;832.66	Up
ENSG00000189319	FAM53B	protein_coding	10:124619292-124744269	1315.34	0.36254	1.28569	0.00141478	0.0121564	Tested	1343.52;1547.68	1113.31;1058.39;1201.92	Up
ENSG00000136213	CHST12	protein_coding	7:2403560-2448483	713.756	0.362441	1.2856	0.00452979	0.0276659	Tested	727.83;860.04	642.99;594.98;615.13	Up
ENSG00000100387	RBX1	protein_coding	22:40951347-40973309	1366.42	0.362327	1.2855	0.00637295	0.0349738	Tested	1526.54;1508.72	1019.59;1192.9;1329.88	Up
ENSG00000140598	EFL1	protein_coding	15:82130230-82262763	1593.66	0.36203	1.28523	0.0011333	0.0101655	Tested	1820.64;1658.72	1294.66;1275.37;1489.83	Up
ENSG00000137876	RSL24D1	protein_coding	15:55180806-55197067	5955.16	0.361565	1.28482	0.00498333	0.0294969	Tested	7140.78;6389.42	4313.52;5421.54;6061.69	Up
ENSG00000100934	SEC23A	protein_coding	14:39031919-39109646	2691.64	0.361274	1.28456	0.00097822	0.00913668	Tested	3148.29;2876.21	2148.51;2286.63;2599.44	Up
ENSG00000167693	NXN	protein_coding	17:799313-979770	987.364	0.361273	1.28456	0.00325664	0.0220071	Tested	1030.39;1150.29	887.69;773.66;884.76	Up
ENSG00000141179	PCTP	protein_coding	17:55750979-55842830	869.381	0.360882	1.28421	0.00970535	0.0471148	Tested	979.61;947.7	647.33;712.79;891.16	Up
ENSG00000130638	ATXN10	protein_coding	22:45671798-45845307	1750.6	0.360855	1.28419	0.00361173	0.0235898	Tested	1983.55;1912.93	1296.4;1518.86;1736.61	Up
ENSG00000084093	REST	protein_coding	4:56907876-56966678	947.884	0.360777	1.28412	0.00636945	0.0349738	Tested	1088.57;1002.24	731.5;804.1;906.69	Up
ENSG00000100380	ST13	protein_coding	22:40824535-40857022	5872.22	0.360756	1.2841	0.000327079	0.00410203	Tested	6508.16;6348.51	4691.85;4870.74;5455.71	Up
ENSG00000105438	KDELR1	protein_coding	19:48382570-48391553	4521.34	0.36073	1.28408	0.000495518	0.00549249	Tested	4751;5013.16	3642.76;3584.58;4178.84	Up
ENSG00000131507	NDFIP1	protein_coding	5:142108505-142154443	2405.33	0.360717	1.28406	0.000860788	0.00823085	Tested	2805.53;2575.25	1948.94;2013.69;2322.49	Up
ENSG00000143162	CREG1	protein_coding	1:167529677-167553767	3799.68	0.360633	1.28399	0.0105045	0.0498536	Tested	4566.93;3898.91	2617.96;3329.31;3943.03	Up
ENSG00000100353	EIF3D	protein_coding	22:36510850-36529436	9656.5	0.360577	1.28394	0.000324682	0.00408389	Tested	10485.84;10903.89	7636.95;8094.02;9258.89	Up
ENSG00000152223	EPG5	protein_coding	18:45847609-45967274	2143.49	0.360535	1.2839	0.0008574	0.00821064	Tested	2291.4;2363.89	1954.14;1816.34;1668.06	Up
ENSG00000122545	SEPT7	protein_coding	7:35800932-35907105	5245.11	0.360423	1.2838	0.00177587	0.0142601	Tested	6292.35;5534.25	4031.5;4557.55;5229.03	Up
ENSG00000093144	ECHDC1	protein_coding	6:127288710-127343609	1633.62	0.360409	1.28379	0.00383816	0.0245825	Tested	1944.41;1700.6	1257.35;1369.62;1631.5	Up
ENSG00000137818	RPLP1	protein_coding	15:69452784-69456194	42153.6	0.3603	1.28369	0.00592034	0.0333424	Tested	38474.54;49982.59	31551.76;32006.91;39805	Up
ENSG00000133835	HSD17B4	protein_coding	5:119452443-119637199	3941.28	0.360133	1.28354	0.000161139	0.00235848	Tested	4665.31;4365.45	3370.29;3408.83;3773.93	Up
ENSG00000143578	CREB3L4	protein_coding	1:153967534-153974363	511.263	0.360098	1.28351	0.00691695	0.0370592	Tested	549.05;598.03	448.62;422.18;469.8	Up
ENSG00000129083	COPB1	protein_coding	11:14443440-14500027	4795.83	0.360025	1.28345	0.000856485	0.00821064	Tested	5462.96;5222.57	3720.85;4100.03;4667.83	Up
ENSG00000068323	TFE3	protein_coding	X:49028726-49043486	1348.85	0.359786	1.28324	0.00145571	0.0123923	Tested	1513.85;1437.62	1182.72;1032.86;1233	Up
ENSG00000181163	NPM1	protein_coding	5:171387116-171411137	38594.7	0.359528	1.28301	0.00121455	0.0107113	Tested	43371.53;40790.01	28678.68;32900.35;36817.11	Up
ENSG00000164307	ERAP1	protein_coding	5:96760810-96808100	1287.69	0.359393	1.28289	0.00064561	0.00668983	Tested	1484.22;1430.8	1142.81;1113.37;1151.65	Up
ENSG00000176390	CRLF3	protein_coding	17:30769388-30824776	603.951	0.359273	1.28278	0.00594203	0.0333915	Tested	728.89;658.42	495.48;569.45;557.54	Up
ENSG00000184752	NDUFA12	protein_coding	12:94897055-95003770	1029.72	0.359098	1.28262	0.00470721	0.0284109	Tested	1173.2;1096.72	797.45;872.83;984.39	Up
ENSG00000125971	DYNLRB1	protein_coding	20:34516409-34540958	1682.97	0.358957	1.2825	0.00304331	0.0210063	Tested	1836.5;1833.06	1347.59;1366.68;1577.58	Up
ENSG00000124733	MEA1	protein_coding	6:43012094-43013968	1891.94	0.358742	1.28231	0.00311289	0.0213266	Tested	2112.61;2065.85	1489.04;1569.91;1828.93	Up
ENSG00000119820	YIPF4	protein_coding	2:32277910-32316594	1306.5	0.358722	1.28229	0.0018164	0.014477	Tested	1635.5;1344.12	1157.56;1188.97;1137.94	Up
ENSG00000186184	POLR1D	protein_coding	13:27620742-27744237	2600.3	0.358697	1.28227	0.000213147	0.00295264	Tested	2761.1;2881.08	2085.17;2208.08;2307.87	Up
ENSG00000152558	TMEM123	protein_coding	11:102396332-102470384	4849.42	0.358674	1.28225	0.00333742	0.022342	Tested	5817.36;5169.97	3650.57;4228.64;4974.03	Up
ENSG00000122068	FYTTD1	protein_coding	3:197737179-197787596	1653.86	0.35836	1.28197	0.00203619	0.0156121	Tested	2006.82;1749.3	1360.61;1402.02;1631.5	Up
ENSG00000166598	HSP90B1	protein_coding	12:103930107-103953645	17065.6	0.358234	1.28186	0.000897451	0.00848068	Tested	19219.81;17826.09	12673.29;14420.78;16256.53	Up
ENSG00000176476	SGF29	protein_coding	16:28553915-28591790	549.787	0.357939	1.28159	0.00704622	0.0374865	Tested	590.3;604.85	463.37;439.85;495.39	Up
ENSG00000171791	BCL2	protein_coding	18:63123346-63320128	1309.52	0.357861	1.28152	0.00100949	0.00933118	Tested	1578.38;1482.42	1196.61;1115.33;1269.56	Up
ENSG00000112062	MAPK14	protein_coding	6:36027677-36111236	7386.34	0.357824	1.28149	0.000117029	0.00183373	Tested	8435.64;7895.22	5996.06;6306.15;6813.01	Up
ENSG00000058063	ATP11B	protein_coding	3:182793500-182921635	2239.83	0.357768	1.28144	0.000998794	0.00924836	Tested	2727.25;2467.13	1952.41;1964.6;2162.54	Up
ENSG00000130755	GMFG	protein_coding	19:39328353-39342372	2379.79	0.357409	1.28112	0.00198036	0.0153182	Tested	2666.95;2616.16	1862.16;2034.3;2289.59	Up
ENSG00000109790	KLHL5	protein_coding	4:39045039-39126857	560.575	0.357146	1.28089	0.0102146	0.0489112	Tested	631.56;635.05	455.56;469.3;558.46	Up
ENSG00000113810	SMC4	protein_coding	3:160399274-160434962	8264.09	0.356773	1.28056	0.000366634	0.00441045	Tested	10441.41;9097.13	7623.06;7643.37;7619.16	Up
ENSG00000119718	EIF2B2	protein_coding	14:75002911-75012366	690.924	0.356755	1.28054	0.00517371	0.0303201	Tested	763.8;769.46	555.35;576.32;664.48	Up
ENSG00000087245	MMP2	protein_coding	16:55389700-55506691	2797.5	0.356575	1.28038	0.00050146	0.00552507	Tested	3137.71;3112.89	2440.94;2222.81;2657.93	Up
ENSG00000165322	ARHGAP12	protein_coding	10:31805404-31928876	490.846	0.356475	1.28029	0.00721657	0.0381096	Tested	575.49;557.13	424.32;462.43;440.55	Up
ENSG00000135250	SRPK2	protein_coding	7:105110704-105399308	1452.98	0.35647	1.28029	0.00113656	0.0101801	Tested	1718.02;1535.99	1213.1;1231.19;1367.35	Up
ENSG00000070770	CSNK2A2	protein_coding	16:58157907-58197920	2740.22	0.356202	1.28005	0.000310374	0.00393854	Tested	3058.37;3002.83	2366.32;2195.32;2540.03	Up
ENSG00000124172	ATP5E	protein_coding	20:59025467-59032382	3394.69	0.355917	1.2798	0.00414673	0.0258769	Tested	3876.12;3585.28	2527.72;2811.9;3405.59	Up
ENSG00000146085	MUT	protein_coding	6:49430360-49463191	2140.38	0.355861	1.27975	0.00117856	0.0104616	Tested	2500.86;2237.27	1704.23;1813.4;2035.49	Up
ENSG00000143486	EIF2D	protein_coding	1:206571292-206612463	3052.6	0.355597	1.27951	0.000335195	0.00418443	Tested	3324.96;3438.21	2454.83;2699.97;2774.93	Up
ENSG00000080819	CPOX	protein_coding	3:98521132-98593723	1248.25	0.35559	1.27951	0.00171199	0.0139648	Tested	1395.36;1260.35	995.29;999.48;1117.83	Up
ENSG00000155975	VPS37A	protein_coding	8:17246571-17302427	915.08	0.355324	1.27927	0.00249028	0.0181112	Tested	1033.56;988.61	729.77;824.72;817.12	Up
ENSG00000121022	COPS5	protein_coding	8:67043079-67083783	1581.23	0.355246	1.2792	0.00181161	0.0144748	Tested	1839.68;1688.91	1250.41;1374.53;1512.68	Up
ENSG00000140264	SERF2	protein_coding	15:43777087-43802589	8214.6	0.354864	1.27886	0.00216477	0.016334	Tested	8255.8;9212.06	6201.71;6817.67;7470.18	Up
ENSG00000083544	TDRD3	protein_coding	13:60396457-60573878	533.299	0.354851	1.27885	0.00788737	0.0406357	Tested	624.16;556.15	456.43;442.79;484.42	Up
ENSG00000113580	NR3C1	protein_coding	5:143277931-143435512	1615.72	0.354645	1.27867	0.00103192	0.00947432	Tested	1869.3;1731.77	1293.79;1451.11;1479.78	Up
ENSG00000166164	BRD7	protein_coding	16:50313487-50368934	1646.3	0.354621	1.27865	0.00141065	0.012129	Tested	1940.18;1763.91	1382.3;1374.53;1587.63	Up
ENSG00000125257	ABCC4	protein_coding	13:95019829-95301446	1517.23	0.354141	1.27822	0.00172552	0.0140461	Tested	1732.83;1631.44	1200.08;1289.11;1458.76	Up
ENSG00000141504	SAT2	protein_coding	17:7626234-7627876	798.711	0.354132	1.27822	0.00382204	0.0245308	Tested	956.34;848.35	655.14;715.74;746.74	Up
ENSG00000170632	ARMC10	protein_coding	7:103074881-103099764	1362.27	0.353595	1.27774	0.00558164	0.0319945	Tested	1543.47;1420.09	984.01;1210.57;1285.09	Up
ENSG00000181481	RNF135	protein_coding	17:30968785-30999911	1082.53	0.353495	1.27765	0.00136531	0.0117863	Tested	1237.74;1206.78	918.06;930.75;1020.95	Up
ENSG00000140044	JDP2	protein_coding	14:75427716-75474111	1328.51	0.353345	1.27752	0.00340225	0.0226339	Tested	1517.02;1476.58	1216.57;1034.82;1262.24	Up
ENSG00000139726	DENR	protein_coding	12:122752774-122771064	1968.4	0.353078	1.27728	0.00517842	0.0303311	Tested	2328.42;2055.13	1476.89;1684.78;1986.14	Up
ENSG00000038274	MAT2B	protein_coding	5:163503114-163519336	1679.33	0.352731	1.27698	0.00357114	0.0234436	Tested	1932.77;1788.26	1299;1413.8;1658.01	Up
ENSG00000170043	TRAPPC1	protein_coding	17:7930345-7932123	1106.67	0.352599	1.27686	0.00948874	0.0465049	Tested	1192.25;1175.61	862.53;881.66;1037.4	Up
ENSG00000159128	IFNGR2	protein_coding	21:33402896-33479348	1077.4	0.352479	1.27675	0.00455294	0.0277628	Tested	1232.45;1141.52	822.61;920.93;1045.62	Up
ENSG00000081154	PCNP	protein_coding	3:101574095-101594437	3285.58	0.351456	1.27585	0.000895146	0.00846511	Tested	3879.3;3522.95	2622.3;2932.66;3147.84	Up
ENSG00000130159	ECSIT	protein_coding	19:11505916-11529174	734.696	0.351444	1.27584	0.00698303	0.0373201	Tested	720.43;819.13	569.23;571.41;669.97	Up
ENSG00000100603	SNW1	protein_coding	14:77717599-77761207	2402.11	0.351305	1.27571	0.000667123	0.00684546	Tested	2685.99;2686.28	1987.12;2025.47;2304.21	Up
ENSG00000162517	PEF1	protein_coding	1:31629862-31644896	1974.77	0.350954	1.2754	0.00109951	0.00993103	Tested	2108.38;2132.08	1568.87;1602.31;1816.13	Up
ENSG00000179933	C14orf119	protein_coding	14:23094765-23100462	1011.03	0.350889	1.27535	0.00747723	0.0391809	Tested	1148.87;1142.5	810.47;845.34;1039.23	Up
ENSG00000205629	LCMT1	protein_coding	16:25111729-25178231	757.933	0.350769	1.27524	0.00890552	0.0443383	Tested	808.23;873.68	642.12;607.74;728.46	Up
ENSG00000182973	CNOT10	protein_coding	3:32685145-32773875	1113.04	0.350432	1.27494	0.00236723	0.0174113	Tested	1231.39;1204.83	879.02;946.46;1041.05	Up
ENSG00000129657	SEC14L1	protein_coding	17:77086716-77217101	529.569	0.350252	1.27478	0.0089187	0.0443656	Tested	556.45;617.51	489.4;432.98;458.83	Up
ENSG00000134153	EMC7	protein_coding	15:34084017-34101948	1369.61	0.350227	1.27476	0.00408284	0.0256272	Tested	1587.9;1477.55	1064.71;1187;1355.47	Up
ENSG00000156587	UBE2L6	protein_coding	11:57551656-57568284	2333.71	0.350019	1.27458	0.00102627	0.00944843	Tested	2526.25;2595.7	1914.23;1929.25;2184.48	Up
ENSG00000040341	STAU2	protein_coding	8:73420369-73747708	1670.82	0.349922	1.27449	0.0015553	0.0129575	Tested	1978.26;1769.75	1337.18;1512.96;1561.12	Up
ENSG00000185262	UBALD2	protein_coding	17:76265202-76271299	540.782	0.349895	1.27447	0.010403	0.0494847	Tested	558.57;649.66	485.06;440.83;496.31	Up
ENSG00000129103	SUMF2	protein_coding	7:56064002-56080670	5441.82	0.349861	1.27444	0.000362712	0.00439482	Tested	5813.13;6146.89	4475.78;4537.91;5063.6	Up
ENSG00000163840	DTX3L	protein_coding	3:122564238-122575203	1102	0.349745	1.27434	0.00186556	0.0147323	Tested	1250.43;1213.6	921.54;998.5;980.73	Up
ENSG00000166797	FAM96A	protein_coding	15:64072559-64094018	3072.78	0.34974	1.27433	0.00225126	0.0167705	Tested	3484.7;3242.43	2311.65;2725.5;2881.86	Up
ENSG00000112992	NNT	protein_coding	5:43602692-43707405	6107.72	0.349726	1.27432	0.000112034	0.00177928	Tested	6923.91;6786.81	5282.78;5159.4;5696.09	Up
ENSG00000140374	ETFA	protein_coding	15:76215355-76311472	6470.14	0.349657	1.27426	0.00195023	0.0151593	Tested	7169.35;6995.24	4876.68;5407.79;6389.82	Up
ENSG00000166295	ANAPC16	protein_coding	10:72216000-72235860	1310.07	0.349586	1.27419	0.00840827	0.0425147	Tested	1564.62;1411.32	1036.08;1112.39;1354.56	Up
ENSG00000086300	SNX10	protein_coding	7:26291895-26374329	847.38	0.349509	1.27413	0.0077052	0.0399886	Tested	1027.21;895.1	691.59;755.01;816.21	Up
ENSG00000124098	FAM210B	protein_coding	20:56358915-56368663	994.04	0.349505	1.27412	0.00768719	0.039956	Tested	1146.76;1037.31	726.3;917.01;928.63	Up
ENSG00000111276	CDKN1B	protein_coding	12:12715058-12722371	1780.72	0.349422	1.27405	0.000371349	0.00444102	Tested	1980.38;2010.33	1514.2;1610.16;1574.83	Up
ENSG00000116044	NFE2L2	protein_coding	2:177227595-177392697	2255.07	0.349045	1.27372	0.00193716	0.0150668	Tested	2497.69;2418.43	1746.75;1854.63;2188.13	Up
ENSG00000106524	ANKMY2	protein_coding	7:16599776-16645817	1124.07	0.348876	1.27357	0.00445033	0.0272954	Tested	1285.34;1213.6	898.11;944.5;1100.46	Up
ENSG00000104549	SQLE	protein_coding	8:124998497-125022283	6628.43	0.348811	1.27351	0.000664327	0.00683602	Tested	7599.91;6936.8	5116.17;5860.41;6145.78	Up
ENSG00000115866	DARS	protein_coding	2:135906677-135986100	6188.96	0.34858	1.27331	0.00189612	0.0148914	Tested	7011.72;6619.28	4619.83;5409.76;6028.79	Up
ENSG00000085185	BCORL1	protein_coding	X:129981107-130058083	763.395	0.348535	1.27327	0.00499197	0.0295209	Tested	771.2;810.37	677.7;571.41;613.3	Up
ENSG00000145388	METTL14	protein_coding	4:118685368-118715433	668.015	0.348507	1.27324	0.00954658	0.0467002	Tested	783.9;700.3	513.7;597.92;637.06	Up
ENSG00000130939	UBE4B	protein_coding	1:10032832-10181239	2357.83	0.34845	1.27319	0.000236457	0.0032022	Tested	2527.31;2633.69	2046.99;1969.5;2063.83	Up
ENSG00000104549	SQLE	protein_coding	8:124998497-125022283	6628.43	0.34838	1.27313	0.00172248	0.0140326	Tested	2419.25;2277.79;2523.57	1775.15;2005.46	Up
ENSG00000171530	TBCA	protein_coding	5:77691166-77868780	2953.35	0.348106	1.27289	0.00496059	0.0294028	Tested	3349.29;3100.23	2191.03;2547.79;2861.76	Up
ENSG00000035499	DEPDC1B	protein_coding	5:60596912-60700190	946.038	0.348101	1.27288	0.00586512	0.0331764	Tested	1103.38;1036.33	755.8;817.85;947.83	Up
ENSG00000180198	RCC1	protein_coding	1:28505943-28539300	4218.68	0.348011	1.2728	0.000474532	0.00531938	Tested	4521.44;4780.38	3569;3493.27;3900.07	Up
ENSG00000092445	TYRO3	protein_coding	15:41557675-41583586	2970.7	0.347838	1.27265	0.000420381	0.0048483	Tested	3134.54;3447.95	2595.4;2447.64;2715.51	Up
ENSG00000185418	TARSL2	protein_coding	15:101653598-101724604	737.191	0.347678	1.27251	0.00484273	0.0289172	Tested	857.95;825.95	625.64;634.25;724.81	Up
ENSG00000161800	RACGAP1	protein_coding	12:49976923-50033136	2587.84	0.347518	1.27237	0.00053473	0.00577311	Tested	3012.88;2679.46	2160.66;2184.52;2364.54	Up
ENSG00000138413	IDH1	protein_coding	2:208236227-208266074	9355.47	0.347104	1.272	0.00109113	0.00988251	Tested	11014.79;9954.25	7520.67;7943.8;9262.55	Up
ENSG00000130150	MOSPD2	protein_coding	X:14873441-14922327	789.561	0.347073	1.27198	0.007494	0.0392528	Tested	912.96;853.22	627.37;725.56;730.29	Up
ENSG00000173273	TNKS	protein_coding	8:9555914-9782346	1604.44	0.347066	1.27197	0.00172852	0.0140463	Tested	1652.43;1677.22	1305.08;1373.55;1248.53	Up
ENSG00000169679	BUB1	protein_coding	2:110637698-110678114	5181.04	0.346981	1.2719	0.000779974	0.00765987	Tested	6024.7;5553.73	4221.54;4385.73;5047.15	Up
ENSG00000105583	WDR83OS	protein_coding	19:12668071-12671356	994.843	0.346802	1.27174	0.00706722	0.0375481	Tested	1064.24;1086.98	780.96;789.37;967.02	Up
ENSG00000186432	KPNA4	protein_coding	3:160494995-160565588	2096.26	0.346644	1.2716	0.00225262	0.0167709	Tested	2410.94;2275.26	1738.94;1717.18;2071.14	Up
ENSG00000100568	VTI1B	protein_coding	14:67647075-67674831	842.186	0.346626	1.27158	0.00455888	0.0277628	Tested	957.39;908.74	678.57;713.77;808.9	Up
ENSG00000184083	FAM120C	protein_coding	X:54068324-54183281	531.825	0.346488	1.27146	0.00829176	0.0421738	Tested	576.55;541.54	452.09;436.9;429.58	Up
ENSG00000103066	PLA2G15	protein_coding	16:68245304-68261062	992.525	0.346391	1.27138	0.0042218	0.0262183	Tested	1032.5;1103.54	800.05;781.52;938.69	Up
ENSG00000197142	ACSL5	protein_coding	10:112374018-112428380	1178.96	0.346122	1.27114	0.00250137	0.018161	Tested	1331.89;1315.87	970.13;1022.06;1132.45	Up
ENSG00000115685	PPP1R7	protein_coding	2:241149576-241183652	801.479	0.345815	1.27087	0.00977803	0.0473463	Tested	897.09;873.68	626.51;680.39;783.3	Up
ENSG00000243646	IL10RB	protein_coding	21:33266358-33310187	1784.83	0.345761	1.27082	0.00375409	0.0242369	Tested	2074.53;1946.05	1418.75;1518.86;1807.91	Up
ENSG00000109971	HSPA8	protein_coding	11:123057489-123063230	19163.3	0.345712	1.27078	0.00886986	0.0441778	Tested	18759.63;17070.27	11584.28;14191.04;16517.93	Up
ENSG00000105341	ATP5SL	protein_coding	19:41431318-41440717	1477.16	0.345604	1.27068	0.0023786	0.0174566	Tested	1591.07;1665.53	1187.93;1256.71;1400.26	Up
ENSG00000067141	NEO1	protein_coding	15:73051710-73305206	962.259	0.345302	1.27042	0.00389498	0.0247824	Tested	1008.17;1141.52	870.34;776.61;891.16	Up
ENSG00000099968	BCL2L13	protein_coding	22:17628855-17730855	2082.69	0.344899	1.27006	0.00075968	0.00752668	Tested	2381.32;2325.9	1829.19;1724.05;2005.33	Up
ENSG00000053918	KCNQ1	protein_coding	11:2444684-2849109	1114.98	0.34462	1.26982	0.00449132	0.0274944	Tested	1116.08;1294.44	920.67;881.66;1045.62	Up
ENSG00000133393	FOPNL	protein_coding	16:15865720-15888625	1293.16	0.344469	1.26968	0.00390015	0.0247824	Tested	1515.96;1447.36	1049.96;1132.02;1318.91	Up
ENSG00000090889	KIF4A	protein_coding	X:70290090-70420832	3072.75	0.344361	1.26959	0.000409667	0.00476219	Tested	3585.2;3183.02	2675.23;2599.82;2720.08	Up
ENSG00000149932	TMEM219	protein_coding	16:29940885-29973052	2307.54	0.343929	1.26921	0.000489324	0.00543787	Tested	2476.53;2566.48	1969.76;1899.8;2090.33	Up
ENSG00000106245	BUD31	protein_coding	7:99408641-99419616	971.399	0.343584	1.2689	0.00758397	0.0395632	Tested	1123.48;1021.72	762.74;831.59;941.43	Up
ENSG00000120256	LRP11	protein_coding	6:149818798-149864026	1039.26	0.343578	1.2689	0.00729871	0.0384174	Tested	1253.6;1086.01	817.41;917.99;1030.09	Up
ENSG00000163960	UBXN7	protein_coding	3:196347662-196432474	1819.14	0.34349	1.26882	0.00387716	0.0247408	Tested	2151.76;1914.88	1585.35;1668.09;1553.81	Up
ENSG00000101000	PROCR	protein_coding	20:35172073-35216240	891.366	0.343219	1.26858	0.00416126	0.0259424	Tested	926.71;977.89	702.87;734.39;815.29	Up
ENSG00000005302	MSL3	protein_coding	X:11758159-11775753	1029.15	0.343218	1.26858	0.00156168	0.0130022	Tested	1175.32;1102.56	916.33;878.72;897.55	Up
ENSG00000119953	SMNDC1	protein_coding	10:110290730-110304951	1408.04	0.342484	1.26794	0.00650703	0.0354829	Tested	1666.18;1421.06	1082.07;1198.79;1371.01	Up
ENSG00000138434	SSFA2	protein_coding	2:181891833-181930738	1219.29	0.341674	1.26723	0.00103351	0.00947432	Tested	1400.65;1352.88	1106.36;1101.59;1051.11	Up
ENSG00000164300	SERINC5	protein_coding	5:80111651-80256079	814.321	0.341666	1.26722	0.00506632	0.0298373	Tested	890.75;901.92	646.46;714.76;761.37	Up
ENSG00000101972	STAG2	protein_coding	X:123960212-124422664	6574.76	0.3411	1.26672	0.00202031	0.0155417	Tested	7735.32;6914.4	5183.86;5825.06;6338.64	Up
ENSG00000185721	DRG1	protein_coding	22:31399523-31530634	1526.73	0.340713	1.26638	0.00149193	0.012609	Tested	1671.47;1621.7	1224.38;1271.44;1404.83	Up
ENSG00000152910	CNTNAP4	protein_coding	16:76277278-76559238	699.557	0.340713	1.26638	0.00408687	0.0256275	Tested	774.38;771.41	630.84;604.79;595.02	Up
ENSG00000159111	MRPL10	protein_coding	17:47823272-47831534	1061.88	0.340699	1.26637	0.00263904	0.0189469	Tested	1115.02;1198.99	880.75;881.66;978.9	Up
ENSG00000140988	RPS2	protein_coding	16:1962052-1964860	33707.8	0.340471	1.26617	0.00356249	0.0234107	Tested	33080.34;37724.84	25345.71;26519.59;32016.75	Up
ENSG00000012983	MAP4K5	protein_coding	14:50418501-50561126	520.553	0.340211	1.26594	0.00936843	0.0460204	Tested	575.49;587.32	474.65;448.69;454.26	Up
ENSG00000143183	TMCO1	protein_coding	1:165724293-165827755	2109.01	0.340206	1.26594	0.00973652	0.0471985	Tested	2534.71;2111.62	1570.6;1808.49;2125.98	Up
ENSG00000111843	TMEM14C	protein_coding	6:10722915-10731129	1568.62	0.340192	1.26592	0.00841381	0.0425147	Tested	1732.83;1668.46	1180.12;1259.66;1590.37	Up
ENSG00000144848	ATG3	protein_coding	3:112532509-112562046	2727.74	0.340141	1.26588	0.00233052	0.0171919	Tested	3110.21;2971.66	2156.32;2435.86;2614.97	Up
ENSG00000147251	DOCK11	protein_coding	X:118495898-118686163	4141.86	0.340121	1.26586	0.000796332	0.00778797	Tested	4978.45;4465.77	3548.17;3626.79;4015.23	Up
ENSG00000168894	RNF181	protein_coding	2:85595725-85597613	1146.03	0.340109	1.26585	0.00654004	0.0356176	Tested	1238.79;1228.21	858.19;980.83;1084.93	Up
ENSG00000135974	C2orf49	protein_coding	2:105337359-105349211	713.151	0.340079	1.26583	0.00496311	0.0294043	Tested	829.39;756.8	613.49;649.96;616.04	Up
ENSG00000157450	RNF111	protein_coding	15:58865175-59097419	901.476	0.340057	1.26581	0.00324222	0.0219557	Tested	972.2;877.57	757.53;702.97;730.29	Up
ENSG00000188452	CERKL	protein_coding	2:181536676-181680665	1936.23	0.339893	1.26566	0.00109183	0.00988251	Tested	2313.61;2113.57	1637.42;1743.69;1865.49	Up
ENSG00000131238	PPT1	protein_coding	1:40072705-40097703	12925.4	0.339741	1.26553	0.0019182	0.0150047	Tested	14635.96;13741.15	9906.94;11042.38;12685.5	Up
ENSG00000068903	SIRT2	protein_coding	19:38878555-38899862	3562.42	0.339736	1.26552	0.0002153	0.00297539	Tested	3921.61;3898.91	3009.31;3018.07;3241.98	Up
ENSG00000198848	CES1	protein_coding	16:55802851-55833337	8221.93	0.339468	1.26529	0.000603245	0.00632596	Tested	9142.32;8916.94	6819.54;6855.96;7733.41	Up
ENSG00000181929	PRKAG1	protein_coding	12:49002274-49019197	1548.1	0.339409	1.26524	0.00532715	0.0309917	Tested	1777.26;1648.98	1199.21;1353.91;1509.03	Up
ENSG00000131013	PPIL4	protein_coding	6:149504733-149546038	894.991	0.339246	1.2651	0.00693005	0.0370831	Tested	1029.33;904.84	685.51;781.52;826.26	Up
ENSG00000110048	OSBP	protein_coding	11:59574398-59616144	3649.04	0.339176	1.26503	0.000211448	0.00293791	Tested	4033.75;4013.84	3273.97;3003.35;3263.92	Up
ENSG00000156411	C14orf2	protein_coding	14:103912288-103928269	1789.74	0.339058	1.26493	0.0100829	0.0483861	Tested	1934.89;1947.02	1299.87;1592.49;1711.93	Up
ENSG00000001461	NIPAL3	protein_coding	1:24415794-24472976	979.909	0.338952	1.26484	0.00286371	0.0200242	Tested	1069.53;1086.01	810.47;901.3;845.46	Up
ENSG00000056277	ZNF280C	protein_coding	X:130202711-130268899	592.741	0.338918	1.26481	0.00862802	0.0433251	Tested	685.52;636.02	516.3;539.01;511.84	Up
ENSG00000055208	TAB2	protein_coding	6:149218641-149411613	2230.52	0.338822	1.26472	0.00135727	0.0117363	Tested	2651.08;2362.92	1900.34;1891.94;2153.4	Up
ENSG00000176624	MEX3C	protein_coding	18:51174550-51218304	1254.73	0.338704	1.26462	0.00327322	0.0220497	Tested	1442.97;1333.4	1023.93;1062.32;1206.49	Up
ENSG00000105516	DBP	protein_coding	19:48630030-48637438	655.624	0.338686	1.2646	0.0100257	0.0481832	Tested	660.13;749	586.59;544.9;540.18	Up
ENSG00000165502	RPL36AL	protein_coding	14:49618519-49620685	3019.79	0.338442	1.26439	0.00983109	0.0475637	Tested	3423.34;3250.23	2252.64;2604.73;3060.1	Up
ENSG00000127947	PTPN12	protein_coding	7:77537275-77640071	1836.28	0.338415	1.26437	0.0018169	0.014477	Tested	2195.13;1911.96	1536.76;1597.4;1737.53	Up
ENSG00000215114	UBXN2B	protein_coding	8:58411264-58451501	1189.82	0.338408	1.26436	0.00442624	0.0271605	Tested	1359.39;1233.08	924.14;1061.33;1090.41	Up
ENSG00000106638	TBL2	protein_coding	7:73568932-73578791	1424.28	0.338407	1.26436	0.00144992	0.0123673	Tested	1526.54;1567.16	1188.8;1162.46;1318.91	Up
ENSG00000169764	UGP2	protein_coding	2:63840940-63891562	2458.83	0.338377	1.26433	0.00624934	0.0345676	Tested	2954.7;2510.96	1878.65;2141.32;2464.16	Up
ENSG00000143771	CNIH4	protein_coding	1:224356850-224379459	1328.93	0.338279	1.26425	0.007453	0.0390698	Tested	1476.82;1473.66	1004.84;1170.31;1326.22	Up
ENSG00000128791	TWSG1	protein_coding	18:9334767-9402420	999.407	0.33822	1.2642	0.00468058	0.0283032	Tested	1164.74;1078.21	804.39;897.37;959.71	Up
ENSG00000162623	TYW3	protein_coding	1:74733152-74766678	838.832	0.337952	1.26396	0.010442	0.0496286	Tested	988.07;838.61	643.86;728.5;795.19	Up
ENSG00000196465	MYL6B	protein_coding	12:56152256-56159647	976.398	0.33777	1.2638	0.00383213	0.0245684	Tested	1082.23;1007.11	786.17;801.15;892.07	Up
ENSG00000101849	TBL1X	protein_coding	X:9463295-9719743	1422.6	0.337662	1.26371	0.00251383	0.0182309	Tested	1597.42;1576.9	1208.76;1169.33;1389.29	Up
ENSG00000145730	PAM	protein_coding	5:102753981-103031105	1010.42	0.337264	1.26336	0.00962101	0.0469118	Tested	1080.11;1119.12	731.5;926.83;954.22	Up
ENSG00000119778	ATAD2B	protein_coding	2:23748664-23927114	819.616	0.337158	1.26327	0.0103672	0.0493641	Tested	998.65;821.08	707.21;718.68;733.95	Up
ENSG00000198727	MT-CYB	protein_coding	MT:14747-15887	27445.6	0.337148	1.26326	0.00228281	0.016937	Tested	29542.74;31143.54	24325.25;24320.34;23414.12	Up
ENSG00000174099	MSRB3	protein_coding	12:65278643-65488244	2666.14	0.336898	1.26304	0.00188537	0.0148583	Tested	3035.1;2872.32	2093.85;2332.77;2589.38	Up
ENSG00000178913	TAF7	protein_coding	5:141260225-141320821	3528.92	0.336835	1.26298	0.00316425	0.0215803	Tested	4271.77;3859.95	2814.94;3226.22;3616.73	Up
ENSG00000140259	MFAP1	protein_coding	15:43804492-43824802	1325.81	0.336803	1.26295	0.00503242	0.0296784	Tested	1520.19;1305.16	1028.27;1093.73;1233	Up
ENSG00000013374	NUB1	protein_coding	7:151341699-151378449	1329.33	0.336601	1.26278	0.00234761	0.0173081	Tested	1452.49;1484.37	1094.22;1123.19;1271.38	Up
ENSG00000121749	TBC1D15	protein_coding	12:71839707-71927248	1447.04	0.336544	1.26273	0.00663525	0.0359689	Tested	1664.07;1505.8	1111.57;1238.06;1415.8	Up
ENSG00000166477	LEO1	protein_coding	15:51938025-51971806	2605.17	-0.336481	-1.26267	0.00335311	0.0224237	Tested	2053.06;2179.61;2598.52	2934.6;2815.82	Up
ENSG00000109320	NFKB1	protein_coding	4:102501329-102617302	1641.01	0.336414	1.26261	0.00202581	0.0165131	Tested	1899.49;1771.51	1400.53;1365.69;1594.94	Up
ENSG00000115484	CCT4	protein_coding	2:61868089-61888804	8910.41	0.336258	1.26248	0.00263287	0.0189132	Tested	9755.9;9413.68	6762.27;7408.72;8605.38	Up
ENSG00000116171	SCP2	protein_coding	1:52927229-53051703	3129.28	0.33622	1.26244	0.00262357	0.0188885	Tested	3609.53;3257.04	2403.63;2734.33;3020.79	Up
ENSG00000100031	GGT1	protein_coding	22:24583750-24629005	1089.44	0.33605	1.2623	0.0047023	0.0283946	Tested	1159.45;1275.94	1056.9;920.93;915.83	Up
ENSG00000146281	PM20D2	protein_coding	6:89146050-89165565	1790.73	0.336014	1.26226	0.0102878	0.0491077	Tested	2149.64;1686.96	1334.58;1540.46;1683.6	Up
ENSG00000168564	CDKN2AIP	protein_coding	4:183444591-183448198	784.91	0.335562	1.26187	0.00713089	0.0377811	Tested	922.48;824	631.71;703.96;740.35	Up
ENSG00000154930	ACSS1	protein_coding	20:25006230-25058980	8677.17	0.335055	1.26143	0.000346482	0.00426235	Tested	9078.84;9874.38	7316.75;7182.9;8038.69	Up
ENSG00000014641	MDH1	protein_coding	2:63588609-63607197	8677.61	0.334859	1.26125	0.00472246	0.0284741	Tested	9393.04;9356.21	6403.03;7137.74;8758.01	Up
ENSG00000163788	SNRK	protein_coding	3:43286512-43424764	1841.52	0.334626	1.26105	0.00134142	0.0116425	Tested	1950.76;1966.5	1433.5;1565.98;1660.75	Up
ENSG00000035862	TIMP2	protein_coding	17:78852977-78925387	1396.94	0.334606	1.26103	0.00344818	0.0228695	Tested	1591.07;1513.59	1267.76;1095.7;1328.05	Up
ENSG00000096401	CDC5L	protein_coding	6:44387525-44450426	3453.21	0.33456	1.26099	0.00410871	0.0257144	Tested	3974.51;3505.41	2588.46;2961.13;3348.01	Up
ENSG00000166783	MARF1	protein_coding	16:15594386-15643166	1287.52	0.334433	1.26088	0.00141944	0.0121744	Tested	1469.41;1391.84	1158.43;1139.88;1105.03	Up
ENSG00000198771	RCSD1	protein_coding	1:167630093-167706249	4149.93	0.334104	1.26059	0.000939173	0.00883605	Tested	4572.22;4570.97	3319.96;3579.67;3980.5	Up
ENSG00000165629	ATP5C1	protein_coding	10:7788129-7807815	4741.67	0.33405	1.26055	0.00830397	0.042208	Tested	5461.91;5084.26	3483.96;4141.26;4924.67	Up
ENSG00000164574	GALNT10	protein_coding	5:154190730-154420984	980.824	0.333777	1.26031	0.00409151	0.0256441	Tested	1127.71;1106.46	906.78;808.03;943.26	Up
ENSG00000141447	OSBPL1A	protein_coding	18:24162044-24397880	1228.44	0.333625	1.26018	0.00150515	0.0126957	Tested	1371.03;1376.26	1067.32;1073.12;1129.71	Up
ENSG00000140563	MCTP2	protein_coding	15:94231538-94483952	929.806	0.33335	1.25994	0.00535476	0.0310953	Tested	1122.43;1012.96	866.87;834.54;839.97	Up
ENSG00000138698	RAP1GDS1	protein_coding	4:98261384-98443861	1623.35	0.333009	1.25964	0.00334842	0.022404	Tested	1822.75;1707.42	1311.15;1326.42;1565.69	Up
ENSG00000113593	PPWD1	protein_coding	5:65563236-65587549	719.813	0.332854	1.2595	0.00792557	0.0407999	Tested	801.88;738.29	624.77;650.94;558.46	Up
ENSG00000087338	GMCL1	protein_coding	2:69829642-69881396	1011.98	0.332853	1.2595	0.00788374	0.0406333	Tested	1226.1;1040.23	814.8;901.3;982.56	Up
ENSG00000162434	JAK1	protein_coding	1:64833229-64966504	3618.17	0.332371	1.25908	0.000252169	0.00339033	Tested	4148;3983.65	3147.28;3165.35;3374.51	Up
ENSG00000119541	VPS4B	protein_coding	18:63389190-63422483	1527.92	0.331796	1.25858	0.00219344	0.0164636	Tested	1840.74;1636.31	1351.93;1331.33;1459.67	Up
ENSG00000169118	CSNK1G1	protein_coding	15:64165517-64356259	901.366	0.33177	1.25856	0.00528527	0.0308307	Tested	1009.23;945.75	724.56;789.37;816.21	Up
ENSG00000066855	MTFR1	protein_coding	8:65644734-65771261	866.774	0.331603	1.25841	0.00791756	0.0407749	Tested	1019.81;868.81	689.85;781.52;779.65	Up
ENSG00000007047	MARK4	protein_coding	19:45079288-45305283	735.172	0.331594	1.2584	0.00728911	0.0383983	Tested	755.34;841.53	629.11;602.83;671.8	Up
ENSG00000197747	S100A10	protein_coding	1:151982915-151994390	779.042	0.331575	1.25839	0.00869179	0.0435435	Tested	873.82;798.68	623.03;650.94;719.32	Up
ENSG00000122557	HERPUD2	protein_coding	7:35632659-35695571	816.268	0.331213	1.25807	0.00622848	0.0345297	Tested	947.87;868.81	697.66;684.32;783.3	Up
ENSG00000233276	GPX1	protein_coding	3:49357176-49358600	4646.11	0.331157	1.25802	0.00782722	0.0404228	Tested	4274.95;5480.68	3576.81;3729.88;4326.91	Up
ENSG00000163041	H3F3A	protein_coding	1:226061851-226072001	8337.36	0.330545	1.25749	0.00195705	0.0151799	Tested	9369.76;8800.06	6620.83;7030.72;8022.24	Up
ENSG00000196352	CD55	protein_coding	1:207321508-207386804	1567.78	0.330537	1.25748	0.0023244	0.0171572	Tested	1789.96;1754.17	1325.03;1357.84;1544.67	Up
ENSG00000133935	C14orf1	protein_coding	14:75649791-75661189	1562.63	0.330402	1.25736	0.00472431	0.0284741	Tested	1685.22;1685.99	1206.15;1295;1520.91	Up
ENSG00000171490	RSL1D1	protein_coding	16:11833850-11851585	7901.26	0.330205	1.25719	0.00163437	0.0134338	Tested	8670.5;8615	6111.47;6810.8;7702.34	Up
ENSG00000134242	PTPN22	protein_coding	1:113813811-113871759	1435.91	0.330168	1.25716	0.00929646	0.0457389	Tested	1664.07;1535.02	1140.21;1295.99;1381.06	Up
ENSG00000168374	ARF4	protein_coding	3:57571363-57598220	4557.2	0.330041	1.25705	0.00317536	0.0216078	Tested	5358.23;4890.44	3625.4;4016.57;4587.4	Up
ENSG00000173660	UQCRH	protein_coding	1:46303631-46316776	5989.11	0.330001	1.25701	0.0048366	0.028894	Tested	6620.3;6376.76	4448.02;5158.41;5903.57	Up
ENSG00000136732	GYPC	protein_coding	2:126655933-126696675	3280.09	0.329897	1.25692	0.00763869	0.0397681	Tested	3558.75;3734.3	2636.18;2677.39;3390.05	Up
ENSG00000108828	VAT1	protein_coding	17:43014605-43025123	18232.1	0.329541	1.25661	0.00116695	0.0103657	Tested	19321.37;20610.74	15349.39;14736.92;17580.01	Up
ENSG00000117758	STX12	protein_coding	1:27773183-27824452	718.824	0.329071	1.2562	0.00929693	0.0457389	Tested	826.21;786.02	578.78;669.59;677.28	Up
ENSG00000080822	CLDND1	protein_coding	3:98497912-98523066	1065.55	0.328978	1.25612	0.00835007	0.0423829	Tested	1229.27;1135.68	847.78;1064.28;913.09	Up
ENSG00000166949	SMAD3	protein_coding	15:67063763-67195195	3808.41	0.328719	1.2559	0.000313312	0.0039641	Tested	4334.19;4129.75	3486.56;3355.82;3265.75	Up
ENSG00000163755	HPS3	protein_coding	3:149129584-149173732	1516.35	0.328683	1.25587	0.0032682	0.022039	Tested	1757.16;1622.68	1301.6;1265.55;1468.81	Up
ENSG00000271601	LIX1L	protein_coding	1:145933423-145958001	1580.36	0.328139	1.25539	0.00285614	0.0200039	Tested	1780.44;1650.92	1292.06;1316.6;1490.75	Up
ENSG00000145386	CCNA2	protein_coding	4:121816444-121823933	2370.24	0.32734	1.2547	0.00368665	0.0239456	Tested	2678.59;2488.56	1835.26;2034.3;2307.87	Up
ENSG00000196305	IARS	protein_coding	9:92210207-92293756	10684.1	0.327339	1.2547	0.000292511	0.00378648	Tested	12032.48;11493.16	9069.58;9074.84;9980.04	Up
ENSG00000123143	PKN1	protein_coding	19:14433053-14471867	5608.34	0.327314	1.25467	0.00152117	0.012764	Tested	5587.79;6434.22	4699.66;4551.66;5122.09	Up
ENSG00000182093	WRB	protein_coding	21:39380244-39428528	1062.89	0.327259	1.25463	0.00928255	0.0457031	Tested	1207.06;1135.68	833.89;900.32;1066.65	Up
ENSG00000100596	SPTLC2	protein_coding	14:77505997-77616773	3335.81	0.327155	1.25454	0.0008767	0.008352	Tested	3858.14;3628.14	2848.78;2867.86;3233.76	Up
ENSG00000068489	PRR11	protein_coding	17:59155499-59204705	2463.38	0.327129	1.25451	0.00183533	0.0145471	Tested	2937.77;2543.11	2105.13;2109.9;2337.12	Up
ENSG00000156958	GALK2	protein_coding	15:49155656-49367869	2196.69	0.327104	1.25449	0.00121658	0.0107179	Tested	2449.02;2378.5	1783.2;1943.98;2045.55	Up
ENSG00000137207	YIPF3	protein_coding	6:43511827-43516990	3160.29	0.326927	1.25434	0.00070886	0.00713848	Tested	3357.75;3564.83	2666.55;2663.64;2948.59	Up
ENSG00000180228	PRKRA	protein_coding	2:178431414-178451512	1474.13	0.326913	1.25433	0.00381988	0.0245308	Tested	1650.31;1564.24	1158.43;1279.29;1406.66	Up
ENSG00000112983	BRD8	protein_coding	5:138139766-138178986	1035.44	0.326892	1.25431	0.00240533	0.0176126	Tested	1159.45;1152.24	925.87;888.54;949.65	Up
ENSG00000177981	ASB8	protein_coding	12:48147788-48181213	737.958	0.326802	1.25423	0.00939243	0.0461207	Tested	816.69;772.38	590.06;631.3;679.11	Up
ENSG00000128789	PSMG2	protein_coding	18:12658043-12725740	1548.3	0.326516	1.25398	0.00648679	0.0353875	Tested	1776.2;1582.74	1220.04;1277.33;1519.99	Up
ENSG00000105612	DNASE2	protein_coding	19:12875211-12881468	3104.88	0.326411	1.25389	0.00176619	0.0142267	Tested	3418.05;3433.34	2610.15;2571.35;3014.39	Up
ENSG00000077721	UBE2A	protein_coding	X:119574467-119591083	2240.1	0.32615	1.25366	0.00585222	0.0331617	Tested	2604.53;2389.21	1767.58;1947.91;2259.43	Up
ENSG00000136240	KDELR2	protein_coding	7:6445953-6484242	5459.6	0.326099	1.25362	0.00215708	0.0163103	Tested	6133.67;5760.22	4242.36;4686.16;5303.07	Up
ENSG00000189060	H1F0	protein_coding	22:37805093-37807436	2404.94	0.326061	1.25359	0.00214212	0.0162273	Tested	2843.62;2721.35	2092.98;2117.76;2447.71	Up
ENSG00000143870	PDIA6	protein_coding	2:10783391-10837977	10884.3	0.325791	1.25335	0.00329448	0.0221466	Tested	11844.18;11540.89	8258.25;9123.93;10605.22	Up
ENSG00000134057	CCNB1	protein_coding	5:69167010-69178245	3711.67	0.325599	1.25318	0.00699006	0.0373314	Tested	4436.81;3835.6	2996.29;3126.07;3778.5	Up
ENSG00000198755	RPL10A	protein_coding	6:35468408-35470785	42218.7	0.325479	1.25308	0.00367438	0.0238779	Tested	43112.34;47176.5	32061.99;35227.23;40792.13	Up
ENSG00000175582	RAB6A	protein_coding	11:73675638-73761137	1824.01	0.325378	1.25299	0.00550953	0.0317364	Tested	2155.99;1845.72	1443.91;1588.56;1757.64	Up
ENSG00000198874	TYW1	protein_coding	7:66995173-67239519	772.752	0.324941	1.25261	0.0100112	0.0481494	Tested	855.84;813.29	602.21;663.7;733.03	Up
ENSG00000118508	RAB32	protein_coding	6:146543693-146554965	1825.29	0.324871	1.25255	0.00537675	0.0312089	Tested	2092.51;1930.46	1424.82;1605.25;1787.8	Up
ENSG00000159200	RCAN1	protein_coding	21:34513142-34615142	1894.22	0.324786	1.25248	0.00704683	0.0374865	Tested	2114.73;2151.56	1497.71;1641.58;1970.6	Up
ENSG00000172053	QARS	protein_coding	3:49095932-49105135	11065.1	0.324742	1.25244	0.000868763	0.00828864	Tested	11400.92;12295.73	8940.29;9201.5;10239.62	Up
ENSG00000184840	TMED9	protein_coding	5:177592158-177596124	5723.4	0.324702	1.25241	0.00550386	0.0317252	Tested	6029.99;6337.8	4462.77;4594.86;5755.5	Up
ENSG00000110721	CHKA	protein_coding	11:68052859-68121444	1660.03	0.324621	1.25234	0.00193301	0.0150527	Tested	1861.89;1646.05	1391.85;1420.67;1388.38	Up
ENSG00000005893	LAMP2	protein_coding	X:120427827-120469365	10628.1	0.324447	1.25218	0.0019187	0.0150047	Tested	12567.78;11144.47	8592.32;9348.77;10463.55	Up
ENSG00000168288	MMADHC	protein_coding	2:149569634-149587816	2167.9	0.32441	1.25215	0.0103387	0.0492646	Tested	2491.34;2357.07	1692.09;1842.85;2273.14	Up
ENSG00000114316	USP4	protein_coding	3:49277831-49340712	3215.7	0.324152	1.25193	0.000633698	0.00658759	Tested	3514.32;3515.15	2763.74;2666.59;2991.54	Up
ENSG00000052795	FNIP2	protein_coding	4:158769138-158908049	1354.91	0.323986	1.25178	0.00215279	0.0162914	Tested	1537.12;1424.96	1176.65;1137.91;1233.91	Up
ENSG00000065911	MTHFD2	protein_coding	2:74198562-74217565	4444.57	0.323643	1.25149	0.00473908	0.028523	Tested	4958.35;4971.28	3464;3876.17;4561.81	Up
ENSG00000152749	GPR180	protein_coding	13:94601903-94634645	1040.76	0.322946	1.25088	0.00735349	0.0386584	Tested	1236.68;1066.53	876.41;915.04;969.76	Up
ENSG00000254999	BRK1	protein_coding	3:10115592-10127190	3411.42	0.322547	1.25054	0.00543226	0.0314178	Tested	3786.2;3670.99	2591.06;2938.55;3415.64	Up
ENSG00000075975	MKRN2	protein_coding	3:12557014-12583713	2469.75	0.322371	1.25038	0.00200858	0.0154821	Tested	2703.98;2625.9	1993.19;2045.1;2355.4	Up
ENSG00000111897	SERINC1	protein_coding	6:122443354-122471822	2066.26	0.322275	1.2503	0.00828072	0.0421397	Tested	2454.31;2135.97	1608.78;1809.47;2088.51	Up
ENSG00000135365	PHF21A	protein_coding	11:45929323-46121178	1466.49	0.322256	1.25028	0.00377366	0.0243267	Tested	1527.6;1695.73	1325.03;1310.71;1232.08	Up
ENSG00000184432	COPB2	protein_coding	3:139355600-139389732	6144.4	0.321506	1.24963	0.0013358	0.0116015	Tested	7013.84;6504.35	5107.5;5139.76;5978.52	Up
ENSG00000138594	TMOD3	protein_coding	15:51829628-51947295	3551	0.321359	1.24951	0.00162528	0.0133761	Tested	4060.2;3697.29	2950.3;2964.08;3397.36	Up
ENSG00000035928	RFC1	protein_coding	4:39287456-39366375	4090.96	0.321318	1.24947	0.00174356	0.014115	Tested	4528.84;4278.77	3181.99;3580.65;3811.41	Up
ENSG00000112079	STK38	protein_coding	6:36493892-36547470	3303.07	0.321077	1.24926	0.000804374	0.00785469	Tested	3960.75;3585.28	2999.76;2919.89;3139.61	Up
ENSG00000068724	TTC7A	protein_coding	2:46916157-47076137	3023.98	0.320841	1.24906	0.000688331	0.00698087	Tested	3150.41;3419.7	2607.55;2555.64;2727.4	Up
ENSG00000124570	SERPINB6	protein_coding	6:2948159-2972165	2906.17	0.3205	1.24876	0.00339321	0.0226331	Tested	3266.78;3164.52	2359.37;2511.46;2854.44	Up
ENSG00000025293	PHF20	protein_coding	20:35771974-35950381	2114.13	0.320457	1.24873	0.00247605	0.0180382	Tested	2304.09;2247.01	1673;1816.34;1977.91	Up
ENSG00000119950	MXI1	protein_coding	10:110207605-110287365	1539.34	0.320386	1.24866	0.00425014	0.0263308	Tested	1734.95;1624.63	1253.01;1476.64;1307.03	Up
ENSG00000136153	LMO7	protein_coding	13:75620434-75859870	1479.41	0.320327	1.24861	0.00311253	0.0213266	Tested	1776.2;1561.32	1401.39;1307.77;1298.8	Up
ENSG00000065882	TBC1D1	protein_coding	4:37891087-38139175	3577.92	0.320241	1.24854	0.00128275	0.0112241	Tested	3911.03;3899.88	3129.06;2863.93;3390.05	Up
ENSG00000163754	GYG1	protein_coding	3:148991341-149027668	1842.2	0.320065	1.24839	0.00900368	0.0446372	Tested	2080.88;1982.08	1455.19;1533.58;1892.91	Up
ENSG00000278311	GGNBP2	protein_coding	17:36544888-36589848	1772.51	0.31999	1.24832	0.00234903	0.0173086	Tested	2017.4;1875.92	1535.89;1466.82;1674.46	Up
ENSG00000142784	WDTC1	protein_coding	1:27234516-27308633	2083.33	0.319954	1.24829	0.0032482	0.0219847	Tested	2116.85;2410.64	1857.82;1691.65;1891.08	Up
ENSG00000175029	CTBP2	protein_coding	10:124984317-125161170	683.965	0.319603	1.24799	0.0095894	0.0468024	Tested	743.7;782.12	602.21;576.32;655.34	Up
ENSG00000111707	SUDS3	protein_coding	12:118376380-118418031	984.55	0.319575	1.24796	0.00390002	0.0247824	Tested	1060.01;1093.8	826.95;893.44;869.22	Up
ENSG00000204525	HLA-C	protein_coding	6:31268749-31272130	15052	0.319485	1.24789	0.0016924	0.0138313	Tested	15946.69;16099.19	11902.74;12214.66;14402.92	Up
ENSG00000164104	HMGB2	protein_coding	4:173331695-173335125	11753.2	0.319208	1.24765	0.00485158	0.0289432	Tested	13526.23;12337.62	9093.01;10194.1;11808.06	Up
ENSG00000116459	ATP5F1	protein_coding	1:111448864-111462773	6019.11	0.319146	1.24759	0.00845599	0.0426609	Tested	6703.87;6366.04	4488.8;5092.63;6132.99	Up
ENSG00000120805	ARL1	protein_coding	12:101393120-101407820	1173.09	0.318911	1.24739	0.00728124	0.0383725	Tested	1347.76;1247.69	928.48;1061.33;1131.54	Up
ENSG00000198522	GPN1	protein_coding	2:27628247-27651508	1769.65	0.318738	1.24724	0.00449506	0.0275042	Tested	1993.07;1910.01	1439.57;1516.89;1737.53	Up
ENSG00000089063	TMEM230	protein_coding	20:5068232-5113103	3113.51	0.318656	1.24717	0.00626404	0.034627	Tested	3488.93;3413.86	2466.11;2650.88;3185.31	Up
ENSG00000145703	IQGAP2	protein_coding	5:76403249-76708132	3442.06	0.318601	1.24712	0.00160758	0.0132729	Tested	4036.92;3793.72	3067.45;2957.2;3392.79	Up
ENSG00000105819	PMPCB	protein_coding	7:103297422-103329511	1829	0.318525	1.24706	0.00809036	0.0414329	Tested	2010;2011.3	1413.54;1604.27;1819.79	Up
ENSG00000103811	CTSH	protein_coding	15:78921058-78949574	2972.65	0.318274	1.24684	0.0038667	0.0247144	Tested	3170.51;3307.69	2393.22;2500.66;2900.14	Up
ENSG00000164087	POC1A	protein_coding	3:52075253-52154690	1364.55	0.318242	1.24681	0.00571364	0.0325669	Tested	1475.76;1444.44	1102.89;1138.9;1271.38	Up
ENSG00000121957	GPSM2	protein_coding	1:108875350-108934545	1200.28	0.318168	1.24675	0.00989902	0.0477526	Tested	1463.07;1226.26	1022.19;1025.01;1187.3	Up
ENSG00000141127	PRPSAP2	protein_coding	17:18840085-18931287	1207.43	0.318129	1.24671	0.00819246	0.0417566	Tested	1414.4;1316.84	1000.5;1050.53;1234.82	Up
ENSG00000143772	ITPKB	protein_coding	1:226631690-226739323	672.153	0.317895	1.24651	0.00774903	0.0401802	Tested	728.89;730.5	574.44;582.21;599.59	Up
ENSG00000135823	STX6	protein_coding	1:180972712-181023121	1063.95	0.317691	1.24633	0.00673312	0.0363468	Tested	1213.4;1128.86	891.17;894.43;1032.83	Up
ENSG00000175387	SMAD2	protein_coding	18:47808957-47931146	2425.26	0.31737	1.24606	0.00182103	0.0144905	Tested	2771.68;2565.51	1999.26;2142.3;2283.19	Up
ENSG00000124831	LRRFIP1	protein_coding	2:237627576-237813682	4735.54	0.317362	1.24605	0.000420462	0.0048483	Tested	5409.01;5163.16	4174.68;4170.72;4380.84	Up
ENSG00000134291	TMEM106C	protein_coding	12:47963569-47968878	2394.43	0.317037	1.24577	0.00376921	0.0243102	Tested	2602.42;2612.26	1888.19;2155.07;2236.57	Up
ENSG00000164111	ANXA5	protein_coding	4:121667955-121697113	2594.91	0.316632	1.24542	0.00289598	0.0201732	Tested	2940.94;2815.82	2201.45;2193.36;2538.2	Up
ENSG00000090487	SPG21	protein_coding	15:64963021-64990310	5970.7	0.316604	1.2454	0.00247337	0.0180382	Tested	6784.27;6254.03	4779.49;5120.12;5803.94	Up
ENSG00000260032	NORAD	lincRNA	20:36045622-36050960	8775.53	0.315848	1.24474	0.00173364	0.014079	Tested	10319.75;9380.56	7261.22;7890.78;8588.01	Up
ENSG00000146007	ZMAT2	protein_coding	5:140698680-140706676	2065.87	0.315688	1.2446	0.00780743	0.0403575	Tested	2384.49;2168.12	1614.86;1802.6;2069.31	Up
ENSG00000258289	CHURC1	protein_coding	14:64914361-64944591	944.303	0.315417	1.24437	0.0090222	0.0446936	Tested	1125.6;1018.8	780.09;883.63;921.32	Up
ENSG00000140464	PML	protein_coding	15:73994673-74047812	1732.36	0.315333	1.2443	0.00412839	0.0257874	Tested	1676.76;1945.07	1562.79;1393.18;1410.31	Up
ENSG00000141568	FOXK2	protein_coding	17:82519713-82644662	1798.29	0.315202	1.24419	0.00256137	0.0185131	Tested	1879.88;2012.28	1545.44;1469.77;1677.2	Up
ENSG00000090054	SPTLC1	protein_coding	9:92031999-92115384	1084.99	0.315145	1.24414	0.00892133	0.0443656	Tested	1250.43;1143.47	888.56;928.79;1068.47	Up
ENSG00000136238	RAC1	protein_coding	7:6374523-6403977	5357.07	0.314838	1.24387	0.00499076	0.0295209	Tested	6209.84;5673.53	4360.37;4612.53;5356.99	Up
ENSG00000103769	RAB11A	protein_coding	15:65726054-65891991	4592.55	0.314291	1.2434	0.0054888	0.0316595	Tested	5254.56;4770.64	3587.22;3903.66;4602.94	Up
ENSG00000183508	FAM46C	protein_coding	1:117605934-117628372	1859.01	0.313976	1.24313	0.00655755	0.0356939	Tested	2087.22;1907.09	1565.4;1528.67;1724.73	Up
ENSG00000133103	COG6	protein_coding	13:39655627-39791665	968.549	0.31396	1.24312	0.00729548	0.0384161	Tested	1103.38;1025.62	792.24;873.81;903.04	Up
ENSG00000134986	NREP	protein_coding	5:111662621-111997464	3544.22	0.31394	1.2431	0.00456477	0.0277856	Tested	4011.53;3795.67	2717.75;3303.78;3400.11	Up
ENSG00000135677	GNS	protein_coding	12:64713445-64759447	5384.66	0.313717	1.24291	0.00141734	0.0121702	Tested	6120.97;5775.8	4481.86;4652.78;5222.64	Up
ENSG00000168724	DNAJC21	protein_coding	5:34929593-34958964	1697.46	0.313622	1.24282	0.00592938	0.0333495	Tested	2018.46;1731.77	1399.66;1481.55;1644.3	Up
ENSG00000115904	SOS1	protein_coding	2:38981396-39124345	1314.4	0.313297	1.24254	0.00858975	0.0432452	Tested	1587.9;1332.43	1208.76;1152.64;1162.62	Up
ENSG00000065548	ZC3H15	protein_coding	2:186486156-186509363	4506.77	0.313238	1.24249	0.00879252	0.0438944	Tested	5100.11;4713.17	3364.21;3935.08;4548.1	Up
ENSG00000092199	HNRNPC	protein_coding	14:21209136-21269494	18800.4	0.313115	1.24239	0.00474915	0.028557	Tested	21167.39;19670.84	14424.38;16397.16;18484.88	Up
ENSG00000133104	SPG20	protein_coding	13:36301638-36370180	4175.44	0.3131	1.24237	0.00154898	0.0129216	Tested	4707.63;4460.9	3509.13;3524.69;4035.34	Up
ENSG00000180879	SSR4	protein_coding	X:153793516-153798505	4221.57	0.312653	1.24199	0.0052683	0.0307457	Tested	4141.65;4819.34	3405;3516.83;3901.9	Up
ENSG00000012660	ELOVL5	protein_coding	6:53267398-53349179	6762.75	0.312453	1.24182	0.00212861	0.0161463	Tested	7649.63;7113.1	5531.82;5702.33;6597.3	Up
ENSG00000102103	PQBP1	protein_coding	X:48897912-48903143	1623.69	0.312008	1.24143	0.00362363	0.0236553	Tested	1738.12;1753.19	1459.53;1348.02;1410.31	Up
ENSG00000148634	HERC4	protein_coding	10:67921899-68075348	1304.66	0.311898	1.24134	0.00563277	0.0322301	Tested	1569.91;1338.27	1132.4;1191.91;1189.12	Up
ENSG00000036549	ZZZ3	protein_coding	1:77562416-77683419	1716.11	0.311794	1.24125	0.00309639	0.0212588	Tested	1925.37;1822.35	1390.98;1543.4;1594.94	Up
ENSG00000092621	PHGDH	protein_coding	1:119659798-119744215	10734	0.31167	1.24114	0.00514504	0.0302047	Tested	11239.06;12081.45	9414.07;8682.12;10087.89	Up
ENSG00000034677	RNF19A	protein_coding	8:100257060-100336218	1266.72	0.311452	1.24096	0.00985433	0.0475726	Tested	1447.2;1361.65	1065.58;1134.97;1194.61	Up
ENSG00000152465	NMT2	protein_coding	10:15102584-15168693	833.215	0.311115	1.24067	0.00732326	0.0385309	Tested	941.53;902.89	707.21;741.26;781.48	Up
ENSG00000136560	TANK	protein_coding	2:161136908-161236221	913.989	0.310701	1.24031	0.00590482	0.0332695	Tested	1039.91;1021.72	787.04;865.95;840.89	Up
ENSG00000009307	CSDE1	protein_coding	1:114716913-114758676	19606.5	0.310685	1.2403	0.00147514	0.0125081	Tested	21794.73;20853.27	15706.89;16916.53;18954.68	Up
ENSG00000150459	SAP18	protein_coding	13:21140514-21149084	2261.12	0.310431	1.24008	0.00475695	0.0285772	Tested	2499.8;2383.37	1849.15;1920.41;2136.95	Up
ENSG00000144567	RETREG2	protein_coding	2:219176225-219185479	1960.37	0.310179	1.23986	0.00426604	0.0264166	Tested	2047.02;2240.19	1676.47;1625.87;1884.68	Up
ENSG00000162191	UBXN1	protein_coding	11:62676498-62679117	1907.18	0.310125	1.23982	0.00423595	0.0262935	Tested	2008.94;2108.7	1691.22;1500.2;1789.63	Up
ENSG00000078070	MCCC1	protein_coding	3:183015218-183116075	1556.49	0.310088	1.23978	0.00606371	0.0338978	Tested	1642.91;1691.83	1234.79;1322.49;1477.95	Up
ENSG00000121892	PDS5A	protein_coding	4:39822863-39977956	7169.43	0.309987	1.2397	0.00182971	0.0145418	Tested	8367.94;7779.31	6257.25;6166.73;7112.8	Up
ENSG00000125352	RNF113A	protein_coding	X:119870475-119871827	995.436	0.309905	1.23963	0.00436067	0.0268221	Tested	1084.34;1080.16	845.18;874.79;899.38	Up
ENSG00000125304	TM9SF2	protein_coding	13:99501417-99564006	5721.4	0.309479	1.23926	0.0105599	0.0499859	Tested	6767.35;6085.53	4495.74;4987.58;6073.58	Up
ENSG00000163565	IFI16	protein_coding	1:158999968-159055155	4437	0.309399	1.23919	0.00434861	0.0267863	Tested	5260.91;4832.97	3775.52;3870.28;4571.86	Up
ENSG00000065518	NDUFB4	protein_coding	3:120596309-120602500	2345.14	0.309245	1.23906	0.00785162	0.0405164	Tested	2569.62;2452.52	1841.34;1975.4;2263.08	Up
ENSG00000118855	MFSD1	protein_coding	3:158732198-158829719	3325.54	0.30878	1.23866	0.00631979	0.0348156	Tested	3906.8;3486.91	2642.26;2966.04;3345.27	Up
ENSG00000153879	CEBPG	protein_coding	19:33373330-33382686	3062.01	0.308683	1.23858	0.00275086	0.0195156	Tested	3689.93;3261.91	2658.74;2731.39;3028.1	Up
ENSG00000167193	CRK	protein_coding	17:1420689-1463162	1096.45	0.308553	1.23847	0.00865864	0.043445	Tested	1247.26;1152.24	892.03;960.21;1053.85	Up
ENSG00000138279	ANXA7	protein_coding	10:73375101-73414076	2681.27	0.308445	1.23837	0.00749982	0.0392577	Tested	3064.72;2935.63	2286.48;2188.45;2792.29	Up
ENSG00000104613	INTS10	protein_coding	8:19817140-19852083	3685.02	0.308435	1.23836	0.00122456	0.0107808	Tested	4026.34;4015.79	3007.57;3296.91;3437.58	Up
ENSG00000126432	PRDX5	protein_coding	11:64318088-64321811	3935.6	0.308026	1.23801	0.0104764	0.049767	Tested	3913.15;4399.54	3050.96;3207.56;3814.15	Up
ENSG00000171161	ZNF672	protein_coding	1:248838210-248849517	976.341	0.307694	1.23773	0.00768294	0.0399501	Tested	1007.11;1090.88	839.1;806.06;897.55	Up
ENSG00000157456	CCNB2	protein_coding	15:59105078-59125045	4390.73	0.307402	1.23748	0.00359361	0.0235072	Tested	4959.41;4662.52	3488.3;3881.08;4294	Up
ENSG00000136108	CKAP2	protein_coding	13:52455429-52476628	4312.09	0.307286	1.23738	0.006424	0.0351608	Tested	5251.38;4397.6	3523.88;3867.34;4304.97	Up
ENSG00000079459	FDFT1	protein_coding	8:11795573-11839309	22137.9	0.306964	1.2371	0.00137405	0.0118538	Tested	23858.68;23915.51	17619.38;19223.78;21084.31	Up
ENSG00000158195	WASF2	protein_coding	1:27404226-27490158	6815.61	0.306866	1.23702	0.000456447	0.00515705	Tested	7277.25;7210.5	5771.31;5675.83;6120.19	Up
ENSG00000183291	SELENOF	protein_coding	1:86862445-86914424	3946.94	0.306716	1.23689	0.00895049	0.044459	Tested	4623;4028.45	3048.36;3502.11;3941.2	Up
ENSG00000101224	CDC25B	protein_coding	20:3786772-3806121	3343.25	0.306452	1.23666	0.00322565	0.0218895	Tested	3616.94;3764.5	3058.77;2743.17;3150.58	Up
ENSG00000180776	ZDHHC20	protein_coding	13:21372573-21459370	1474.65	0.306324	1.23655	0.0105368	0.0499134	Tested	1767.74;1475.6	1199.21;1306.79;1427.68	Up
ENSG00000073969	NSF	protein_coding	17:46590669-46757464	2898.35	0.305723	1.23604	0.00727517	0.0383562	Tested	3341.89;3027.18	2309.05;2498.7;2921.17	Up
ENSG00000137312	FLOT1	protein_coding	6:30727709-30742733	2803.53	0.305567	1.2359	0.00393408	0.0249005	Tested	2992.78;3148.93	2291.69;2490.84;2672.56	Up
ENSG00000198712	MT-CO2	protein_coding	MT:7586-8269	122019	0.305312	1.23569	0.00670421	0.0362512	Tested	132036.77;138593.88	96449.75;116562.09;115508.54	Up
ENSG00000105193	RPS16	protein_coding	19:39433207-39435948	21893.8	0.305292	1.23567	0.00955034	0.0467002	Tested	22076.13;24006.1	17168.16;17872.81;20899.68	Up
ENSG00000151694	ADAM17	protein_coding	2:9488486-9555792	1595.28	0.304973	1.2354	0.0041839	0.026029	Tested	1851.31;1707.42	1412.67;1359.8;1547.41	Up
ENSG00000164022	AIMP1	protein_coding	4:106315544-106349226	1829.98	0.304836	1.23528	0.00493344	0.0292958	Tested	2051.26;1975.27	1484.7;1619;1785.97	Up
ENSG00000125991	ERGIC3	protein_coding	20:35542021-35557634	4892.9	0.304754	1.23521	0.00770588	0.0399886	Tested	5044.04;5383.28	3856.22;4140.28;4666.92	Up
ENSG00000075415	SLC25A3	protein_coding	12:98593591-98606379	8028.9	0.303439	1.23408	0.0020765	0.0158123	Tested	8654.63;8774.74	6740.57;6633.09;7811.1	Up
ENSG00000106608	URGCP	protein_coding	7:43875894-43926411	1030.68	0.303249	1.23392	0.00692164	0.0370689	Tested	1057.89;1140.55	926.74;844.35;901.21	Up
ENSG00000104870	FCGRT	protein_coding	19:49506816-49526333	2903.12	0.302828	1.23356	0.00552102	0.03176	Tested	2895.46;3317.43	2407.97;2493.79;2654.28	Up
ENSG00000138801	PAPSS1	protein_coding	4:107590276-107720452	2192.89	0.302791	1.23353	0.00663904	0.0359743	Tested	2479.7;2336.62	1811.83;1838.92;2205.5	Up
ENSG00000153029	MR1	protein_coding	1:181033425-181061938	1176.8	0.302731	1.23348	0.00382246	0.0245308	Tested	1383.72;1324.64	1103.76;1074.1;1115.09	Up
ENSG00000127022	CANX	protein_coding	5:179678628-179730925	18632.1	0.302593	1.23336	0.00158845	0.0131825	Tested	20326.37;19644.54	14894.69;15975.96;17741.79	Up
ENSG00000198721	ECI2	protein_coding	6:4115689-4135597	929.044	0.302521	1.2333	0.00962641	0.0469119	Tested	1037.79;1016.85	810.47;809.01;879.27	Up
ENSG00000125977	EIF2S2	protein_coding	20:34088298-34112332	6892.21	0.301729	1.23262	0.00999301	0.0480873	Tested	7799.85;7385.82	5400.79;5909.5;7169.47	Up
ENSG00000130303	BST2	protein_coding	19:17402939-17405648	3605.91	0.301654	1.23256	0.0079378	0.0408204	Tested	3753.41;3926.18	2894.77;2970.95;3480.54	Up
ENSG00000091436	MAP3K20	protein_coding	2:173075435-173268010	1077.61	0.301363	1.23231	0.00557293	0.0319588	Tested	1180.61;1193.15	928.48;963.15;998.1	Up
ENSG00000140848	CPNE2	protein_coding	16:57092537-57148367	1488.24	0.301337	1.23229	0.00763625	0.0397681	Tested	1580.49;1614.89	1237.39;1226.28;1425.85	Up
ENSG00000105186	ANKRD27	protein_coding	19:32597007-32676597	11042.2	0.301216	1.23218	0.000655951	0.00676724	Tested	12036.71;12318.14	9623.19;9479.35;10545.81	Up
ENSG00000101343	CRNKL1	protein_coding	20:20034368-20056046	1311.31	0.300981	1.23198	0.008449	0.0426501	Tested	1477.88;1345.09	1064.71;1142.82;1229.34	Up
ENSG00000175826	CTDNEP1	protein_coding	17:7243591-7252491	1530.92	0.300742	1.23178	0.00567195	0.0323824	Tested	1611.17;1657.74	1248.67;1290.09;1442.3	Up
ENSG00000112200	ZNF451	protein_coding	6:57086844-57170307	2123.36	0.300733	1.23177	0.00308979	0.0212248	Tested	2492.4;2321.03	1981.91;1929.25;1949.58	Up
ENSG00000072864	NDE1	protein_coding	16:15643267-15726353	1076.47	0.300596	1.23165	0.00587163	0.0331876	Tested	1142.53;1194.12	952.77;928.79;964.28	Up
ENSG00000022277	RTFDC1	protein_coding	20:56468585-56519449	2596.48	0.300574	1.23163	0.00956764	0.0467671	Tested	2834.1;2685.31	1985.38;2217.9;2519	Up
ENSG00000103995	CEP152	protein_coding	15:48712928-48811146	1742.87	0.300371	1.23146	0.00739266	0.0388167	Tested	2094.63;1891.5	1572.34;1763.33;1519.99	Up
ENSG00000135090	TAOK3	protein_coding	12:118149801-118372945	3932.77	0.300024	1.23116	0.00129087	0.0112569	Tested	4374.39;4232.99	3309.55;3462.83;3714.52	Up
ENSG00000140382	HMG20A	protein_coding	15:77420412-77485607	2717.32	0.299986	1.23113	0.00223521	0.0166826	Tested	2989.61;2956.08	2333.34;2309.21;2601.26	Up
ENSG00000101444	AHCY	protein_coding	20:34280268-34311802	9364.22	0.299673	1.23087	0.00390851	0.0247988	Tested	9414.2;10245.47	7311.55;7825;8822.91	Up
ENSG00000156273	BACH1	protein_coding	21:29194071-29630751	1649.13	0.299507	1.23072	0.00616113	0.0342344	Tested	1804.77;1678.2	1323.3;1394.17;1527.31	Up
ENSG00000170915	PAQR8	protein_coding	6:52361421-52407777	1820.53	0.299333	1.23058	0.00559701	0.032054	Tested	2047.02;1941.18	1526.35;1553.22;1781.4	Up
ENSG00000017797	RALBP1	protein_coding	18:9475009-9538116	3240.14	0.299037	1.23032	0.0036941	0.0239697	Tested	3486.82;3554.11	2659.61;2757.9;3167.03	Up
ENSG00000170266	GLB1	protein_coding	3:32996608-33097230	9803.88	0.298516	1.22988	0.0021967	0.0164784	Tested	10472.09;10731.5	8348.49;8051.8;9459.97	Up
ENSG00000118873	RAB3GAP2	protein_coding	1:220148293-220272454	3243.94	0.29846	1.22983	0.0033968	0.0226339	Tested	3720.61;3393.4	2753.33;2973.89;2949.5	Up
ENSG00000120063	GNA13	protein_coding	17:65010715-65056839	1861.64	0.298426	1.2298	0.0098414	0.0475637	Tested	2126.37;1890.53	1536.76;1607.22;1754.89	Up
ENSG00000108946	PRKAR1A	protein_coding	17:68511780-68551319	3215.55	0.297912	1.22936	0.00953765	0.0466914	Tested	3812.65;3318.41	2686.51;2714.7;3298.65	Up
ENSG00000086589	RBM22	protein_coding	5:150690794-150701107	1119.56	0.297789	1.22926	0.00902546	0.0446936	Tested	1256.78;1113.28	921.54;940.57;1029.17	Up
ENSG00000175215	CTDSP2	protein_coding	12:57819927-57846739	4989.17	0.297646	1.22914	0.0019342	0.0150529	Tested	5433.34;5393.02	4271;4139.3;4801.28	Up
ENSG00000069329	VPS35	protein_coding	16:46656132-46689518	4085.28	0.297517	1.22903	0.00633107	0.034848	Tested	4645.21;4202.8	3269.63;3481.49;4047.22	Up
ENSG00000078674	PCM1	protein_coding	8:17922840-18029944	8789.37	0.297082	1.22866	0.0022581	0.016802	Tested	10035.18;9176.02	7439.1;7565.8;8448.17	Up
ENSG00000108861	DUSP3	protein_coding	17:43766121-43778988	2690.32	0.296631	1.22827	0.00193134	0.0150488	Tested	2710.32;2936.6	2258.72;2257.17;2380.99	Up
ENSG00000106723	SPIN1	protein_coding	9:88388419-88478694	1814.89	0.296305	1.22799	0.00455687	0.0277628	Tested	2020.58;1948.97	1522.01;1569.91;1756.72	Up
ENSG00000106397	PLOD3	protein_coding	7:101205977-101218420	6536.14	0.296282	1.22798	0.00189125	0.0148623	Tested	6571.64;7315.69	5623.8;5418.59;5921.85	Up
ENSG00000149269	PAK1	protein_coding	11:77321707-77474635	1292.71	0.296264	1.22796	0.00841311	0.0425147	Tested	1371.03;1422.04	1049.96;1136.93;1225.68	Up
ENSG00000113300	CNOT6	protein_coding	5:180494412-180578405	1422.76	0.296009	1.22774	0.0075336	0.0393878	Tested	1661.95;1423.01	1230.45;1218.42;1318.91	Up
ENSG00000025796	SEC63	protein_coding	6:107867756-107958189	3090.47	0.295896	1.22765	0.00704554	0.0374865	Tested	3585.2;3148.93	2535.53;2637.13;3054.61	Up
ENSG00000100811	YY1	protein_coding	14:100238298-100282792	3832.37	0.295418	1.22724	0.00219879	0.0164845	Tested	4373.33;4041.11	3366.82;3245.85;3670.65	Up
ENSG00000150712	MTMR12	protein_coding	5:32226994-32313009	1167	0.295299	1.22714	0.00954707	0.0467002	Tested	1307.56;1320.74	1010.91;1018.13;1183.64	Up
ENSG00000198648	STK39	protein_coding	2:167954020-168248141	2032.96	0.295108	1.22698	0.00640972	0.0351249	Tested	2309.38;2112.6	1723.32;1694.6;1987.05	Up
ENSG00000196154	S100A4	protein_coding	1:153543613-153550136	9067.87	0.294751	1.22667	0.010015	0.0481498	Tested	10725.98;9219.85	7432.16;7775.91;9181.2	Up
ENSG00000198876	DCAF12	protein_coding	9:34086387-34127399	2854.89	0.294584	1.22653	0.00270371	0.0192397	Tested	3109.15;3155.75	2362.85;2572.33;2727.4	Up
ENSG00000167315	ACAA2	protein_coding	18:49782167-49813960	2060.18	0.294213	1.22622	0.00487641	0.0290375	Tested	2223.69;2194.41	1673;1786.89;1945.01	Up
ENSG00000107581	EIF3A	protein_coding	10:119033670-119080823	12591.2	0.294129	1.22614	0.00113526	0.0101755	Tested	13682.8;13333.04	10677.49;10487.66;11883.92	Up
ENSG00000178035	IMPDH2	protein_coding	3:49024325-49029408	10877.7	0.294116	1.22613	0.00432933	0.026693	Tested	11122.69;11701.6	8839.63;8899.1;10183.87	Up
ENSG00000165526	RPUSD4	protein_coding	11:126202094-126211692	965.603	0.293989	1.22603	0.00818999	0.0417566	Tested	991.25;1050.94	822.61;820.79;855.51	Up
ENSG00000142687	KIAA0319L	protein_coding	1:35433490-35557950	2822.16	0.293733	1.22581	0.00164046	0.013458	Tested	3087.99;3160.62	2596.27;2415.25;2634.17	Up
ENSG00000196591	HDAC2	protein_coding	6:113933028-114011308	4710.8	0.293731	1.22581	0.00885248	0.0441083	Tested	5329.67;4869.01	3654.9;4121.63;4703.48	Up
ENSG00000113141	IK	protein_coding	5:140647058-140662479	2907.72	0.293456	1.22557	0.00357008	0.0234436	Tested	3135.6;3059.32	2457.43;2397.57;2726.48	Up
ENSG00000011426	ANLN	protein_coding	7:36389806-36453791	3113.62	0.292969	1.22516	0.010509	0.0498536	Tested	3741.77;2959.98	2578.04;2714.7;2911.11	Up
ENSG00000058668	ATP2B4	protein_coding	1:203626561-203744081	6333.35	0.292695	1.22493	0.0013577	0.0117363	Tested	7034.99;7083.88	5774.78;5772.04;5742.71	Up
ENSG00000187446	CHP1	protein_coding	15:41230839-41281890	2076.56	0.292687	1.22492	0.00578379	0.0328318	Tested	2244.85;2227.53	1771.05;1689.69;2015.39	Up
ENSG00000108604	SMARCD2	protein_coding	17:63832081-63843065	3529.55	0.292471	1.22474	0.00260551	0.0188166	Tested	3766.1;3815.15	2978.07;2998.44;3308.71	Up
ENSG00000113851	CRBN	protein_coding	3:3144628-3179727	992.707	0.292423	1.2247	0.0102786	0.0490871	Tested	1128.77;1084.06	852.98;931.73;925.89	Up
ENSG00000184428	TOP1MT	protein_coding	8:143304384-143359979	3651.9	0.292237	1.22454	0.00407135	0.0255675	Tested	3686.76;4206.69	3168.97;3119.2;3381.83	Up
ENSG00000049618	ARID1B	protein_coding	6:156777374-157210779	4011.15	0.291966	1.22431	0.00272421	0.0193535	Tested	4278.12;4507.66	3765.11;3331.27;3667	Up
ENSG00000163539	CLASP2	protein_coding	3:33496245-33718356	2102.71	0.291547	1.22395	0.00454479	0.0277426	Tested	2410.94;2154.48	1795.35;1844.82;1954.15	Up
ENSG00000067900	ROCK1	protein_coding	18:20946906-21111851	3029.27	0.291419	1.22384	0.0051908	0.0303898	Tested	3479.41;3163.54	2578.91;2726.48;2836.16	Up
ENSG00000112685	EXOC2	protein_coding	6:485133-693111	1388.76	0.291317	1.22376	0.00718535	0.0379878	Tested	1602.71;1513.59	1223.51;1215.48;1380.15	Up
ENSG00000119899	SLC17A5	protein_coding	6:73593379-73654155	1397.43	0.291063	1.22354	0.0102619	0.0490553	Tested	1570.97;1439.57	1135;1202.71;1352.73	Up
ENSG00000213614	HEXA	protein_coding	15:72340919-72376476	2386.04	0.291006	1.22349	0.00337173	0.0225185	Tested	2508.27;2590.83	1954.14;2070.63;2227.43	Up
ENSG00000125827	TMX4	protein_coding	20:7977348-8019829	3856.86	0.290561	1.22312	0.00611947	0.0341059	Tested	4525.67;4117.08	3183.72;3550.21;3865.34	Up
ENSG00000055917	PUM2	protein_coding	2:20248691-20352234	5227.24	0.290358	1.22294	0.003717	0.0240734	Tested	5953.83;5504.06	4434.13;4524.17;5094.67	Up
ENSG00000112110	MRPL18	protein_coding	6:159789812-159798436	2418.82	0.289995	1.22264	0.00610399	0.0340639	Tested	2646.85;2483.69	1981.91;2021.54;2290.5	Up
ENSG00000150403	TMCO3	protein_coding	13:113490995-113554590	2704.02	0.289517	1.22223	0.00269204	0.019199	Tested	3066.83;2884	2413.17;2315.1;2573.84	Up
ENSG00000147419	CCDC25	protein_coding	8:27733311-27772653	2259.04	0.289378	1.22211	0.0062044	0.0344303	Tested	2547.41;2384.34	1852.62;1994.05;2206.41	Up
ENSG00000078618	NRDC	protein_coding	1:51789191-51878937	6984.06	0.289294	1.22204	0.00165739	0.0135796	Tested	7908.81;7653.67	6085.43;6154.95;6861.45	Up
ENSG00000029725	RABEP1	protein_coding	17:5282265-5385812	3106.34	0.289275	1.22203	0.0047386	0.028523	Tested	3488.93;3280.42	2578.91;2687.21;3042.73	Up
ENSG00000114054	PCCB	protein_coding	3:136250306-136337896	3297.56	0.289137	1.22191	0.00590388	0.0332695	Tested	3428.63;3660.28	2656.14;2831.53;3215.48	Up
ENSG00000100441	KHNYN	protein_coding	14:24429286-24441834	1935.39	0.289113	1.22189	0.00346503	0.0229222	Tested	2108.38;2172.01	1793.61;1786.89;1674.46	Up
ENSG00000108091	CCDC6	protein_coding	10:59788763-59906656	1821.34	0.288778	1.22161	0.0102679	0.0490553	Tested	2079.82;1853.52	1521.14;1533.58;1774.09	Up
ENSG00000153113	CAST	protein_coding	5:96525267-96779595	1499.04	0.288673	1.22152	0.00806393	0.0413634	Tested	1782.55;1519.43	1335.45;1319.55;1398.43	Up
ENSG00000126561	STAT5A	protein_coding	17:42287547-42311943	2627.83	0.288519	1.22139	0.00283579	0.0199208	Tested	2782.26;2896.67	2375.86;2234.59;2363.62	Up
ENSG00000136813	KIAA0368	protein_coding	9:111360692-111484745	4017.28	0.288392	1.22128	0.00226093	0.0168133	Tested	4547.88;4333.31	3484.83;3521.74;3900.98	Up
ENSG00000111731	C2CD5	protein_coding	12:22448583-22544546	1594.64	0.288189	1.22111	0.00653015	0.0355788	Tested	1896.8;1700.6	1481.23;1486.46;1450.53	Up
ENSG00000143149	ALDH9A1	protein_coding	1:165662216-165698863	3417.25	0.28812	1.22105	0.00777315	0.0402412	Tested	3865.54;3665.15	2886.96;2874.73;3488.76	Up
ENSG00000186591	UBE2H	protein_coding	7:129830732-129952949	1877.68	0.287695	1.22069	0.00415614	0.0259231	Tested	2094.63;1988.9	1649.57;1606.24;1761.29	Up
ENSG00000172322	CLEC12A	protein_coding	12:9951316-9995694	2393.37	0.287673	1.22067	0.00302898	0.0209411	Tested	2861.6;2609.34	2207.52;2284.66;2230.18	Up
ENSG00000083444	PLOD1	protein_coding	1:11934205-11975538	5222.23	0.286717	1.21986	0.00208135	0.0158252	Tested	5423.82;5824.5	4343.02;4613.51;4876.23	Up
ENSG00000143376	SNX27	protein_coding	1:151612065-151699091	1528.09	0.28656	1.21973	0.00550511	0.0317252	Tested	1595.3;1627.55	1331.11;1295;1337.19	Up
ENSG00000092531	SNAP23	protein_coding	15:42491233-42545356	1906.66	0.286538	1.21971	0.00997631	0.0480355	Tested	2184.55;2055.13	1560.19;1744.67;1909.36	Up
ENSG00000204138	PHACTR4	protein_coding	1:28369582-28500369	1365.72	0.286469	1.21965	0.00736086	0.0386655	Tested	1605.88;1414.24	1255.61;1212.53;1244.88	Up
ENSG00000158864	NDUFS2	protein_coding	1:161197104-161214395	5312.08	0.285909	1.21918	0.00845055	0.0426501	Tested	5860.73;6025.14	4478.39;4619.4;5526.09	Up
ENSG00000196502	SULT1A1	protein_coding	16:28605196-28623625	2719.7	0.285387	1.21874	0.00629037	0.0347427	Tested	2918.73;3086.6	2303.84;2448.63;2639.65	Up
ENSG00000176783	RUFY1	protein_coding	5:179550558-179610026	2108.4	0.285087	1.21848	0.00781824	0.0403927	Tested	2326.31;2193.44	1856.09;1683.8;2022.7	Up
ENSG00000010803	SCMH1	protein_coding	1:41027200-41242154	2309	0.284941	1.21836	0.00239234	0.0175275	Tested	2431.04;2574.27	2064.34;2009.76;2088.51	Up
ENSG00000090470	PDCD7	protein_coding	15:65117379-65133836	2392.71	0.284413	1.21791	0.0029753	0.0206475	Tested	2619.34;2560.64	2050.46;2083.39;2245.72	Up
ENSG00000196821	C6orf106	protein_coding	6:34587288-34696859	4246.2	0.283422	1.21708	0.00471481	0.0284434	Tested	4653.67;4524.21	3650.57;3503.09;4156.9	Up
ENSG00000148358	GPR107	protein_coding	9:130053426-130140169	2273.62	0.283337	1.21701	0.00254097	0.0183875	Tested	2437.39;2477.85	1983.64;2014.67;2060.17	Up
ENSG00000072954	TMEM38A	protein_coding	19:16661127-16690029	1318.66	0.282604	1.21639	0.0104306	0.0495924	Tested	1471.53;1467.81	1184.46;1128.1;1311.6	Up
ENSG00000134440	NARS	protein_coding	18:57600656-57622213	8633.19	0.281921	1.21581	0.00227264	0.0168713	Tested	9690.31;9183.81	7491.17;7448.97;8344.88	Up
ENSG00000083312	TNPO1	protein_coding	5:72816312-72916733	3744.63	0.281789	1.2157	0.00602052	0.0337002	Tested	4328.9;3891.12	3190.67;3321.45;3629.52	Up
ENSG00000159592	GPBP1L1	protein_coding	1:45627304-45688113	3444.99	0.281508	1.21546	0.00310985	0.0213266	Tested	3903.63;3664.18	2944.23;3091.71;3303.22	Up
ENSG00000167323	STIM1	protein_coding	11:3854527-4093210	1631.24	0.281439	1.21541	0.00576499	0.0327683	Tested	1807.94;1771.7	1445.65;1405.95;1565.69	Up
ENSG00000163931	TKT	protein_coding	3:53224707-53256052	33613.2	0.281268	1.21526	0.00395218	0.0249898	Tested	33261.24;37214.47	28701.24;27296.2;30991.23	Up
ENSG00000095139	ARCN1	protein_coding	11:118572390-118603033	4354.78	0.280052	1.21424	0.00461746	0.0280004	Tested	4798.61;4639.15	3639.29;3771.12;4248.3	Up
ENSG00000134698	AGO4	protein_coding	1:35808172-35857890	2666.8	0.279129	1.21346	0.00306208	0.021102	Tested	3016.05;2905.43	2447.02;2359.28;2512.61	Up
ENSG00000092010	PSME1	protein_coding	14:24136158-24138967	3222.36	0.278922	1.21329	0.00713726	0.0377993	Tested	3411.71;3462.56	2706.47;2688.19;3103.97	Up
ENSG00000113282	CLINT1	protein_coding	5:157785743-157859175	3450.16	0.278178	1.21266	0.00176787	0.0142283	Tested	3732.25;3560.93	2944.23;3053.42;3023.53	Up
ENSG00000164329	PAPD4	protein_coding	5:79612120-79686648	1760.77	0.276804	1.21151	0.00695064	0.0371779	Tested	1957.1;1899.29	1495.11;1578.75;1700.97	Up
ENSG00000143437	ARNT	protein_coding	1:150809705-150876768	2052.52	0.276451	1.21121	0.00360739	0.0235734	Tested	2276.59;2187.6	1856.09;1861.51;1810.65	Up
ENSG00000166233	ARIH1	protein_coding	15:72474326-72602985	3399.01	0.275911	1.21076	0.00379225	0.0244099	Tested	3813.71;3516.13	2950.3;2970.95;3158.81	Up
ENSG00000184584	TMEM173	protein_coding	5:139475534-139482935	2987.72	0.275275	1.21023	0.00322957	0.0218931	Tested	3195.9;3401.2	2742.91;2664.62;2769.44	Up
ENSG00000248527	MTATP6P1	unprocessed_pseudogene	1:633696-634376	13353	0.274465	1.20955	0.00823251	0.0419275	Tested	14844.36;15357.01	12517.96;13314.28;11622.51	Up
ENSG00000155463	OXA1L	protein_coding	14:22766522-22773041	4468.9	0.273815	1.209	0.00351744	0.023199	Tested	4597.61;4991.73	3981.17;3747.56;4168.79	Up
ENSG00000185104	FAF1	protein_coding	1:50437028-50960263	1935.13	0.273487	1.20873	0.00957885	0.0467968	Tested	1985.67;2076.56	1615.72;1584.64;1840.81	Up
ENSG00000115677	HDLBP	protein_coding	2:241227264-241317061	6608.72	0.273379	1.20864	0.00153882	0.0128824	Tested	6940.84;7235.82	6016.88;5640.48;5936.48	Up
ENSG00000178999	AURKB	protein_coding	17:8204733-8210600	2016.03	0.273265	1.20854	0.0100458	0.0482617	Tested	2194.07;2116.49	1789.27;1650.42;1909.36	Up
ENSG00000106261	ZKSCAN1	protein_coding	7:100015572-100041689	3673.88	0.273045	1.20836	0.00302462	0.0209222	Tested	4336.31;4106.37	3545.57;3472.65;3461.34	Up
ENSG00000136152	COG3	protein_coding	13:45464898-45536630	1276.43	0.272974	1.2083	0.00986258	0.0475946	Tested	1409.11;1440.54	1137.6;1182.1;1218.37	Up
ENSG00000131558	EXOC4	protein_coding	7:133253073-134066589	2588.45	0.272632	1.20801	0.00963942	0.0469461	Tested	2694.46;2758.36	2060.87;2220.85;2489.75	Up
ENSG00000100897	DCAF11	protein_coding	14:24114195-24125242	1861.6	0.272145	1.2076	0.00775309	0.0401851	Tested	2019.52;2073.64	1673.86;1600.35;1809.73	Up
ENSG00000134697	GNL2	protein_coding	1:37566816-37595935	3233.68	0.270853	1.20652	0.0105127	0.0498536	Tested	3405.36;3436.26	2530.32;2882.59;3093.91	Up
ENSG00000159023	EPB41	protein_coding	1:28887091-29120046	4833.65	0.270464	1.2062	0.00279398	0.0197186	Tested	5249.27;5120.3	4185.96;4146.17;4562.72	Up
ENSG00000180011	ZADH2	protein_coding	18:75195108-75209348	1756.02	0.270242	1.20601	0.00636858	0.0349738	Tested	1905.27;1929.49	1613.99;1565;1590.37	Up
ENSG00000085760	MTIF2	protein_coding	2:55236595-55269347	1894.47	0.269887	1.20571	0.00813151	0.0415622	Tested	2057.6;2023.97	1601.84;1654.34;1821.62	Up
ENSG00000159346	ADIPOR1	protein_coding	1:202940823-202958572	2526.21	0.269284	1.20521	0.00625023	0.0345676	Tested	2732.54;2698.94	2182.36;2170.78;2406.58	Up
ENSG00000075420	FNDC3B	protein_coding	3:172039628-172401665	1719.11	0.268635	1.20467	0.00818704	0.0417566	Tested	1890.46;1836.96	1614.86;1540.46;1485.26	Up
ENSG00000085832	EPS15	protein_coding	1:51354263-51519328	2403	0.268574	1.20462	0.00607001	0.0339183	Tested	2654.26;2540.18	2132.9;2082.41;2252.11	Up
ENSG00000163349	HIPK1	protein_coding	1:113929192-113977869	3201.29	0.268325	1.20441	0.00551342	0.0317434	Tested	3497.4;3392.43	3014.52;2704.88;2859.93	Up
ENSG00000172164	SNTB1	protein_coding	8:120535745-120813273	2642.5	0.267884	1.20404	0.00910777	0.0449935	Tested	3009.71;2822.64	2333.34;2300.37;2631.43	Up
ENSG00000075413	MARK3	protein_coding	14:103385392-103503831	2756.59	0.267634	1.20383	0.00501146	0.0295954	Tested	3066.83;3007.7	2431.4;2458.44;2678.95	Up
ENSG00000110619	CARS	protein_coding	11:3000922-3057613	3184.47	0.267379	1.20362	0.00835581	0.0423879	Tested	3626.46;3525.87	2920.8;2802.08;3189.88	Up
ENSG00000197965	MPZL1	protein_coding	1:167721192-167791919	3693.93	0.266987	1.20329	0.0093206	0.0458379	Tested	4130.02;3893.06	3090.01;3234.07;3677.05	Up
ENSG00000138796	HADH	protein_coding	4:107989714-108035175	3008.78	0.265833	1.20233	0.00872871	0.0436605	Tested	3140.89;3273.6	2486.93;2625.35;2891	Up
ENSG00000084234	APLP2	protein_coding	11:130069837-130144811	16976	0.264883	1.20154	0.00411979	0.0257712	Tested	18069.88;18286.79	14285.54;14685.87;16416.48	Up
ENSG00000143418	CERS2	protein_coding	1:150960583-150975004	3211.68	0.264161	1.20094	0.00682252	0.0366294	Tested	3420.17;3580.41	2842.7;2828.59;3072.89	Up
ENSG00000180182	MED14	protein_coding	X:40648306-40735858	2825.81	0.263935	1.20075	0.00648485	0.0353875	Tested	3020.29;2950.24	2600.61;2349.46;2507.12	Up
ENSG00000108582	CPD	protein_coding	17:30378905-30469989	6650.51	0.263196	1.20013	0.00994943	0.047924	Tested	7665.5;6915.38	5736.6;5786.77;6699.67	Up
ENSG00000101290	CDS2	protein_coding	20:5126786-5197887	3124.84	0.262927	1.19991	0.00632295	0.0348181	Tested	3420.17;3356.39	2779.36;2669.53;3021.71	Up
ENSG00000132670	PTPRA	protein_coding	20:2864184-3039076	4934.66	0.262796	1.1998	0.00629879	0.0347608	Tested	5216.47;5379.38	4222.4;4261.04;4763.8	Up
ENSG00000161904	LEMD2	protein_coding	6:33771202-33789136	1798.69	0.262766	1.19978	0.00719055	0.0379878	Tested	1898.92;1949.94	1642.62;1535.55;1633.33	Up
ENSG00000137642	SORL1	protein_coding	11:121452203-121633693	9618.65	0.261992	1.19913	0.00586171	0.0331734	Tested	10583.17;10593.19	9029.66;8793.06;8666.61	Up
ENSG00000257923	CUX1	protein_coding	7:101815904-102283957	2516.75	0.261793	1.19897	0.00543645	0.0314279	Tested	2674.36;2703.81	2355.9;2172.74;2199.1	Up
ENSG00000138674	SEC31A	protein_coding	4:82818661-82901166	3798.79	0.261421	1.19866	0.00300429	0.0208263	Tested	4100.4;4064.49	3379.83;3330.29;3507.04	Up
ENSG00000182670	TTC3	protein_coding	21:37073226-37203112	7965.62	0.261291	1.19855	0.00605689	0.0338744	Tested	9028.06;8365.66	6771.81;7393.99;7602.71	Up
ENSG00000204713	TRIM27	protein_coding	6:28903002-28923989	3422.99	0.260518	1.19791	0.00574475	0.0327058	Tested	3646.56;3807.35	3028.4;2986.66;3318.76	Up
ENSG00000118579	MED28	protein_coding	4:17614631-17634105	1645.13	0.259077	1.19671	0.00883498	0.0440482	Tested	1817.46;1712.29	1456.93;1499.22;1467.9	Up
ENSG00000136235	GPNMB	protein_coding	7:23235967-23275108	18663.1	0.258641	1.19635	0.00866548	0.0434624	Tested	20692.4;19295.85	15771.11;15804.15;18561.65	Up
ENSG00000147416	ATP6V1B2	protein_coding	8:20197367-20226819	5337.52	0.258623	1.19634	0.0102905	0.0491077	Tested	5924.2;5548.86	4474.05;4607.62;5303.07	Up
ENSG00000107104	KANK1	protein_coding	9:470291-746106	1849.27	0.258401	1.19615	0.00862522	0.0433251	Tested	2036.45;2023.97	1786.67;1643.54;1660.75	Up
ENSG00000174502	SLC26A9	protein_coding	1:205913048-205943460	6355.07	0.25789	1.19573	0.00635267	0.0349375	Tested	6909.1;7439.39	6405.63;5818.19;5775.61	Up
ENSG00000088930	XRN2	protein_coding	20:21303304-21389827	4200.98	0.25645	1.19454	0.00677987	0.0364308	Tested	4524.61;4473.57	3550.78;3700.43;4048.14	Up
ENSG00000166340	TPP1	protein_coding	11:6612763-6619461	5866.44	0.256068	1.19422	0.00286195	0.0200228	Tested	6353.71;6271.56	5256.75;5122.09;5478.56	Up
ENSG00000179889	PDXDC1	protein_coding	16:14974591-15139339	4733.75	0.255595	1.19383	0.00379629	0.0244237	Tested	5178.39;4984.92	4347.36;4194.28;4227.28	Up
ENSG00000105698	USF2	protein_coding	19:35268978-35279821	3756.75	0.254738	1.19312	0.00839659	0.0425004	Tested	3895.16;4167.73	3399.79;3213.45;3523.5	Up
ENSG00000168610	STAT3	protein_coding	17:42313324-42388568	3007.76	0.251768	1.19067	0.0070235	0.0374562	Tested	3210.71;3305.74	2807.13;2606.7;2795.03	Up
ENSG00000140943	MBTPS1	protein_coding	16:84053761-84116906	4199.32	0.251497	1.19044	0.00950378	0.0465432	Tested	4537.31;4689.79	3815.44;3662.14;4148.68	Up
ENSG00000053254	FOXN3	protein_coding	14:89124871-89619149	2281.75	0.250332	1.18948	0.00911398	0.0449935	Tested	2531.54;2421.36	2093.85;2006.81;2144.26	Up
ENSG00000090863	GLG1	protein_coding	16:74447427-74607144	5141.7	0.247813	1.18741	0.00446539	0.0273747	Tested	5455.56;5607.3	4671.89;4491.77;4811.33	Up
ENSG00000117448	AKR1A1	protein_coding	1:45550543-45570049	6116.71	0.247661	1.18728	0.00662842	0.035947	Tested	6562.11;6704.99	5432.03;5379.32;5950.19	Up
ENSG00000187239	FNBP1	protein_coding	9:129887187-130043194	4098.79	0.247597	1.18723	0.00598724	0.0335601	Tested	4423.05;4479.41	3720.85;3610.1;3916.52	Up
ENSG00000107099	DOCK8	protein_coding	9:214854-465259	4353.46	0.246344	1.1862	0.00834487	0.0423825	Tested	4818.71;4682.98	4174.68;3879.12;3960.39	Up
ENSG00000197943	PLCG2	protein_coding	16:81739097-81962693	3523.04	0.245239	1.18529	0.00903111	0.0447043	Tested	3733.31;3933	3365.95;3132.95;3202.68	Up
ENSG00000124226	RNF114	protein_coding	20:49936336-49953892	2668.92	0.245172	1.18523	0.00778617	0.0402755	Tested	2870.07;2827.51	2362.85;2379.9;2467.82	Up
ENSG00000181555	SETD2	protein_coding	3:47016429-47163967	3839.24	0.244269	1.18449	0.00635935	0.0349588	Tested	4197.72;3995.33	3481.36;3383.31;3509.79	Up
ENSG00000136144	RCBTB1	protein_coding	13:49531946-49585583	3216.33	0.244082	1.18434	0.00896884	0.0445081	Tested	3465.66;3366.13	2834.03;2799.13;3018.96	Up
ENSG00000064419	TNPO3	protein_coding	7:128954180-129055173	4371.1	0.243065	1.1835	0.007576	0.0395537	Tested	4662.14;4739.47	3885.72;3817.27;4212.66	Up
ENSG00000071054	MAP4K4	protein_coding	2:101696850-101894689	5462.53	0.237483	1.17893	0.00945405	0.0463526	Tested	6027.88;5970.6	5070.18;4780.42;5414.58	Up
ENSG00000010292	NCAPD2	protein_coding	12:6493356-6531955	7888.5	0.234839	1.17678	0.00756262	0.0394998	Tested	8312.93;8476.69	7446.91;6723.41;7229.79	Up
ENSG00000175216	CKAP5	protein_coding	11:46743048-46846308	7927.92	0.232151	1.17458	0.00965644	0.0469694	Tested	8771;8186.44	7476.42;6842.21;7334.91	Up
ENSG00000168297	PXK	protein_coding	3:58332880-58426126	7683.89	0.229967	1.17281	0.00813174	0.0415622	Tested	8662.03;8011.12	7082.46;6972.79;7268.18	Up
ENSG00000119285	HEATR1	protein_coding	1:236549005-236604504	3125.6	-0.231745	-1.17425	0.010225	0.0489218	Tested	2863.72;2722.32	3261.82;3344.03;3232.84	Down
ENSG00000143569	UBAP2L	protein_coding	1:154220179-154271510	4480.8	-0.236065	-1.17778	0.00964082	0.0469461	Tested	3917.38;3867.74	4513.96;4717.58;4522.51	Down
ENSG00000166508	MCM7	protein_coding	7:100092728-100101940	11339.2	-0.252401	-1.19119	0.00699428	0.0373337	Tested	9811.96;10053.59	11436.76;11400.74;12658.08	Down
ENSG00000182158	CREB3L2	protein_coding	7:137874979-138002067	6281.19	-0.255983	-1.19415	0.00482274	0.0288478	Tested	5685.12;5581	6839.5;6290.44;7048.82	Down
ENSG00000100365	NCF4	protein_coding	22:36860988-36878015	3622.05	-0.256975	-1.19497	0.00702595	0.0374562	Tested	3282.64;3595.02	4233.69;4198.21;3897.33	Down
ENSG00000102606	ARHGEF7	protein_coding	13:111114559-111305737	2593.28	-0.257211	-1.19517	0.00794565	0.040838	Tested	2453.26;2469.08	3011.04;3026.91;2786.81	Down
ENSG00000149182	ARFGAP2	protein_coding	11:47164299-47177125	2378.99	-0.260226	-1.19767	0.00623037	0.0345297	Tested	2153.87;2257.72	2639.65;2588.04;2698.15	Down
ENSG00000054118	THRAP3	protein_coding	1:36224416-36305357	6070.15	-0.262588	-1.19963	0.00374431	0.0241981	Tested	5747.54;5641.39	6796.98;6489.74;7206.03	Down
ENSG00000167258	CDK12	protein_coding	17:39461511-39564907	2011.56	-0.262756	-1.19977	0.00577242	0.0327961	Tested	1805.82;1824.3	2242.23;2130.52;2159.8	Down
ENSG00000146909	NOM1	protein_coding	7:156949723-156973182	1208.75	-0.263092	-1.20005	0.0105198	0.0498536	Tested	1125.6;1125.94	1351.07;1350.97;1350.9	Down
ENSG00000071626	DAZAP1	protein_coding	19:1407569-1435687	4361.18	-0.264039	-1.20084	0.00391875	0.0248393	Tested	3850.73;4118.06	5005.97;4611.55;4736.38	Down
ENSG00000008513	ST3GAL1	protein_coding	8:133454848-133571940	3572.38	-0.264618	-1.20132	0.00823118	0.0419275	Tested	3278.41;3199.58	4061.01;3581.63;4028.94	Down
ENSG00000127616	SMARCA4	protein_coding	19:10961001-11065395	4403.47	-0.268342	-1.20442	0.00689441	0.0369692	Tested	3658.2;4052.8	4901.84;4406.35;4623.05	Down
ENSG00000213079	SCAF8	protein_coding	6:154733325-154834244	1311.22	-0.275261	-1.21021	0.00962275	0.0469118	Tested	1261.01;1131.78	1417.88;1455.04;1469.72	Down
ENSG00000112118	MCM3	protein_coding	6:52264009-52284881	11285.1	-0.275819	-1.21068	0.00712074	0.0377428	Tested	10007.67;9473.09	11247.6;11266.24;12862.82	Down
ENSG00000141556	TBCD	protein_coding	17:82752064-82945922	1739.45	-0.278003	-1.21252	0.00665806	0.036047	Tested	1558.28;1604.17	2031.37;1793.76;1925.81	Down
ENSG00000113649	TCERG1	protein_coding	5:146447311-146511961	3232.55	-0.278108	-1.2126	0.00414524	0.0258769	Tested	2994.9;2785.63	3687.88;3535.49;3289.51	Down
ENSG00000148396	SEC16A	protein_coding	9:136440096-136483759	3179.7	-0.279991	-1.21419	0.00824403	0.0419696	Tested	2864.78;2852.84	3890.06;3260.58;3261.18	Down
ENSG00000167721	TSR1	protein_coding	17:2322503-2337507	1695.8	-0.280533	-1.21464	0.0054049	0.0313299	Tested	1531.83;1488.27	1738.08;1879.18;1885.6	Down
ENSG00000135775	COG2	protein_coding	1:230642489-230693982	1364.42	-0.280776	-1.21485	0.00922474	0.0454532	Tested	1336.12;1314.9	1608.78;1499.22;1721.99	Down
ENSG00000125484	GTF3C4	protein_coding	9:132670035-132694955	1660.97	-0.281152	-1.21517	0.00857277	0.0431993	Tested	1554.05;1512.62	1725.93;1860.52;2003.5	Down
ENSG00000111605	CPSF6	protein_coding	12:69239537-69274358	2700.95	-0.282235	-1.21608	0.00184389	0.014606	Tested	2472.3;2402.85	2927.74;2964.08;3000.68	Down
ENSG00000196313	POM121	protein_coding	7:72879365-72951440	2509.85	-0.282775	-1.21653	0.00672717	0.0363448	Tested	2163.39;2288.89	2862.66;2547.79;2713.69	Down
ENSG00000104738	MCM4	protein_coding	8:47960185-47978160	8560.24	-0.282874	-1.21662	0.00539861	0.0313076	Tested	7658.09;7194.91	8324.19;8935.43;9845.68	Down
ENSG00000115956	PLEK	protein_coding	2:68365173-68397453	27663.8	-0.283081	-1.21679	0.00406317	0.0255392	Tested	26851.46;25553.78	30011.52;30101.22;35535.68	Down
ENSG00000132953	XPO4	protein_coding	13:20777329-20903048	1267.95	-0.284941	-1.21836	0.00837478	0.0424507	Tested	1178.49;1113.28	1359.74;1480.56;1348.16	Down
ENSG00000142207	URB1	protein_coding	21:32311018-32393026	2774.05	-0.285992	-1.21925	0.00572644	0.0326212	Tested	2286.11;2647.32	3202.81;2889.46;2931.22	Down
ENSG00000170525	PFKFB3	protein_coding	10:6144934-6254644	1710.29	-0.286078	-1.21932	0.00613733	0.0341611	Tested	1529.71;1573	1884.72;1792.78;1997.11	Down
ENSG00000146094	DOK3	protein_coding	5:177501907-177511274	3974.06	-0.287726	-1.22071	0.00515328	0.0302251	Tested	3428.63;3756.71	4803.79;4276.75;4076.47	Down
ENSG00000147526	TACC1	protein_coding	8:38728186-38853028	3223.48	-0.288537	-1.2214	0.00450131	0.0275294	Tested	3134.54;2804.14	3746.88;3413.74;3717.27	Down
ENSG00000156304	SCAF4	protein_coding	21:31671033-31732075	2392.86	-0.289659	-1.22235	0.0026784	0.0191442	Tested	2131.66;2170.06	2777.62;2593.93;2515.35	Down
ENSG00000108179	PPIF	protein_coding	10:79347469-79355337	4747.64	-0.290578	-1.22313	0.00388946	0.0247756	Tested	4130.02;4345.97	4918.33;5066.12;5567.22	Down
ENSG00000101158	NELFCD	protein_coding	20:58981208-58995133	2761.8	-0.291192	-1.22365	0.00333625	0.022342	Tested	2509.32;2439.86	3174.18;3130.98;2778.58	Down
ENSG00000130816	DNMT1	protein_coding	19:10133345-10231286	7135.39	-0.291337	-1.22377	0.00363356	0.0236844	Tested	6211.95;6472.21	8618.36;7361.59;7302.92	Down
ENSG00000141959	PFKL	protein_coding	21:44300051-44327376	6267.8	-0.291343	-1.22378	0.00643159	0.0351608	Tested	4893.82;5934.56	7033.87;6357.2;6487.62	Down
ENSG00000162676	GFI1	protein_coding	1:92474762-92486876	4641.2	-0.292325	-1.22461	0.00114719	0.0102468	Tested	4153.29;4441.42	5178.65;5277.21;5333.23	Down
ENSG00000164442	CITED2	protein_coding	6:139371807-139374620	3119.08	-0.292711	-1.22494	0.0034971	0.0231107	Tested	2703.98;2922.96	3628.87;3205.6;3504.3	Down
ENSG00000143319	ISG20L2	protein_coding	1:156721891-156728799	1760.92	-0.293224	-1.22538	0.00342251	0.0227461	Tested	1608;1598.33	1881.25;2015.65;1997.11	Down
ENSG00000136699	SMPD4	protein_coding	2:130151392-130182750	2611.7	-0.294138	-1.22615	0.0039342	0.0249005	Tested	2202.53;2404.8	2939.89;2672.48;2861.76	Down
ENSG00000163811	WDR43	protein_coding	2:28894643-28948222	2533.08	-0.294315	-1.2263	0.00412233	0.0257714	Tested	2326.31;2236.3	2571.97;2827.6;2993.37	Down
ENSG00000188976	NOC2L	protein_coding	1:944204-959309	4273.63	-0.294917	-1.22681	0.00352911	0.0232387	Tested	3551.35;3876.51	4513.1;4601.73;4555.41	Down
ENSG00000075624	ACTB	protein_coding	7:5527151-5563784	84824.7	-0.295086	-1.22696	0.0101028	0.0484633	Tested	72300.69;74889.63	86726.76;82997.05;101170.51	Down
ENSG00000137497	NUMA1	protein_coding	11:72002864-72080693	2269.42	-0.295451	-1.22727	0.00800752	0.0411396	Tested	1974.03;2003.51	2755.93;2339.65;2225.61	Down
ENSG00000115875	SRSF7	protein_coding	2:38743599-38751494	4560.03	-0.295799	-1.22757	0.00514474	0.0302047	Tested	4307.74;3988.52	4628.5;5004.27;5643.08	Down
ENSG00000179950	PUF60	protein_coding	8:143816344-143829859	2835.99	-0.296247	-1.22795	0.0102975	0.0491088	Tested	2379.2;2706.74	2964.19;2984.69;3420.21	Down
ENSG00000068650	ATP11A	protein_coding	13:112690329-112887168	4371.87	-0.296883	-1.22849	0.00406486	0.0255392	Tested	3842.27;4055.72	5319.22;4753.91;4480.46	Down
ENSG00000174840	PDE12	protein_coding	3:57556276-57566844	1040.92	-0.298226	-1.22963	0.00571147	0.0325669	Tested	959.51;934.06	1123.72;1175.22;1193.69	Down
ENSG00000253729	PRKDC	protein_coding	8:47773108-47960183	21200.6	-0.298448	-1.22982	0.000375135	0.00445732	Tested	19229.33;18198.15	23868.82;22394.04;22778.88	Down
ENSG00000197355	UAP1L1	protein_coding	9:137077501-137084539	2440.17	-0.300391	-1.23148	0.00586119	0.0331734	Tested	2111.56;2279.15	2985.01;2671.5;2454.11	Down
ENSG00000168411	RFWD3	protein_coding	16:74621394-74666881	1633.19	-0.300888	-1.2319	0.00524026	0.0306237	Tested	1547.7;1384.05	1772.79;1818.31;1825.27	Down
ENSG00000117523	PRRC2C	protein_coding	1:171485551-171593511	10526.1	-0.30186	-1.23273	0.00121298	0.0107082	Tested	9654.34;9470.17	12636.84;11515.61;11209.38	Down
ENSG00000136527	TRA2B	protein_coding	3:185915906-185938136	2719.11	-0.304843	-1.23528	0.00561458	0.0321404	Tested	2462.78;2187.6	2623.17;2896.33;3096.66	Down
ENSG00000102870	ZNF629	protein_coding	16:30778449-30787202	1247.45	-0.304967	-1.23539	0.00447291	0.0273947	Tested	1087.51;1116.2	1390.11;1276.35;1416.71	Down
ENSG00000099331	MYO9B	protein_coding	19:17075781-17214537	5600.01	-0.309719	-1.23947	0.00674953	0.0363892	Tested	4869.48;5675.48	7304.6;6144.15;6156.75	Down
ENSG00000108021	FAM208B	protein_coding	10:5684838-5763740	2020.56	-0.310026	-1.23973	0.00107304	0.00976039	Tested	1854.49;1814.56	2263.06;2314.12;2245.72	Down
ENSG00000060491	OGFR	protein_coding	20:62804835-62814000	1509.89	-0.310321	-1.23998	0.00631608	0.0348101	Tested	1203.88;1468.79	1684.28;1685.76;1603.17	Down
ENSG00000112242	E2F3	protein_coding	6:20401906-20493715	853.282	-0.311147	-1.24069	0.00905626	0.0448116	Tested	801.88;731.47	974.47;890.5;987.13	Down
ENSG00000137337	MDC1	protein_coding	6:30699807-30717889	3034.66	-0.311445	-1.24095	0.00563772	0.0322441	Tested	2547.41;2739.85	3685.28;3238;2918.42	Down
ENSG00000110074	FOXRED1	protein_coding	11:126269055-126278131	1035.09	-0.312237	-1.24163	0.00431423	0.0266255	Tested	907.67;930.17	1142.81;1135.95;1144.34	Down
ENSG00000090316	MAEA	protein_coding	4:1289851-1340147	1466.95	-0.313033	-1.24232	0.00451728	0.027614	Tested	1196.48;1371.39	1605.31;1523.76;1657.09	Down
ENSG00000136271	DDX56	protein_coding	7:44565417-44575051	2390.95	-0.313777	-1.24296	0.00358836	0.0235072	Tested	2040.68;2209.02	2648.33;2454.52;2820.63	Down
ENSG00000168066	SF1	protein_coding	11:64764606-64778786	5432.84	-0.314189	-1.24331	0.00111642	0.0100416	Tested	4667.43;5033.61	6287.62;5679.75;6124.76	Down
ENSG00000033100	CHPF2	protein_coding	7:151232489-151238827	1336.5	-0.314428	-1.24352	0.00644721	0.0352075	Tested	1194.36;1203.86	1562.79;1382.38;1527.31	Down
ENSG00000100335	MIEF1	protein_coding	22:39499432-39518132	2563.01	-0.314692	-1.24375	0.00174636	0.0141283	Tested	2214.17;2328.83	2751.59;2669.53;3054.61	Down
ENSG00000168924	LETM1	protein_coding	4:1811479-1856247	2249.09	-0.31474	-1.24379	0.0027829	0.019662	Tested	1947.58;2033.71	2558.09;2378.92;2490.67	Down
ENSG00000157778	PSMG3	protein_coding	7:1567330-1571005	952.962	-0.314786	-1.24383	0.00661194	0.0358727	Tested	799.77;904.84	1027.4;1089.81;1064.82	Down
ENSG00000104714	ERICH1	protein_coding	8:614746-738106	1064.66	-0.314854	-1.24389	0.00402093	0.0253498	Tested	973.26;964.26	1202.68;1268.49;1144.34	Down
ENSG00000100350	FOXRED2	protein_coding	22:36487190-36507101	1381.44	-0.315469	-1.24442	0.00427229	0.0264172	Tested	1188.01;1178.54	1480.36;1385.33;1551.07	Down
ENSG00000162231	NXF1	protein_coding	11:62792123-62806302	1124.31	-0.316003	-1.24488	0.00275613	0.0195156	Tested	1006.06;1017.83	1248.67;1285.19;1245.79	Down
ENSG00000122965	RBM19	protein_coding	12:113816738-113966371	980.398	-0.316201	-1.24505	0.0103452	0.0492775	Tested	818.81;870.75	1175.78;1011.26;967.93	Down
ENSG00000185950	IRS2	protein_coding	13:109752698-109786568	1648.44	-0.31728	-1.24598	0.00235832	0.0173572	Tested	1408.06;1485.34	1884.72;1694.6;1828.01	Down
ENSG00000156030	ELMSAN1	protein_coding	14:73715122-73790285	923.904	-0.319047	-1.24751	0.00495786	0.0294028	Tested	835.74;855.17	1117.64;1026.97;1019.12	Down
ENSG00000125912	NCLN	protein_coding	19:3185563-3209575	2309.33	-0.319595	-1.24798	0.00793726	0.0408204	Tested	1718.02;2206.1	2511.23;2376.95;2459.59	Down
ENSG00000168268	NT5DC2	protein_coding	3:52524385-52535054	1060.15	-0.320216	-1.24852	0.00484501	0.0289174	Tested	884.4;970.1	1137.6;1126.13;1210.15	Down
ENSG00000234127	TRIM26	protein_coding	6:30184455-30213427	1133.8	-0.320229	-1.24853	0.00462455	0.0280302	Tested	981.73;1063.6	1334.58;1215.48;1280.52	Down
ENSG00000067225	PKM	protein_coding	15:72199029-72231822	48795	-0.320949	-1.24915	0.000414661	0.00480291	Tested	42094.65;41186.42	49256.18;52271.4;54518.69	Down
ENSG00000122257	RBBP6	protein_coding	16:24537693-24572863	3525.77	-0.321853	-1.24994	0.0015318	0.0128365	Tested	3391.61;3060.3	4090.51;4131.44;3873.56	Down
ENSG00000105447	GRWD1	protein_coding	19:48445773-48457022	1357.77	-0.324047	-1.25184	0.00667438	0.036105	Tested	1113.96;1237.95	1456.93;1454.06;1506.28	Down
ENSG00000105576	TNPO2	protein_coding	19:12699194-12724011	2347.06	-0.324756	-1.25245	0.00359911	0.0235312	Tested	1952.87;2117.47	2819.27;2554.66;2273.14	Down
ENSG00000070047	PHRF1	protein_coding	11:576486-612222	1067.42	-0.324883	-1.25256	0.00877715	0.0438347	Tested	851.6;951.59	1237.39;1100.61;1050.19	Down
ENSG00000132600	PRMT7	protein_coding	16:68310974-68358563	773.295	-0.325541	-1.25313	0.00818952	0.0417566	Tested	677.05;716.86	931.95;891.48;797.01	Down
ENSG00000131149	GSE1	protein_coding	16:85169525-85676204	2080.32	-0.326335	-1.25382	0.00254112	0.0183875	Tested	1805.82;1907.09	2531.19;2353.39;2098.56	Down
ENSG00000151576	QTRT2	protein_coding	3:114005833-114088422	1113.86	-0.326778	-1.25421	0.00424394	0.0263247	Tested	985.96;1012.96	1148.02;1261.62;1351.82	Down
ENSG00000087074	PPP1R15A	protein_coding	19:48872392-48876057	1435.86	-0.326786	-1.25422	0.00145854	0.0124036	Tested	1283.23;1327.56	1597.5;1593.47;1721.08	Down
ENSG00000156504	FAM122B	protein_coding	X:134769566-134797232	1727.36	-0.327034	-1.25443	0.00174738	0.0141283	Tested	1640.79;1429.83	1982.78;1918.45;1874.63	Down
ENSG00000112759	SLC29A1	protein_coding	6:44219505-44234151	5383.38	-0.327687	-1.255	0.00188844	0.0148583	Tested	4380.74;4910.89	5728.79;5552.12;6211.59	Down
ENSG00000107443	CCNJ	protein_coding	10:96043394-96060870	908.624	-0.328036	-1.2553	0.00307395	0.0211611	Tested	841.03;793.81	1029.14;1022.06;1026.43	Down
ENSG00000169718	DUS1L	protein_coding	17:82057506-82065887	1637.07	-0.328441	-1.25566	0.00590239	0.0332695	Tested	1325.54;1570.08	1977.57;1735.83;1741.18	Down
ENSG00000133246	PRAM1	protein_coding	19:8490056-8503112	1767.63	-0.32905	-1.25619	0.0101505	0.048656	Tested	1486.34;1677.22	2315.99;1889.98;1754.89	Down
ENSG00000159259	CHAF1B	protein_coding	21:36385378-36419015	948.204	-0.329119	-1.25625	0.00740847	0.0388839	Tested	818.81;825.95	985.75;999.48;1114.17	Down
ENSG00000165943	MOAP1	protein_coding	14:93182196-93184928	905.696	-0.329275	-1.25638	0.00473047	0.0284979	Tested	809.29;858.09	997.9;1031.88;1113.26	Down
ENSG00000141456	PELP1	protein_coding	17:4669774-4704337	1645.92	-0.330466	-1.25742	0.00192449	0.0150227	Tested	1357.28;1461	1915.09;1683.8;1716.51	Down
ENSG00000096433	ITPR3	protein_coding	6:33620365-33696574	2566.95	-0.331243	-1.2581	0.00919902	0.0453438	Tested	2189.84;2452.52	3375.49;2900.26;2485.18	Down
ENSG00000137411	VARS2	protein_coding	6:30908242-30926459	2526.55	-0.331482	-1.25831	0.00551566	0.0317434	Tested	2051.26;2418.43	3149.88;2803.06;2484.27	Down
ENSG00000104518	GSDMD	protein_coding	8:143553207-143563062	1695.67	-0.331911	-1.25868	0.00642952	0.0351608	Tested	1342.47;1712.29	2083.43;1841.87;1843.55	Down
ENSG00000076928	ARHGEF1	protein_coding	19:41883161-41930150	5510.11	-0.332375	-1.25908	0.00367089	0.0238673	Tested	4393.43;5349.19	6844.7;5899.68;5656.79	Down
ENSG00000159140	SON	protein_coding	21:33542618-33577481	9090.61	-0.332483	-1.25918	0.000127991	0.00196721	Tested	8374.29;7888.4	10647.99;9999.7;10066.87	Down
ENSG00000126522	ASL	protein_coding	7:66075798-66093558	852.698	-0.332969	-1.2596	0.0052301	0.0305782	Tested	707.73;769.46	957.98;882.64;950.57	Down
ENSG00000108219	TSPAN14	protein_coding	10:80454166-80533123	3218.92	-0.336111	-1.26235	0.000351515	0.00431192	Tested	2928.25;2869.39	3687.88;3464.8;3824.21	Down
ENSG00000109736	MFSD10	protein_coding	4:2930561-2934859	4194.58	-0.3369	-1.26304	0.00786386	0.0405633	Tested	3009.71;4027.48	4905.31;4312.1;4116.69	Down
ENSG00000089057	SLC23A2	protein_coding	20:4852356-5010293	2489.32	-0.338517	-1.26446	0.000689781	0.00698457	Tested	2123.19;2292.79	2921.67;2848.22;2606.75	Down
ENSG00000183763	TRAIP	protein_coding	3:49828599-49856574	854.504	-0.339291	-1.26513	0.00345584	0.0228967	Tested	761.68;782.12	1034.34;972.97;922.23	Down
ENSG00000122254	HS3ST2	protein_coding	16:22814177-22916338	1755.81	-0.340233	-1.26596	0.0105203	0.0498536	Tested	1510.67;1522.36	1749.36;1737.8;2272.22	Down
ENSG00000073060	SCARB1	protein_coding	12:124776856-124882668	2574.24	-0.340999	-1.26663	0.000546253	0.00586801	Tested	2150.7;2361.94	3015.38;2778.51;2780.41	Down
ENSG00000114648	KLHL18	protein_coding	3:47282917-47346816	811.53	-0.342897	-1.2683	0.00362939	0.0236692	Tested	707.73;758.74	918.93;892.46;978.9	Down
ENSG00000143515	ATP8B2	protein_coding	1:154325553-154351307	592.453	-0.343108	-1.26849	0.00680966	0.0365757	Tested	547.99;519.14	702;686.28;641.63	Down
ENSG00000143851	PTPN7	protein_coding	1:202147013-202161588	4975.83	-0.3432	-1.26857	0.000127367	0.00196466	Tested	4414.59;4498.89	5773.05;5592.37;5595.55	Down
ENSG00000172009	THOP1	protein_coding	19:2785460-2815807	2041.57	-0.344173	-1.26942	0.00188697	0.0148583	Tested	1593.19;1917.8	2275.2;2127.58;2284.1	Down
ENSG00000261236	BOP1	protein_coding	8:144262102-144291370	2230.7	-0.344433	-1.26965	0.00477421	0.0286408	Tested	1666.18;2125.26	2562.43;2292.52;2367.28	Down
ENSG00000076248	UNG	protein_coding	12:109097574-109110992	1233.76	-0.345203	-1.27033	0.0065747	0.0357507	Tested	1079.05;1001.27	1213.96;1317.58;1432.25	Down
ENSG00000185379	RAD51D	protein_coding	17:35092208-35121522	584.668	-0.345611	-1.27069	0.00575769	0.0327413	Tested	513.08;516.22	649.93;654.87;657.17	Down
ENSG00000140332	TLE3	protein_coding	15:70047790-70098176	3003.83	-0.345998	-1.27103	0.000991968	0.00921165	Tested	2477.59;2735.96	3516.07;2989.6;3433.92	Down
ENSG00000177613	CSTF2T	protein_coding	10:51695487-51699591	668.681	-0.346461	-1.27144	0.00599027	0.0335601	Tested	591.36;603.88	749.72;706.9;822.61	Down
ENSG00000178685	PARP10	protein_coding	8:143977153-144012772	764.317	-0.346717	-1.27166	0.00829395	0.0421738	Tested	649.55;710.04	958.85;867.92;766.85	Down
ENSG00000068831	RASGRP2	protein_coding	11:64726911-64745456	1268.95	-0.347673	-1.27251	0.010079	0.048385	Tested	1018.75;1229.18	1605.31;1472.71;1213.8	Down
ENSG00000170638	TRABD	protein_coding	22:50185915-50199598	994.45	-0.347735	-1.27256	0.00815634	0.0416549	Tested	764.86;978.87	1213.96;1055.44;1060.25	Down
ENSG00000156873	PHKG2	protein_coding	16:30748270-30761176	773.721	-0.347974	-1.27277	0.00392107	0.0248418	Tested	688.69;704.2	944.96;862.03;851.85	Down
ENSG00000101986	ABCD1	protein_coding	X:153724868-153744762	1500.42	-0.348192	-1.27296	0.00317803	0.021612	Tested	1190.13;1436.65	1692.09;1599.36;1725.65	Down
ENSG00000198837	DENND4B	protein_coding	1:153929501-153946696	2890.71	-0.348269	-1.27303	0.0028253	0.0198851	Tested	2498.74;2846.02	3830.19;3296.91;3079.29	Down
ENSG00000134109	EDEM1	protein_coding	3:5187646-5219957	3388.36	-0.34868	-1.2734	0.000459317	0.00518039	Tested	3176.85;3099.26	3757.3;3861.45;4368.95	Down
ENSG00000198276	UCKL1	protein_coding	20:63939829-63956415	1050.23	-0.34915	-1.27381	0.00188618	0.0148583	Tested	897.09;973.02	1253.88;1193.88;1126.06	Down
ENSG00000060069	CTDP1	protein_coding	18:79679801-79756623	928.654	-0.349827	-1.27441	0.0029902	0.0207398	Tested	757.45;879.52	1026.53;1034.82;1069.39	Down
ENSG00000151062	CACNA2D4	protein_coding	12:1791957-1918836	494.993	-0.350278	-1.27481	0.0104041	0.0494847	Tested	428.45;459.73	596.13;557.67;544.75	Down
ENSG00000075240	GRAMD4	protein_coding	22:46576012-46679790	2260.2	-0.351061	-1.2755	0.000837442	0.00807906	Tested	1858.72;2152.53	2708.2;2442.74;2524.49	Down
ENSG00000181222	POLR2A	protein_coding	17:7484366-7514616	4173.67	-0.351253	-1.27567	0.000524984	0.00570134	Tested	3473.06;3827.81	5071.92;4414.2;4484.12	Down
ENSG00000256235	SMIM3	protein_coding	5:150777946-150796734	916.017	-0.351413	-1.27581	0.00631588	0.0348101	Tested	839.97;860.04	1003.97;1006.35;1243.05	Down
ENSG00000160285	LSS	protein_coding	21:46188141-46228824	7013.76	-0.351862	-1.27621	0.000127924	0.00196721	Tested	5850.15;6367.99	8114.2;7800.46;7475.66	Down
ENSG00000105339	DENND3	protein_coding	8:141117278-141195808	8960.22	-0.352376	-1.27666	0.00172026	0.0140234	Tested	7597.79;8491.3	11283.17;10527.92;9000.23	Down
ENSG00000188529	SRSF10	protein_coding	1:23964804-23980927	2930.77	-0.353002	-1.27722	0.000597353	0.00629158	Tested	2732.54;2419.41	3373.76;3445.16;3050.04	Down
ENSG00000182944	EWSR1	protein_coding	22:29268009-29300525	6238.33	-0.353348	-1.27752	0.000119709	0.00186214	Tested	5458.73;5578.08	7428.69;6750.9;6969.3	Down
ENSG00000099381	SETD1A	protein_coding	16:30957294-30984664	1273.56	-0.353424	-1.27759	0.00382696	0.0245474	Tested	1031.45;1231.13	1568.87;1308.75;1458.76	Down
ENSG00000106344	RBM28	protein_coding	7:128297685-128343908	1695.96	-0.353533	-1.27769	0.000424607	0.00488298	Tested	1524.42;1448.33	1937.65;1943;1816.13	Down
ENSG00000140474	ULK3	protein_coding	15:74836116-74843346	2712.36	-0.356073	-1.27994	0.00231336	0.0171242	Tested	2218.4;2658.04	3385.04;3180.07;2798.69	Down
ENSG00000112576	CCND3	protein_coding	6:41934933-42050357	4156.2	-0.357168	-1.28091	0.00163924	0.013458	Tested	3596.84;3769.37	4579.04;4284.61;5289.36	Down
ENSG00000153914	SREK1	protein_coding	5:66139971-66183615	1622.51	-0.357278	-1.28101	0.00810894	0.0414951	Tested	1508.56;1303.21	1922.04;2005.83;1474.29	Down
ENSG00000112658	SRF	protein_coding	6:43171299-43181507	4003.76	-0.357801	-1.28147	0.000476322	0.00533481	Tested	3354.58;3750.86	4450.62;4355.3;4853.38	Down
ENSG00000134802	SLC43A3	protein_coding	11:57406954-57427580	2188.95	-0.358375	-1.28198	0.000388984	0.00459643	Tested	1868.24;1945.07	2447.02;2322.96;2562.88	Down
ENSG00000167962	ZNF598	protein_coding	16:1997654-2009823	1374.27	-0.358648	-1.28222	0.00870881	0.0435948	Tested	955.28;1347.04	1581.88;1390.24;1457.84	Down
ENSG00000165732	DDX21	protein_coding	10:68956128-68985073	5717.98	-0.35916	-1.28268	0.00073804	0.00736325	Tested	5295.82;4895.31	5878.05;6434.76;7294.69	Down
ENSG00000135679	MDM2	protein_coding	12:68808176-68850686	528.985	-0.359933	-1.28337	0.00776158	0.0402129	Tested	483.46;449.99	583.12;650.94;563.03	Down
ENSG00000101311	FERMT1	protein_coding	20:6074845-6123544	767.638	-0.361191	-1.28449	0.00281654	0.0198343	Tested	655.89;655.5	778.36;867.92;881.1	Down
ENSG00000143537	ADAM15	protein_coding	1:155050566-155062775	4257.7	-0.362681	-1.28581	0.000256958	0.00343678	Tested	3330.25;3769.37	4691.85;4495.69;4506.97	Down
ENSG00000146112	PPP1R18	protein_coding	6:30676389-30687895	3004.06	-0.362718	-1.28585	0.000183069	0.00261991	Tested	2660.6;2666.8	3411.07;3262.54;3601.19	Down
ENSG00000151835	SACS	protein_coding	13:23328826-23411513	2699.05	-0.363001	-1.2861	0.000524585	0.00570134	Tested	2525.19;2253.83	3012.78;3142.76;3062.84	Down
ENSG00000108654	DDX5	protein_coding	17:64499616-64508199	7978.01	-0.364569	-1.2875	4.52107e-05	0.000901415	Tested	7806.2;7313.74	9499.98;9468.55;10230.48	Down
ENSG00000158717	RNF166	protein_coding	16:88696495-88706421	650.374	-0.364898	-1.28779	0.0081018	0.041475	Tested	544.82;590.24	814.8;719.66;658.08	Down
ENSG00000276043	UHRF1	protein_coding	19:4903080-4962154	1755.05	-0.366062	-1.28883	0.00146226	0.0124083	Tested	1468.36;1500.93	1879.52;1812.42;2048.29	Down
ENSG00000146828	SLC12A9	protein_coding	7:100826820-100867009	1056.97	-0.366347	-1.28908	0.00159918	0.013229	Tested	897.09;944.78	1259.09;1224.31;1078.53	Down
ENSG00000130119	GNL3L	protein_coding	X:54530211-54561071	956.185	-0.366611	-1.28932	0.00458192	0.0278768	Tested	884.4;797.7	1042.15;1236.09;975.25	Down
ENSG00000145675	PIK3R1	protein_coding	5:68215720-68301821	2624.2	-0.36683	-1.28952	0.000353816	0.00431958	Tested	2398.24;2294.74	2872.21;2904.19;3300.48	Down
ENSG00000158882	TOMM40L	protein_coding	1:161225939-161230744	495.667	-0.366833	-1.28952	0.00901881	0.0446936	Tested	451.72;412.97	522.38;539.99;609.64	Down
ENSG00000178295	GEN1	protein_coding	2:17753858-17788941	686.594	-0.367036	-1.2897	0.00859197	0.0432452	Tested	688.69;553.23	781.83;847.3;772.34	Down
ENSG00000105671	DDX49	protein_coding	19:18919675-18928633	1019.48	-0.367842	-1.29042	0.00864242	0.0433805	Tested	688.69;931.14	998.76;1077.04;1062.08	Down
ENSG00000160818	GPATCH4	protein_coding	1:156594487-156601496	1589.05	-0.368365	-1.29089	0.00303991	0.0209941	Tested	1378.44;1403.53	1627.01;1747.62;2012.64	Down
ENSG00000186815	TPCN1	protein_coding	12:113221050-113298585	1825.6	-0.369435	-1.29185	0.00143465	0.0122617	Tested	1674.65;1645.08	2371.52;2123.65;1936.78	Down
ENSG00000103966	EHD4	protein_coding	15:41895939-41972578	692.505	-0.36999	-1.29234	0.0083934	0.0425004	Tested	594.54;620.44	703.73;760.9;891.16	Down
ENSG00000269335	IKBKG	protein_coding	X:154541199-154565046	528.328	-0.370928	-1.29318	0.00964673	0.0469461	Tested	409.4;501.61	638.65;562.58;566.68	Down
ENSG00000122390	NAA60	protein_coding	16:3443611-3486963	834.494	-0.371096	-1.29334	0.00260627	0.0188166	Tested	670.7;758.74	927.61;871.84;974.33	Down
ENSG00000059588	TARBP1	protein_coding	1:234391313-234479103	2155.6	-0.371215	-1.29344	0.00284886	0.0199784	Tested	1979.32;1829.17	2645.73;2675.42;2067.48	Down
ENSG00000188636	RTL6	protein_coding	22:44492572-44498298	883.324	-0.371511	-1.29371	0.00247476	0.0180382	Tested	736.29;835.69	1015.25;945.48;1090.41	Down
ENSG00000204351	SKIV2L	protein_coding	6:31959080-31969755	1779.14	-0.371742	-1.29391	0.000705765	0.00712064	Tested	1475.76;1651.9	2205.79;1967.54;1897.48	Down
ENSG00000072071	ADGRL1	protein_coding	19:14147743-14206187	1018.97	-0.371923	-1.29408	0.00335925	0.0224531	Tested	856.89;945.75	1319.83;1099.62;1079.44	Down
ENSG00000162910	MRPL55	protein_coding	1:228106679-228109312	707.681	-0.372267	-1.29439	0.00281085	0.0198051	Tested	569.15;599.98	741.91;745.19;783.3	Down
ENSG00000181577	C6orf223	protein_coding	6:44000580-44005958	845.641	-0.372651	-1.29473	0.00115465	0.0102778	Tested	759.57;752.9	951.04;1029.92;956.97	Down
ENSG00000163171	CDC42EP3	protein_coding	2:37641882-37738468	1419.72	-0.372931	-1.29498	0.000989523	0.00919755	Tested	1334;1192.17	1673;1509.04;1722.9	Down
ENSG00000130311	DDA1	protein_coding	19:17309518-17323301	658.498	-0.373181	-1.29521	0.00391734	0.0248393	Tested	558.57;574.66	727.16;703.96;770.51	Down
ENSG00000131389	SLC6A6	protein_coding	3:14402576-14489349	4580.54	-0.373805	-1.29577	0.000257753	0.00344027	Tested	4125.79;4186.24	5904.94;5121.11;5128.49	Down
ENSG00000130713	EXOSC2	protein_coding	9:130693721-130704894	1259.88	-0.374703	-1.29657	0.000689173	0.0069839	Tested	1121.37;1072.37	1376.23;1502.16;1388.38	Down
ENSG00000112365	ZBTB24	protein_coding	6:109462594-109483237	495.807	-0.374957	-1.2968	0.00723556	0.0381943	Tested	471.82;432.45	540.6;577.3;640.72	Down
ENSG00000152804	HHEX	protein_coding	10:92689951-92695646	763.212	-0.375142	-1.29697	0.00357861	0.0234806	Tested	742.64;644.79	839.1;902.28;956.97	Down
ENSG00000124160	NCOA5	protein_coding	20:46060985-46089952	892.328	-0.375282	-1.29709	0.00160635	0.0132712	Tested	784.96;801.6	1011.78;997.52;1077.61	Down
ENSG00000213903	LTB4R	protein_coding	14:24311450-24318036	868.084	-0.375295	-1.2971	0.0053273	0.0309917	Tested	769.09;771.41	1125.45;1025.99;845.46	Down
ENSG00000186480	INSIG1	protein_coding	7:155297776-155310235	13133.9	-0.376449	-1.29814	0.00178284	0.0143072	Tested	11918.23;10501.63	12164.79;14932.3;16559.06	Down
ENSG00000108557	RAI1	protein_coding	17:17681473-17811453	748.584	-0.377257	-1.29887	0.00703844	0.0374865	Tested	578.67;676.93	938.89;772.68;734.86	Down
ENSG00000138074	SLC5A6	protein_coding	2:27199587-27212958	2033.88	-0.377317	-1.29892	0.000312541	0.00396213	Tested	1678.88;1860.33	2406.23;2260.12;2230.18	Down
ENSG00000174173	TRMT10C	protein_coding	3:101561862-101566446	874.998	-0.377934	-1.29948	0.00750103	0.0392577	Tested	807.17;760.69	847.78;1025.01;1183.64	Down
ENSG00000166197	NOLC1	protein_coding	10:102152176-102163871	9433.42	-0.378964	-1.30041	0.000168372	0.00244585	Tested	7923.62;8042.29	9913.89;9843.6;11385.78	Down
ENSG00000197343	ZNF655	protein_coding	7:99558406-99576453	1025.01	-0.379115	-1.30054	0.0032664	0.0220383	Tested	971.15;909.71	1292.93;1317.58;1058.42	Down
ENSG00000130305	NSUN5	protein_coding	7:73302517-73308867	1016.32	-0.38075	-1.30202	0.00135669	0.0117363	Tested	795.54;916.53	1185.33;1045.62;1113.26	Down
ENSG00000136279	DBNL	protein_coding	7:44044640-44069456	1673.85	-0.380795	-1.30206	0.000795046	0.0077813	Tested	1462.01;1469.76	1918.56;1943.98;1863.66	Down
ENSG00000120800	UTP20	protein_coding	12:101280109-101386616	798.375	-0.381567	-1.30276	0.00265281	0.0189928	Tested	685.52;657.45	842.57;967.08;815.29	Down
ENSG00000188157	AGRN	protein_coding	1:1020123-1056118	4185.25	-0.382103	-1.30324	0.00991854	0.0478204	Tested	2937.77;4203.77	5504.05;4350.39;4107.55	Down
ENSG00000184985	SORCS2	protein_coding	4:7192538-7742836	760.517	-0.382302	-1.30342	0.00312636	0.0213848	Tested	626.27;729.52	960.58;873.81;817.12	Down
ENSG00000178950	GAK	protein_coding	4:849276-932373	3007.99	-0.383052	-1.3041	0.00162985	0.0134051	Tested	2383.43;2808.03	3809.36;3400.98;2945.84	Down
ENSG00000167747	C19orf48	protein_coding	19:50797704-50804929	2029.14	-0.383108	-1.30415	0.00132922	0.01156	Tested	1560.39;1905.14	2133.76;2223.79;2423.95	Down
ENSG00000125637	PSD4	protein_coding	2:113157325-113209396	2734.5	-0.383729	-1.30471	4.48313e-05	0.000896625	Tested	2385.55;2526.55	3322.56;3191.85;3099.4	Down
ENSG00000037474	NSUN2	protein_coding	5:6599239-6633291	1846.02	-0.383878	-1.30484	0.000359808	0.00436789	Tested	1694.75;1637.29	2094.72;2089.29;2337.12	Down
ENSG00000137841	PLCB2	protein_coding	15:40278176-40307935	2877.53	-0.384062	-1.30501	0.0021762	0.0163724	Tested	2502.98;2739.85	3817.17;3570.83;2875.47	Down
ENSG00000172785	CBWD1	protein_coding	9:121038-179147	609.616	-0.384303	-1.30523	0.00984025	0.0475637	Tested	576.55;504.53	731.5;795.26;589.53	Down
ENSG00000053372	MRTO4	protein_coding	1:19251539-19260128	2315.38	-0.38469	-1.30558	0.00613601	0.0341611	Tested	1995.19;1938.25	2144.18;2533.06;3026.28	Down
ENSG00000163933	RFT1	protein_coding	3:53088483-53130462	1027.94	-0.384992	-1.30585	0.00154028	0.0128824	Tested	927.77;852.25	1062.98;1199.77;1223.86	Down
ENSG00000061936	SFSWAP	protein_coding	12:131711081-131799737	1395.73	-0.38516	-1.306	0.00060411	0.00632596	Tested	1172.15;1199.96	1655.64;1600.35;1391.12	Down
ENSG00000198042	MAK16	protein_coding	8:33484750-33501260	945.462	-0.386108	-1.30686	0.0013535	0.0117317	Tested	836.79;855.17	1000.5;1112.39;1204.66	Down
ENSG00000102967	DHODH	protein_coding	16:72008588-72027664	558.426	-0.388588	-1.30911	0.00506485	0.0298373	Tested	450.66;509.4	613.49;644.07;628.84	Down
ENSG00000143382	ADAMTSL4	protein_coding	1:150549369-150560937	592.326	-0.388608	-1.30913	0.00520165	0.0304394	Tested	471.82;536.67	730.63;644.07;605.99	Down
ENSG00000132768	DPH2	protein_coding	1:43970000-43973369	1163.29	-0.388772	-1.30928	0.000984005	0.00916412	Tested	969.03;1065.55	1276.44;1358.82;1361.87	Down
ENSG00000266074	BAHCC1	protein_coding	17:81395475-81466332	2925.73	-0.389044	-1.30953	0.00386833	0.0247144	Tested	2376.03;2820.69	4043.65;3152.58;3011.65	Down
ENSG00000154760	SLFN13	protein_coding	17:35435096-35448837	1008.24	-0.389663	-1.31009	0.0031712	0.0215997	Tested	930.95;824	1285.12;1143.81;1018.2	Down
ENSG00000114867	EIF4G1	protein_coding	3:184314495-184335358	7946.78	-0.389966	-1.31036	3.41174e-05	0.000741033	Tested	6715.51;6990.37	9088.67;8580.01;9270.77	Down
ENSG00000133316	WDR74	protein_coding	11:62832342-62841809	546.794	-0.390886	-1.3112	0.00352698	0.0232366	Tested	433.74;496.74	608.28;591.05;631.58	Down
ENSG00000185477	GPRIN3	protein_coding	4:89236386-89308010	1299.51	-0.391328	-1.3116	0.00330792	0.0222137	Tested	1267.36;1004.19	1622.67;1477.62;1366.44	Down
ENSG00000275023	MLLT6	protein_coding	17:38705542-38729803	3998.29	-0.391513	-1.31177	0.000210623	0.00292962	Tested	3439.21;3768.39	5229.85;4559.51;4392.72	Down
ENSG00000204576	PRR3	protein_coding	6:30556886-30563723	589.57	-0.391522	-1.31178	0.00255427	0.0184722	Tested	498.27;515.24	658.61;640.14;695.56	Down
ENSG00000131759	RARA	protein_coding	17:40309192-40357643	725.595	-0.392306	-1.31249	0.00418526	0.026029	Tested	541.64;667.19	785.3;739.3;856.42	Down
ENSG00000130706	ADRM1	protein_coding	20:62302093-62308862	816.274	-0.393084	-1.3132	0.0067407	0.0363569	Tested	593.48;737.32	841.7;842.39;938.69	Down
ENSG00000254986	DPP3	protein_coding	11:66480013-66509657	865.297	-0.393246	-1.31335	0.00306986	0.0211443	Tested	687.63;739.26	890.3;929.77;991.7	Down
ENSG00000242802	AP5Z1	protein_coding	7:4775622-4794312	958.165	-0.395215	-1.31514	0.00410126	0.0256802	Tested	719.37;906.79	1202.68;1031.88;974.33	Down
ENSG00000133317	LGALS12	protein_coding	11:63506084-63516774	1087.36	-0.39524	-1.31516	0.00238778	0.0175053	Tested	975.38;903.87	1153.22;1244.93;1308.86	Down
ENSG00000135521	LTV1	protein_coding	6:143843344-143863812	1215.11	-0.397436	-1.31717	0.00146241	0.0124083	Tested	1202.83;1009.06	1338.92;1443.26;1586.72	Down
ENSG00000137193	PIM1	protein_coding	6:37170203-37175426	2872.25	-0.398048	-1.31772	5.49021e-05	0.00104917	Tested	2512.5;2459.34	3291.32;3037.71;3496.99	Down
ENSG00000154370	TRIM11	protein_coding	1:228393673-228406840	601.571	-0.39879	-1.3184	0.00351693	0.023199	Tested	482.4;566.87	717.62;676.47;681.85	Down
ENSG00000124920	MYRF	protein_coding	11:61752642-61788518	647.88	-0.400299	-1.31978	0.0078083	0.0403575	Tested	519.43;616.54	883.36;672.54;692.82	Down
ENSG00000168397	ATG4B	protein_coding	2:241637213-241673857	767.421	-0.402461	-1.32176	0.00350472	0.0231491	Tested	638.97;726.6	1026.53;862.03;818.95	Down
ENSG00000197283	SYNGAP1	protein_coding	6:33419661-33457541	736.656	-0.403082	-1.32233	0.0103348	0.0492642	Tested	604.06;699.33	986.62;895.41;703.79	Down
ENSG00000147536	GINS4	protein_coding	8:41529206-41545046	432.296	-0.403568	-1.32277	0.00429465	0.02653	Tested	381.9;376.94	472.92;520.36;512.76	Down
ENSG00000167670	CHAF1A	protein_coding	19:4402662-4445018	1531.28	-0.404262	-1.32341	0.000144749	0.00216536	Tested	1281.11;1347.04	1790.14;1688.71;1738.44	Down
ENSG00000120942	UBIAD1	protein_coding	1:11273206-11296049	1040.11	-0.40451	-1.32364	0.000610415	0.00638161	Tested	886.51;931.14	1118.51;1185.04;1306.12	Down
ENSG00000132819	RBM38	protein_coding	20:57391407-57409333	1895.15	-0.405027	-1.32411	0.000313269	0.0039641	Tested	1488.46;1758.06	2159.8;2028.41;2261.25	Down
ENSG00000172081	MOB3A	protein_coding	19:2071038-2096673	1329.64	-0.405221	-1.32429	0.000568098	0.0060572	Tested	1152.05;1167.82	1495.11;1425.58;1687.26	Down
ENSG00000076604	TRAF4	protein_coding	17:28743984-28750958	307.383	-0.405368	-1.32443	0.00985407	0.0475726	Tested	268.7;281.49	343.62;378.98;371.09	Down
ENSG00000188807	TMEM201	protein_coding	1:9588922-9614873	1026.61	-0.407238	-1.32614	0.00214307	0.0162273	Tested	719.37;948.67	1154.09;1051.52;1114.17	Down
ENSG00000176022	B3GALT6	protein_coding	1:1232265-1235041	921.05	-0.407307	-1.32621	0.00215782	0.0163103	Tested	764.86;859.07	1069.92;982.79;1178.15	Down
ENSG00000105364	MRPL4	protein_coding	19:10251901-10260045	1088.14	-0.409691	-1.3284	0.00319374	0.0216844	Tested	800.83;960.36	1214.83;1059.37;1235.74	Down
ENSG00000141522	ARHGDIA	protein_coding	17:81867721-81871406	2831.03	-0.409697	-1.32841	0.000723704	0.00723704	Tested	2159.16;2541.16	3182.86;2854.11;3329.73	Down
ENSG00000065268	WDR18	protein_coding	19:984271-998438	686.807	-0.410155	-1.32883	0.00412382	0.0257714	Tested	483.46;618.49	728.9;704.94;764.11	Down
ENSG00000094804	CDC6	protein_coding	17:40287633-40304657	914.824	-0.411228	-1.32982	0.0017392	0.0140974	Tested	755.34;730.5	871.21;1005.37;1087.67	Down
ENSG00000105726	ATP13A1	protein_coding	19:19645198-19663693	1783.36	-0.412018	-1.33055	0.000406501	0.00474203	Tested	1430.27;1601.25	2255.25;1950.85;1844.47	Down
ENSG00000171045	TSNARE1	protein_coding	8:142212080-142403240	764.834	-0.412529	-1.33102	0.0015006	0.0126657	Tested	569.15;711.02	888.56;846.32;822.61	Down
ENSG00000183751	TBL3	protein_coding	16:1972037-1982933	924.612	-0.413157	-1.3316	0.00289011	0.0201432	Tested	641.08;848.35	1015.25;923.88;1037.4	Down
ENSG00000171914	TLN2	protein_coding	15:62390526-62844631	1590.32	-0.413673	-1.33207	8.61997e-05	0.00145396	Tested	1203.88;1362.62	1752.83;1640.6;1735.7	Down
ENSG00000183495	EP400	protein_coding	12:131949920-132081102	2323.11	-0.413752	-1.33215	0.000262467	0.00349233	Tested	1907.38;2128.18	3018.85;2550.73;2494.32	Down
ENSG00000115282	TTC31	protein_coding	2:74483073-74494886	467.688	-0.414964	-1.33327	0.00511622	0.0300762	Tested	414.69;406.16	583.12;583.19;475.28	Down
ENSG00000111331	OAS3	protein_coding	12:112938352-112973249	628.413	-0.41513	-1.33342	0.00144777	0.0123574	Tested	541.64;532.78	780.09;668.61;699.22	Down
ENSG00000143751	SDE2	protein_coding	1:225982702-225999331	929.059	-0.415668	-1.33392	0.000386215	0.00457631	Tested	793.42;822.05	1041.28;1024.02;1167.19	Down
ENSG00000111696	NT5DC3	protein_coding	12:103770453-103841197	1393.91	-0.41691	-1.33506	0.000101558	0.00164744	Tested	1233.5;1174.64	1687.75;1552.24;1581.23	Down
ENSG00000196177	ACADSB	protein_coding	10:123008979-123058311	549.229	-0.417221	-1.33535	0.00230482	0.0170708	Tested	520.48;455.83	593.53;687.26;674.54	Down
ENSG00000152795	HNRNPDL	protein_coding	4:82422564-82430408	4965.02	-0.418061	-1.33613	8.91181e-06	0.000256215	Tested	4587.03;4195	5699.29;6028.29;5872.49	Down
ENSG00000105245	NUMBL	protein_coding	19:40665905-40690972	394.559	-0.418364	-1.33641	0.00879701	0.0438998	Tested	298.33;362.33	428.66;408.43;488.08	Down
ENSG00000188211	NCR3LG1	protein_coding	11:17351726-17377341	1624.67	-0.419176	-1.33716	0.000998611	0.00924836	Tested	1381.61;1407.43	1996.66;1988.16;1609.57	Down
ENSG00000089820	ARHGAP4	protein_coding	X:153907367-153934999	3560.86	-0.420292	-1.3382	0.00249223	0.0181151	Tested	2528.37;3589.18	4662.35;3931.16;3688.02	Down
ENSG00000010322	NISCH	protein_coding	3:52455118-52493071	2048.61	-0.420542	-1.33843	0.0027992	0.0197446	Tested	1628.1;1951.89	2801.92;2432.92;1953.23	Down
ENSG00000108773	KAT2A	protein_coding	17:42113108-42121358	1662.26	-0.420662	-1.33854	0.00814714	0.0416244	Tested	1391.13;1567.16	2357.64;2110.89;1471.55	Down
ENSG00000106327	TFR2	protein_coding	7:100620416-100642779	328.526	-0.421518	-1.33934	0.00706942	0.0375481	Tested	278.23;264.93	370.52;357.38;362.86	Down
ENSG00000148296	SURF6	protein_coding	9:133328774-133336398	1181.13	-0.422237	-1.34	0.0001821	0.00261186	Tested	999.71;1012.96	1289.46;1361.77;1394.77	Down
ENSG00000007923	DNAJC11	protein_coding	1:6634168-6701924	1780.59	-0.422441	-1.34019	3.01382e-05	0.000676272	Tested	1505.38;1544.76	1998.4;2019.58;2114.1	Down
ENSG00000041802	LSG1	protein_coding	3:194640788-194672477	941.944	-0.423038	-1.34075	0.000224325	0.003077	Tested	807.17;792.83	1029.14;1081.95;1106.86	Down
ENSG00000116754	SRSF11	protein_coding	1:70205682-70253052	6340.82	-0.423555	-1.34123	0.00469513	0.0283646	Tested	5729.55;5171.92	8262.58;8246.2;5422.8	Down
ENSG00000171793	CTPS1	protein_coding	1:40979335-41012565	2136.02	-0.424394	-1.34201	0.000107401	0.001727	Tested	1821.69;1916.83	2379.33;2369.1;2777.67	Down
ENSG00000140365	COMMD4	protein_coding	15:75335891-75343224	1402.39	-0.425192	-1.34275	0.00136145	0.0117609	Tested	1133;1182.43	1492.51;1548.31;1623.28	Down
ENSG00000263528	IKBKE	protein_coding	1:206470476-206496889	557.017	-0.425535	-1.34307	0.0033205	0.0222634	Tested	496.15;444.14	570.1;642.1;681.85	Down
ENSG00000161558	TMEM143	protein_coding	19:48332356-48364237	361.606	-0.425922	-1.34343	0.00911327	0.0449935	Tested	272.94;347.72	445.15;432.98;373.83	Down
ENSG00000101255	TRIB3	protein_coding	20:362835-397559	4173.82	-0.426247	-1.34373	0.000559171	0.00597191	Tested	3437.1;3825.86	4574.71;4354.31;5710.72	Down
ENSG00000007541	PIGQ	protein_coding	16:566995-584136	310.514	-0.426317	-1.3438	0.00970828	0.0471148	Tested	239.08;291.23	376.6;364.25;329.04	Down
ENSG00000185818	NAT8L	protein_coding	4:2059512-2069089	798.232	-0.427138	-1.34456	0.00261788	0.0188687	Tested	576.55;735.37	864.27;891.48;892.07	Down
ENSG00000111641	NOP2	protein_coding	12:6556863-6568691	1652.15	-0.427563	-1.34496	4.94016e-05	0.000968482	Tested	1402.77;1486.32	2029.64;1943;1856.35	Down
ENSG00000162065	TBC1D24	protein_coding	16:2475051-2509560	554.207	-0.428393	-1.34573	0.00317044	0.0215997	Tested	461.24;477.26	708.07;647.01;539.26	Down
ENSG00000182095	TNRC18	protein_coding	7:5306790-5425414	2422.38	-0.428843	-1.34615	0.000359387	0.00436789	Tested	1864.01;2275.26	3117.78;2528.15;2712.77	Down
ENSG00000280081	LINC01667	lincRNA	21:9781918-9814009	3474.21	-0.430959	-1.34813	0.000300101	0.00385373	Tested	3109.15;2872.32	4132.16;4537.91;3425.7	Down
ENSG00000137474	MYO7A	protein_coding	11:77128264-77215239	512.601	-0.431339	-1.34848	0.00273712	0.0194345	Tested	377.67;466.54	597.87;561.59;549.32	Down
ENSG00000170468	RIOX1	protein_coding	14:73490964-73493392	297.352	-0.431394	-1.34854	0.00898783	0.0445758	Tested	254.95;264.93	327.14;360.32;364.69	Down
ENSG00000224470	ATXN1L	protein_coding	16:71845991-71885268	1000.54	-0.43201	-1.34911	0.00266645	0.0190764	Tested	811.4;937.96	1318.96;1259.66;962.45	Down
ENSG00000065802	ASB1	protein_coding	2:238426742-238452250	689.198	-0.432517	-1.34959	0.000679495	0.00692396	Tested	588.19;614.59	847.78;815.88;771.42	Down
ENSG00000139718	SETD1B	protein_coding	12:121804180-121832584	1086.21	-0.432692	-1.34975	0.00023256	0.00316635	Tested	863.24;924.32	1321.56;1187.99;1109.6	Down
ENSG00000165650	PDZD8	protein_coding	10:117277274-117375467	2328.82	-0.432743	-1.3498	6.91606e-05	0.00123271	Tested	2118.96;1895.4	2530.32;2645.97;2950.41	Down
ENSG00000092853	CLSPN	protein_coding	1:35720218-35769967	570.56	-0.434784	-1.35171	0.00102129	0.00941606	Tested	527.89;465.57	657.74;662.72;692.82	Down
ENSG00000102858	MGRN1	protein_coding	16:4616493-4690974	1742.58	-0.435334	-1.35222	0.000366107	0.00441045	Tested	1309.67;1602.22	2200.58;1871.32;1835.33	Down
ENSG00000178252	WDR6	protein_coding	3:49007062-49015953	4237.8	-0.436105	-1.35295	4.57799e-06	0.000149656	Tested	3507.98;3798.59	5174.31;5032.74;4622.13	Down
ENSG00000120158	RCL1	protein_coding	9:4792869-4885917	403.916	-0.436492	-1.35331	0.00601035	0.033658	Tested	327.95;344.79	408.7;428.07;529.21	Down
ENSG00000087087	SRRT	protein_coding	7:100875111-100888664	2887.38	-0.436664	-1.35347	3.4015e-05	0.000740598	Tested	2348.52;2461.29	3397.19;3299.85;3068.32	Down
ENSG00000109046	WSB1	protein_coding	17:27294076-27315926	1412.19	-0.438321	-1.35503	0.00305828	0.021089	Tested	1235.62;1240.87	1975.84;1746.63;1310.69	Down
ENSG00000132424	PNISR	protein_coding	6:99398051-99425331	3772.08	-0.438418	-1.35512	0.00185213	0.0146532	Tested	3651.85;3233.67	4962.58;5023.91;4008.83	Down
ENSG00000197961	ZNF121	protein_coding	19:9560353-9584533	967.067	-0.438689	-1.35537	0.00326412	0.0220383	Tested	811.4;819.13	1207.02;1183.08;924.98	Down
ENSG00000156535	CD109	protein_coding	6:73695785-73828316	361.364	-0.444203	-1.36056	0.00589515	0.0332586	Tested	326.89;260.06	401.76;422.18;372.91	Down
ENSG00000148841	ITPRIP	protein_coding	10:104309698-104338404	950.925	-0.444443	-1.36079	0.000611779	0.00639069	Tested	762.74;869.78	1202.68;976.9;1152.56	Down
ENSG00000103335	PIEZO1	protein_coding	16:88715343-88785211	4110.37	-0.444768	-1.3611	0.000794298	0.00777989	Tested	3015;3839.49	5465.87;4446.6;4082.87	Down
ENSG00000077463	SIRT6	protein_coding	19:4174109-4182604	384.206	-0.445404	-1.3617	0.00371846	0.0240734	Tested	297.27;327.26	440.81;388.8;446.04	Down
ENSG00000166166	TRMT61A	protein_coding	14:103529184-103537073	469.984	-0.445755	-1.36203	0.00453008	0.0276659	Tested	342.76;434.4	485.06;518.39;585.88	Down
ENSG00000160299	PCNT	protein_coding	21:46324122-46445769	2077.33	-0.446064	-1.36232	1.24975e-05	0.000338169	Tested	1855.55;1791.18	2680.44;2378.92;2391.04	Down
ENSG00000174004	NRROS	protein_coding	3:196639686-196662004	1283.21	-0.446144	-1.36239	0.000149777	0.00222249	Tested	1000.77;1112.3	1414.41;1347.04;1557.47	Down
ENSG00000106009	BRAT1	protein_coding	7:2537877-2555727	1574.59	-0.447203	-1.36339	0.00229562	0.0170124	Tested	1094.92;1484.37	2073.02;1658.27;1544.67	Down
ENSG00000197037	ZSCAN25	protein_coding	7:99616946-99632407	602.875	-0.448634	-1.36475	0.000584626	0.00619752	Tested	508.85;551.28	710.68;693.16;766.85	Down
ENSG00000224940	PRRT4	protein_coding	7:128350325-128361685	755.167	-0.449637	-1.3657	0.00372827	0.0241186	Tested	526.83;741.21	961.45;873.81;764.11	Down
ENSG00000105851	PIK3CG	protein_coding	7:106865278-106907145	1886.44	-0.449969	-1.36601	2.82463e-06	0.000104244	Tested	1635.5;1738.58	2289.96;2327.86;2296.9	Down
ENSG00000085982	USP40	protein_coding	2:233475520-233566782	688.111	-0.450458	-1.36647	0.000710358	0.0071424	Tested	555.39;613.62	806.99;846.32;744	Down
ENSG00000099899	TRMT2A	protein_coding	22:20111866-20117392	812.206	-0.451111	-1.36709	0.0027091	0.0192674	Tested	589.25;753.87	1010.04;936.64;808.9	Down
ENSG00000144554	FANCD2	protein_coding	3:10026414-10101930	2445.75	-0.451398	-1.36736	6.03118e-05	0.00111457	Tested	2133.77;2082.4	3171.58;2929.71;2545.51	Down
ENSG00000155287	SLC25A28	protein_coding	10:99610522-99620609	800.881	-0.451665	-1.36762	0.000401135	0.00471407	Tested	685.52;716.86	1049.09;976.9;850.94	Down
ENSG00000197150	ABCB8	protein_coding	7:151028422-151047782	578.379	-0.45173	-1.36768	0.00226886	0.0168529	Tested	431.62;515.24	721.09;650.94;571.25	Down
ENSG00000179222	MAGED1	protein_coding	X:51803007-51902357	655.958	-0.452791	-1.36869	0.00262746	0.0188955	Tested	504.62;549.33	648.2;716.72;799.76	Down
ENSG00000197852	FAM212B	protein_coding	1:111680630-111755824	262.395	-0.453162	-1.36904	0.00696977	0.0372647	Tested	247.55;230.84	344.49;321.05;316.25	Down
ENSG00000107821	KAZALD1	protein_coding	10:101061841-101068131	381.126	-0.453249	-1.36912	0.00293173	0.0204001	Tested	305.73;356.48	469.45;436.9;454.26	Down
ENSG00000184967	NOC4L	protein_coding	12:132144448-132152473	401.371	-0.453388	-1.36925	0.0059897	0.0335601	Tested	294.09;355.51	477.25;395.67;461.57	Down
ENSG00000160271	RALGDS	protein_coding	9:133097720-133149334	1768.36	-0.453424	-1.36929	4.4442e-06	0.000146772	Tested	1494.8;1563.26	2157.19;2109.9;2014.47	Down
ENSG00000130368	MAS1	protein_coding	6:159906690-159916530	284.679	-0.453595	-1.36945	0.00548228	0.0316463	Tested	276.11;247.4	385.27;342.65;346.41	Down
ENSG00000118762	PKD2	protein_coding	4:88007668-88077777	253.333	-0.453631	-1.36948	0.00974749	0.0472339	Tested	224.27;216.23	333.21;304.36;266.89	Down
ENSG00000110104	CCDC86	protein_coding	11:60842071-60851081	464.176	-0.454791	-1.37058	0.00282995	0.019907	Tested	346.99;415.9	530.19;500.72;538.35	Down
ENSG00000167535	CACNB3	protein_coding	12:48813794-48828941	410.975	-0.455252	-1.37102	0.00356183	0.0234107	Tested	348.05;370.12	563.16;483.05;430.5	Down
ENSG00000100055	CYTH4	protein_coding	22:37282027-37315345	395.393	-0.456045	-1.37178	0.00199028	0.0153686	Tested	345.93;367.2	454.69;485.01;528.3	Down
ENSG00000132436	FIGNL1	protein_coding	7:50444128-50542535	1018.62	-0.457664	-1.37332	8.25566e-05	0.00140281	Tested	935.18;799.65	1186.2;1210.57;1175.41	Down
ENSG00000135763	URB2	protein_coding	1:229626234-229660199	879.279	-0.457942	-1.37358	7.08892e-05	0.00124905	Tested	733.12;755.82	980.54;1007.33;1080.36	Down
ENSG00000105486	LIG1	protein_coding	19:48115445-48170603	2481.76	-0.45805	-1.37368	6.26709e-06	0.000191734	Tested	1874.59;2159.35	2779.36;2771.64;2763.04	Down
ENSG00000160233	LRRC3	protein_coding	21:44455486-44462196	430.741	-0.458576	-1.37419	0.00308168	0.0211917	Tested	316.31;379.86	451.22;503.67;481.68	Down
ENSG00000110046	ATG2A	protein_coding	11:64894546-64917248	563.134	-0.458756	-1.37436	0.00358834	0.0235072	Tested	398.83;541.54	727.16;573.38;638.89	Down
ENSG00000134884	ARGLU1	protein_coding	13:106541673-106568164	3301.98	-0.459268	-1.37484	0.00301767	0.0208966	Tested	2959.99;2887.9	4655.4;4446.6;2957.73	Down
ENSG00000138018	SELENOI	protein_coding	2:26308547-26395891	1065.59	-0.45948	-1.37505	5.35783e-05	0.00103307	Tested	969.03;840.56	1216.57;1228.24;1286.01	Down
ENSG00000052749	RRP12	protein_coding	10:97356358-97426076	1819.42	-0.459735	-1.37529	3.55317e-05	0.00075805	Tested	1374.2;1599.3	2002.74;2069.65;2063.83	Down
ENSG00000020129	NCDN	protein_coding	1:35557473-35567274	630.88	-0.45981	-1.37536	0.000791205	0.00775549	Tested	494.04;597.06	754.06;714.76;783.3	Down
ENSG00000176953	NFATC2IP	protein_coding	16:28950807-28967097	1755.32	-0.460194	-1.37573	0.000297442	0.00383105	Tested	1544.52;1498.98	2398.42;2122.67;1758.55	Down
ENSG00000105298	CACTIN	protein_coding	19:3610641-3626815	401	-0.460557	-1.37607	0.00204712	0.015648	Tested	307.85;361.35	478.12;433.96;469.8	Down
ENSG00000196810	CTBP1-AS2	antisense	4:1249300-1288291	763.561	-0.460952	-1.37645	7.03554e-05	0.00124646	Tested	626.27;645.76	891.17;867.92;867.39	Down
ENSG00000163362	C1orf106	protein_coding	1:200891048-200915735	419.281	-0.461118	-1.37661	0.00108419	0.00984101	Tested	353.34;367.2	510.23;468.32;509.1	Down
ENSG00000161547	SRSF2	protein_coding	17:76734115-76737374	2217.75	-0.461333	-1.37681	8.98501e-06	0.000257744	Tested	1990.96;1827.22	2650.93;2684.26;2549.17	Down
ENSG00000160214	RRP1	protein_coding	21:43789513-43805293	1548.78	-0.461835	-1.37729	5.14795e-05	0.000998579	Tested	1241.97;1349.96	1798.82;1665.14;1891.08	Down
ENSG00000124120	TTPAL	protein_coding	20:44475886-44494603	303.717	-0.462605	-1.37803	0.00369908	0.02399	Tested	271.88;243.5	345.36;376.03;343.67	Down
ENSG00000189306	RRP7A	protein_coding	22:42509968-42519802	842.677	-0.462988	-1.37839	0.000158027	0.00231879	Tested	689.75;737.32	951.91;958.24;1041.05	Down
ENSG00000085872	CHERP	protein_coding	19:16517889-16542530	1082.67	-0.463793	-1.37916	0.000517349	0.00563744	Tested	758.51;990.55	1321.56;1115.33;1182.72	Down
ENSG00000156983	BRPF1	protein_coding	3:9731729-9748018	1677.85	-0.464365	-1.37971	3.72971e-06	0.000129136	Tested	1367.86;1467.81	1984.51;1908.63;1976.08	Down
ENSG00000198089	SFI1	protein_coding	22:31488688-31618586	593.426	-0.464803	-1.38013	0.00436707	0.0268486	Tested	487.69;537.65	808.73;739.3;574.91	Down
ENSG00000174989	FBXW8	protein_coding	12:116910956-117031148	396.927	-0.465067	-1.38038	0.00506423	0.0298373	Tested	313.14;353.56	528.45;469.3;382.97	Down
ENSG00000141258	SGSM2	protein_coding	17:2337498-2381058	1159.18	-0.466379	-1.38164	0.00152444	0.0127831	Tested	897.09;1094.77	1586.22;1430.49;1112.35	Down
ENSG00000108405	P2RX1	protein_coding	17:3896592-3916500	1819.29	-0.467036	-1.38227	0.00159915	0.013229	Tested	1473.65;1715.21	2502.55;2394.63;1715.59	Down
ENSG00000169914	OTUD3	protein_coding	1:19882513-19912945	573.071	-0.467124	-1.38235	0.00607642	0.0339394	Tested	510.96;458.75	771.42;716.72;521.9	Down
ENSG00000164896	FASTK	protein_coding	7:151076593-151080866	885.102	-0.467239	-1.38246	0.000554377	0.00593547	Tested	643.2;827.9	1085.54;987.7;978.9	Down
ENSG00000156414	TDRD9	protein_coding	14:103928462-104052667	402.888	-0.467565	-1.38277	0.00091872	0.00865627	Tested	361.8;340.9	483.33;496.79;477.11	Down
ENSG00000079313	REXO1	protein_coding	19:1815246-1848463	693.866	-0.467595	-1.3828	0.000407809	0.00474488	Tested	541.64;619.46	872.07;726.54;809.81	Down
ENSG00000197136	PCNX3	protein_coding	11:65615773-65637439	1298.13	-0.468138	-1.38332	0.000262322	0.00349233	Tested	997.59;1161.98	1659.98;1458.97;1362.78	Down
ENSG00000166532	RIMKLB	protein_coding	12:8681600-8783095	266.577	-0.46832	-1.3835	0.00734689	0.0386394	Tested	244.37;232.79	360.98;345.6;283.34	Down
ENSG00000268006	PTOV1-AS1	antisense	19:49838639-49851676	332.409	-0.468356	-1.38353	0.00383683	0.0245825	Tested	285.63;270.77	383.54;422.18;349.15	Down
ENSG00000215908	CROCCP2	transcribed_unprocessed_pseudogene	1:16618253-16657232	983.708	-0.468434	-1.38361	0.00158827	0.0131825	Tested	766.97;920.43	1275.57;1291.08;936.86	Down
ENSG00000174886	NDUFA11	protein_coding	19:5891276-5904006	289.936	-0.468521	-1.38369	0.00476573	0.0286166	Tested	225.33;242.53	347.96;314.18;308.93	Down
ENSG00000188785	ZNF548	protein_coding	19:57389850-57402992	238.372	-0.468539	-1.38371	0.00676082	0.0363892	Tested	196.77;218.18	285.49;300.43;276.03	Down
ENSG00000162664	ZNF326	protein_coding	1:89995112-90035531	460.465	-0.468542	-1.38371	0.000882969	0.0083931	Tested	373.44;391.55	541.47;561.59;485.34	Down
ENSG00000254470	AP5B1	protein_coding	11:65775893-65780802	1281.39	-0.469502	-1.38463	9.28402e-05	0.00153897	Tested	1094.92;1175.61	1774.52;1474.67;1466.07	Down
ENSG00000124145	SDC4	protein_coding	20:45325288-45348424	422.917	-0.469961	-1.38507	0.00247372	0.0180382	Tested	381.9;322.39	488.54;447.7;525.55	Down
ENSG00000130592	LSP1	protein_coding	11:1852970-1892267	1120.16	-0.469981	-1.38509	0.000253798	0.00340664	Tested	834.68;883.41	1072.52;1236.09;1262.24	Down
ENSG00000100650	SRSF5	protein_coding	14:69726900-69772005	3879.9	-0.470021	-1.38513	1.33078e-05	0.000357093	Tested	3771.39;3698.27	4808.13;5196.7;5515.12	Down
ENSG00000112715	VEGFA	protein_coding	6:43770184-43786487	4179.32	-0.470491	-1.38558	0.000239855	0.0032349	Tested	3625.4;3872.61	6064.61;5180.01;4338.79	Down
ENSG00000158863	FAM160B2	protein_coding	8:22089159-22104898	1128.46	-0.470979	-1.38605	0.00353787	0.0232845	Tested	884.4;1053.86	1630.48;1328.38;1071.22	Down
ENSG00000261739	GOLGA8S	protein_coding	15:23354748-23367231	522.685	-0.471447	-1.3865	0.00501379	0.0295956	Tested	491.92;454.86	702;729.48;537.44	Down
ENSG00000131584	ACAP3	protein_coding	1:1292376-1309609	1724.74	-0.472048	-1.38708	0.00112929	0.0101431	Tested	1381.61;1591.51	2414.04;2080.45;1691.83	Down
ENSG00000152443	ZNF776	protein_coding	19:57746796-57758159	245.522	-0.472102	-1.38713	0.00793905	0.0408204	Tested	234.85;188.96	275.94;306.32;298.88	Down
ENSG00000161847	RAVER1	protein_coding	19:10316212-10333640	760.818	-0.472838	-1.38784	0.00592652	0.033348	Tested	489.8;710.04	923.27;710.83;864.65	Down
ENSG00000058453	CROCC	protein_coding	1:16740273-16972979	393.323	-0.473689	-1.38866	0.00999455	0.0480873	Tested	295.15;376.94	569.23;454.58;376.57	Down
ENSG00000105248	CCDC94	protein_coding	19:4247079-4269090	341.796	-0.473865	-1.38883	0.00883699	0.0440482	Tested	243.32;328.24	368.79;379.96;443.29	Down
ENSG00000166886	NAB2	protein_coding	12:57088894-57095476	347.674	-0.474242	-1.38919	0.00380607	0.0244744	Tested	261.3;317.52	391.35;438.87;377.48	Down
ENSG00000164338	UTP15	protein_coding	5:73565443-73583377	481.983	-0.474394	-1.38933	0.00151396	0.0127319	Tested	429.5;385.7	503.29;550.79;644.37	Down
ENSG00000075702	WDR62	protein_coding	19:36054881-36105106	1234.68	-0.474816	-1.38974	0.000457895	0.00516887	Tested	1034.62;1059.71	1718.99;1416.75;1229.34	Down
ENSG00000100258	LMF2	protein_coding	22:50502949-50507691	815.098	-0.475272	-1.39018	0.00262748	0.0188955	Tested	557.51;758.74	1075.99;871.84;797.93	Down
ENSG00000226479	TMEM185B	protein_coding	2:120221278-120223408	753.216	-0.475425	-1.39033	6.91963e-05	0.00123271	Tested	610.4;671.08	907.65;868.9;896.64	Down
ENSG00000169696	ASPSCR1	protein_coding	17:81976807-82017406	486.404	-0.475518	-1.39042	0.00180595	0.0144476	Tested	382.96;437.32	649.07;553.74;508.19	Down
ENSG00000055483	USP36	protein_coding	17:78787381-78841441	977.196	-0.475882	-1.39077	1.99175e-05	0.000482214	Tested	793.42;834.72	1163.63;1145.77;1087.67	Down
ENSG00000255587	RAB44	protein_coding	6:36697851-36733183	6858.42	-0.47624	-1.39111	0.000597811	0.00629158	Tested	5544.42;6003.72	9472.21;8418.99;6206.11	Down
ENSG00000124217	MOCS3	protein_coding	20:50958826-50963931	232.682	-0.476265	-1.39114	0.0099205	0.0478204	Tested	183.02;223.05	272.47;260.18;315.33	Down
ENSG00000197119	SLC25A29	protein_coding	14:100291111-100306547	892.061	-0.47695	-1.3918	0.0048632	0.0289991	Tested	743.7;816.21	1288.59;1171.3;797.01	Down
ENSG00000184207	PGP	protein_coding	16:2211997-2214807	482.451	-0.477401	-1.39223	0.00207721	0.0158123	Tested	362.86;445.12	603.94;545.88;538.35	Down
ENSG00000130204	TOMM40	protein_coding	19:44890569-44903689	2950.44	-0.477632	-1.39246	7.56312e-05	0.00130756	Tested	2300.92;2484.67	3119.51;3215.42;3661.51	Down
ENSG00000106012	IQCE	protein_coding	7:2558972-2614734	403.897	-0.477638	-1.39246	0.00285803	0.0200062	Tested	287.75;380.83	459.9;454.58;483.51	Down
ENSG00000205903	ZNF316	protein_coding	7:6637322-6656432	1044.96	-0.478316	-1.39312	0.000808775	0.00787975	Tested	818.81;974	1430.9;1273.4;1042.88	Down
ENSG00000145214	DGKQ	protein_coding	4:958887-986895	630.382	-0.479425	-1.39419	0.0037031	0.024004	Tested	464.42;604.85	892.03;675.48;669.05	Down
ENSG00000119969	HELLS	protein_coding	10:94501434-94613905	446.211	-0.479461	-1.39422	0.00164033	0.013458	Tested	408.35;337.98	523.24;559.63;477.11	Down
ENSG00000105656	ELL	protein_coding	19:18442663-18522127	606.229	-0.480269	-1.395	0.00033568	0.00418443	Tested	450.66;545.44	725.43;691.19;669.05	Down
ENSG00000116396	KCNC4	protein_coding	1:110211343-110283100	410.72	-0.480324	-1.39506	0.00528786	0.0308319	Tested	348.05;325.31	544.94;485.99;377.48	Down
ENSG00000182087	TMEM259	protein_coding	19:1009648-1021179	1948.16	-0.480953	-1.39567	0.000207677	0.00290433	Tested	1414.4;1811.63	2536.39;2206.12;2012.64	Down
ENSG00000141622	RNF165	protein_coding	18:46326809-46463140	309.93	-0.482677	-1.39733	0.00534108	0.0310578	Tested	233.79;259.08	346.23;376.03;311.68	Down
ENSG00000178028	DMAP1	protein_coding	1:44213455-44220681	546.351	-0.483077	-1.39772	0.00145304	0.0123778	Tested	479.23;452.91	741.91;670.57;541.09	Down
ENSG00000132334	PTPRE	protein_coding	10:127907061-128085855	1176.2	-0.483363	-1.398	0.000351875	0.00431223	Tested	1049.43;1044.12	1618.33;1442.27;1328.97	Down
ENSG00000172613	RAD9A	protein_coding	11:67317871-67398410	463.404	-0.483725	-1.39835	0.00495872	0.0294028	Tested	402;361.35	642.99;530.18;426.84	Down
ENSG00000183741	CBX6	protein_coding	22:38861450-38872314	1911.22	-0.484053	-1.39867	3.43565e-05	0.000743718	Tested	1481.05;1664.56	2195.37;2181.58;2223.78	Down
ENSG00000172890	NADSYN1	protein_coding	11:71453109-71524107	1654.44	-0.484127	-1.39874	0.000667539	0.00684546	Tested	1329.77;1491.19	2237.02;2115.79;1566.61	Down
ENSG00000130511	SSBP4	protein_coding	19:18418864-18434562	601.139	-0.485187	-1.39977	0.00338205	0.0225704	Tested	409.4;593.16	771.42;613.63;721.15	Down
ENSG00000188735	TMEM120B	protein_coding	12:121712752-121783001	313.76	-0.485377	-1.39995	0.00286912	0.0200512	Tested	259.18;262.98	410.44;343.63;341.84	Down
ENSG00000257621	PSMA3-AS1	antisense	14:58265365-58298134	391.418	-0.485979	-1.40054	0.00476962	0.0286266	Tested	386.13;286.36	472.92;532.14;406.73	Down
ENSG00000049089	COL9A2	protein_coding	1:40300487-40317816	1244.35	-0.486131	-1.40068	0.00192305	0.0150227	Tested	958.45;1205.81	1806.63;1553.22;1188.21	Down
ENSG00000237438	CECR7	transcribed_unprocessed_pseudogene	22:17036570-17060825	225.076	-0.486656	-1.40119	0.00891311	0.0443589	Tested	177.73;192.85	293.29;254.29;231.24	Down
ENSG00000163714	U2SURP	protein_coding	3:142964497-143060546	3531.69	-0.487089	-1.40161	3.19014e-06	0.000114263	Tested	3291.11;2972.64	4013.28;4439.73;4715.36	Down
ENSG00000197818	SLC9A8	protein_coding	20:49812713-49892242	811.977	-0.488689	-1.40317	0.000426299	0.00489806	Tested	635.79;733.42	1087.27;967.08;828.09	Down
ENSG00000011422	PLAUR	protein_coding	19:43646095-43670547	791.981	-0.488746	-1.40322	0.000190196	0.00270688	Tested	678.11;658.42	866;947.44;999.92	Down
ENSG00000178567	EPM2AIP1	protein_coding	3:36985043-36993168	568.923	-0.4892	-1.40367	0.00297268	0.0206405	Tested	491.92;502.58	754.06;756.97;583.14	Down
ENSG00000184990	SIVA1	protein_coding	14:104753100-104768494	1089.2	-0.490069	-1.40451	0.00078026	0.00765987	Tested	726.77;970.1	1176.65;1165.4;1234.82	Down
ENSG00000083812	ZNF324	protein_coding	19:58467045-58475436	254.737	-0.490473	-1.40491	0.00495668	0.0294028	Tested	199.94;235.71	314.99;297.49;306.19	Down
ENSG00000163378	EOGT	protein_coding	3:68975214-69013961	410.674	-0.491463	-1.40587	0.000880739	0.00837808	Tested	322.66;366.22	481.59;482.07;489.91	Down
ENSG00000229180	AC006001.3	transcribed_unprocessed_pseudogene	7:66526088-66592397	259.865	-0.491768	-1.40617	0.00433284	0.0267019	Tested	222.16;229.86	347.09;322.03;284.26	Down
ENSG00000269858	EGLN2	protein_coding	19:40798996-40808433	265.703	-0.492265	-1.40665	0.00913785	0.0450768	Tested	216.87;234.73	346.23;346.58;260.49	Down
ENSG00000165802	NSMF	protein_coding	9:137447570-137459334	1166.49	-0.492802	-1.40718	2.91329e-05	0.000657149	Tested	875.94;1051.92	1429.16;1309.73;1331.71	Down
ENSG00000116604	MEF2D	protein_coding	1:156463727-156500828	3378.67	-0.493124	-1.40749	6.48393e-07	3.19102e-05	Tested	2616.17;2968.74	4116.54;3726.94;3948.51	Down
ENSG00000104957	CCDC130	protein_coding	19:13731760-13763296	499.838	-0.493863	-1.40821	0.00587482	0.0331876	Tested	358.63;452.91	700.26;567.48;446.95	Down
ENSG00000146063	TRIM41	protein_coding	5:181222499-181235809	495.065	-0.494285	-1.40862	0.00232278	0.0171572	Tested	422.1;415.9	674.23;610.68;485.34	Down
ENSG00000135596	MICAL1	protein_coding	6:109444062-109465968	2428.44	-0.494474	-1.40881	0.000866862	0.00828277	Tested	1881.99;2241.17	3527.35;2872.77;2313.35	Down
[truncated: 725 more rows]

## Sheet: U937_BEAS-2B Vs U937_Media
Gene ID	gene name	gene biotype	Gene position	baseMean	log2FoldChange UB vs UM	FoldChange UB vs UM	pvalue UB vs UM	padj UB vs UM	flag UB vs UM	Normalized counts U B2 S17 U B3 S18	Normalized counts U M1 S19 U M2 S20 U M3 S21 1	Significantly DE UB vs UM
ENSG00000161960	EIF4A1	protein_coding	17:7572706-7579005	138.005	-2.42841	-5.38301	8.34287e-14	3.00621e-11	Tested	35.22;57.18	302.84;295.52;146.24	Down
ENSG00000106976	DNM1	protein_coding	9:128191655-128255248	348.783	-0.942894	-1.92238	1.01016e-05	0.000314745	Tested	193.15;292.63	557.09;497.78;344.58	Down
ENSG00000183172	SMDT1	protein_coding	22:42079691-42084284	571.22	0.426348	1.34383	0.00487614	0.0306653	Tested	695.77;587.51	426.93;443.78;562.11	Up
ENSG00000011426	ANLN	protein_coding	7:36389806-36453791	3113.62	0.333123	1.25974	0.0036417	0.0250131	Tested	3364.65;3525.07	2578.04;2714.7;2911.11	Up
ENSG00000107242	PIP5K1B	protein_coding	9:68705414-69009176	158.723	0.636176	1.5542	0.0022743	0.0178055	Tested	194.22;180.51	120.62;114.87;126.13	Up
ENSG00000033327	GAB2	protein_coding	11:78215297-78418348	2364.43	0.492702	1.40708	2.51433e-06	0.000112528	Tested	2540.83;2836.65	1972.36;1779.03;1979.74	Up
ENSG00000147168	IL2RG	protein_coding	X:71107404-71112108	8261.43	0.316461	1.24527	0.000307667	0.00409436	Tested	8572.24;8577.23	6710.2;6674.32;7272.75	Up
ENSG00000179388	EGR3	protein_coding	8:22687659-22693302	33.5111	-8.41107	-340.396	1.73509e-08	1.98237e-06	Tested	0;0	76.36;53.02;75.86	Down
ENSG00000110324	IL10RA	protein_coding	11:117986348-118003037	463.289	0.586772	1.50188	3.2002e-05	0.000753307	Tested	558.11;478.76	344.49;352.47;339.1	Up
ENSG00000120738	EGR1	protein_coding	5:138465490-138469315	337.986	-5.6621	-50.6363	5.74093e-61	8.06772e-57	Tested	12.81;15.7	742.78;829.63;588.62	Down
ENSG00000104998	IL27RA	protein_coding	19:14031748-14053216	1296.04	0.359263	1.28277	0.00178257	0.0150725	Tested	1508.92;1271.45	1083.8;1026.97;1140.68	Up
ENSG00000237719	Z95152.1	processed_pseudogene	6:36091991-36092646	28.0041	-3.95009	-15.4559	2.41154e-08	2.54807e-06	Tested	2.13;5.61	66.82;76.58;34.73	Down
ENSG00000096968	JAK2	protein_coding	9:4984390-5128183	364.062	0.419384	1.33736	0.00540175	0.0328192	Tested	368.16;423.82	286.35;295.52;306.19	Up
ENSG00000118689	FOXO3	protein_coding	6:108559835-108684774	1478.97	0.51559	1.42958	4.21818e-06	0.000164661	Tested	1591.09;1882.51	1186.2;1177.19;1280.52	Up
ENSG00000232807	AL137186.2	antisense	10:5934270-5945900	13.1535	-3.03422	-8.19204	0.000515555	0.00598547	Tested	2.13;3.36	29.5;15.71;21.94	Down
ENSG00000131724	IL13RA1	protein_coding	X:118727572-118794539	780.639	0.379038	1.30047	0.00484257	0.0305935	Tested	860.1;830.81	568.37;644.07;738.52	Up
ENSG00000125249	RAP2A	protein_coding	13:97434222-97469128	1563.03	0.345845	1.27089	0.00413295	0.0274482	Tested	1616.7;1758.05	1197.48;1337.22;1448.7	Up
ENSG00000279400	AC008957.3	TEC	5:36667717-36669958	15.1356	-2.95812	-7.77112	0.000217456	0.00314395	Tested	4.27;3.36	38.18;36.33;14.62	Down
ENSG00000111276	CDKN1B	protein_coding	12:12715058-12722371	1780.72	0.269167	1.20511	0.00630127	0.0365614	Tested	1835.46;1939.69	1514.2;1610.16;1574.83	Up
ENSG00000005381	MPO	protein_coding	17:58269856-58280935	17.4655	-3.12867	-8.74629	5.81578e-05	0.00118277	Tested	3.2;4.48	53.8;25.53;21.02	Down
ENSG00000166598	HSP90B1	protein_coding	12:103930107-103953645	17065.6	0.434731	1.35166	5.58315e-05	0.00115382	Tested	19738.66;19323.99	12673.29;14420.78;16256.53	Up
ENSG00000160712	IL6R	protein_coding	1:154405193-154469450	6787.64	0.411976	1.33051	1.5265e-05	0.000419802	Tested	7504.04;7353.99	5188.19;5493.21;6069.92	Up
ENSG00000100485	SOS2	protein_coding	14:50117120-50231558	1165.24	0.361917	1.28513	0.00148113	0.0132322	Tested	1233.6;1277.05	933.68;1006.35;990.78	Up
ENSG00000066027	PPP2R5A	protein_coding	1:212285537-212361863	2047.76	0.426757	1.34421	0.000450724	0.00544659	Tested	2216.42;2313.05	1449.99;1683.8;1921.24	Up
ENSG00000112640	PPP2R5D	protein_coding	6:42984499-43012342	3822.16	0.37617	1.29789	0.000113669	0.00196481	Tested	4396.57;4081.19	3243.6;3052.44;3501.56	Up
ENSG00000078304	PPP2R5C	protein_coding	14:101761798-101927989	2641.63	0.305258	1.23564	0.00485882	0.0306055	Tested	2834.29;2829.92	2126.82;2199.25;2550.08	Up
ENSG00000232810	TNF	protein_coding	6:31575567-31578336	36.3597	-2.94353	-7.69289	1.78305e-08	2.02074e-06	Tested	10.67;6.73	76.36;78.54;46.61	Down
ENSG00000116473	RAP1A	protein_coding	1:111542218-111716691	1996.79	0.358645	1.28222	0.00213264	0.0170187	Tested	2296.46;2102.26	1549.78;1712.27;1884.68	Up
ENSG00000006451	RALA	protein_coding	7:39623483-39708124	1417	0.395408	1.31531	0.00414372	0.0274678	Tested	1701;1455.33	1019.59;1187.99;1392.95	Up
ENSG00000117020	AKT3	protein_coding	1:243488233-243851079	945.214	0.533822	1.44776	1.46375e-05	0.000409764	Tested	1014.84;1117.84	700.26;731.45;777.82	Up
ENSG00000254363	AC011379.2	processed_transcript	5:140157319-140173051	15.0923	-2.78956	-6.91419	0.000190965	0.00287634	Tested	4.27;4.48	36.44;31.42;22.85	Down
ENSG00000144118	RALB	protein_coding	2:120240064-120294713	6194.56	0.462864	1.37828	2.11974e-05	0.00054359	Tested	7309.82;6907.75	4718.75;4892.34;5862.44	Up
ENSG00000187840	EIF4EBP1	protein_coding	8:38030341-38060365	3844.9	0.370088	1.29243	0.00326443	0.0231458	Tested	4946.14;3761.65	3194.14;3126.07;3786.73	Up
ENSG00000108953	YWHAE	protein_coding	17:1344272-1400378	10849.2	0.294814	1.22673	0.00768962	0.0419985	Tested	12628.39;11336.52	8720.75;9493.09;11090.56	Up
ENSG00000271335	AL117336.3	antisense	10:35314552-35336401	12.8824	-2.72812	-6.62592	0.00251308	0.0191929	Tested	2.13;3.36	29.5;14.73;10.05	Down
ENSG00000139572	GPR84	protein_coding	12:54362445-54364487	19.0412	-2.77065	-6.82414	4.13103e-05	0.000904258	Tested	5.34;5.61	39.05;36.33;36.56	Down
ENSG00000160255	ITGB2	protein_coding	21:44885953-44931989	20216.4	0.284881	1.21831	0.00262315	0.0197235	Tested	23804.41;21831.01	18898.43;17796.23;19492.11	Up
ENSG00000096384	HSP90AB1	protein_coding	6:44246166-44253888	74790.6	0.246602	1.18641	0.00955772	0.0489663	Tested	89495.71;78918.35	67609.67;68806.02;76514.26	Up
ENSG00000221914	PPP2R2A	protein_coding	8:26291491-26372680	1828.1	0.327103	1.25449	0.00599431	0.035246	Tested	2110.78;1971.08	1439.57;1612.13;1829.84	Up
ENSG00000270069	MIR222HG	lincRNA	X:45745211-45770274	31.9686	-2.65816	-6.31229	1.76432e-06	8.49108e-05	Tested	6.4;12.33	61.61;80.51;34.73	Down
ENSG00000126458	RRAS	protein_coding	19:49635292-49640201	363.791	0.472545	1.38756	0.00428863	0.0280971	Tested	443.93;395.79	272.47;298.47;337.27	Up
ENSG00000126934	MAP2K2	protein_coding	19:4090321-4124129	3225.63	0.366441	1.28917	0.000810373	0.00842134	Tested	3976.12;3418.56	2920.8;2656.77;3026.28	Up
ENSG00000225762	LINC01389	antisense	1:47380928-47408477	17.9538	-2.65509	-6.29887	9.49925e-05	0.00172918	Tested	5.34;5.61	34.71;42.22;26.51	Down
ENSG00000269343	ZNF587B	protein_coding	19:57819741-57846238	172.996	-2.66341	-6.33528	3.01643e-25	3.26076e-22	Tested	50.15;50.45	366.18;348.54;241.3	Down
ENSG00000100906	NFKBIA	protein_coding	14:35401511-35404749	487.968	0.376514	1.2982	0.00519378	0.0320827	Tested	563.44;530.33	427.79;403.52;432.33	Up
ENSG00000260293	AC106820.4	sense_intronic	16:2476558-2482173	17.3061	-2.58665	-6.00702	0.000349044	0.00448775	Tested	3.2;5.61	30.37;29.45;19.19	Down
ENSG00000273486	AC096992.2	antisense	3:136837338-136839021	18.1567	-2.57773	-5.96999	0.000131392	0.00216054	Tested	6.4;4.48	32.97;39.27;25.59	Down
ENSG00000168298	HIST1H1E	protein_coding	6:26156354-26157107	40.537	3.51236	11.411	0.00125846	0.0116888	Tested	13.87;201.82	10.41;7.85;10.05	Up
ENSG00000274536	AL034397.3	antisense	X:66015461-66020422	393.618	-2.56358	-5.91174	4.93792e-32	9.91322e-29	Tested	108.85;134.54	848.65;808.03;499.96	Down
ENSG00000153714	LURAP1L	protein_coding	9:12775021-12822131	36.6778	1.1343	2.19512	0.00770831	0.0420679	Tested	48.02;56.06	32.11;17.67;21.02	Up
ENSG00000013441	CLK1	protein_coding	2:200853009-200864744	1355.29	1.60555	3.04311	2.98728e-30	4.66448e-27	Tested	1633.77;1962.11	623.9;629.34;519.16	Up
ENSG00000169429	CXCL8	protein_coding	4:73740506-73743716	68.5349	-2.6174	-6.13645	1.75027e-12	5.38444e-10	Tested	18.14;23.55	138.84;150.22;94.14	Down
ENSG00000029364	SLC39A9	protein_coding	14:69398015-69462388	2074.84	0.27505	1.21004	0.00847152	0.0449155	Tested	2132.12;2396.02	1764.11;1866.42;1982.48	Up
ENSG00000157514	TSC22D3	protein_coding	X:107713221-107777342	3166.56	1.16068	2.23563	2.59205e-25	3.0355e-22	Tested	4124.45;4343.55	1656.51;1943;2083.02	Up
ENSG00000119737	GPR75	protein_coding	2:53852913-53859989	16.063	-2.56177	-5.90433	0.000369422	0.00468546	Tested	4.27;5.61	34.71;33.38;19.19	Down
ENSG00000279838	AL356273.3	TEC	1:185292384-185294372	20.3412	-2.56042	-5.89881	8.08723e-05	0.00153048	Tested	4.27;8.97	32.11;47.13;37.47	Down
ENSG00000115966	ATF2	protein_coding	2:175072250-175168382	2126.64	1.18842	2.27904	3.66759e-29	5.15407e-26	Tested	2760.66;3088.92	1213.1;1330.35;1307.03	Up
ENSG00000256433	AC005840.3	lincRNA	12:6393905-6396148	11.5632	-2.49817	-5.64969	0.00237357	0.0184226	Tested	2.13;5.61	24.3;22.58;18.28	Down
ENSG00000234409	CCDC188	protein_coding	22:20148427-20151065	11.4943	-2.56117	-5.90186	0.002329	0.0181628	Tested	4.27;3.36	29.5;22.58;15.54	Down
ENSG00000175538	KCNE3	protein_coding	11:74454841-74467729	912.772	1.12755	2.18487	1.87319e-22	1.54846e-19	Tested	1153.56;1262.48	530.19;551.78;576.74	Up
ENSG00000124214	STAU1	protein_coding	20:49113339-49188367	3085.47	0.269234	1.20517	0.0059903	0.035246	Tested	3456.43;3251.5	2709.94;2654.81;2984.23	Up
ENSG00000265972	TXNIP	protein_coding	1:145992435-145996600	2136.02	1.45609	2.74364	6.63378e-24	6.65889e-21	Tested	3214.19;2873.65	853.85;1274.39;1201.92	Up
ENSG00000244161	FLNB-AS1	antisense	3:58162547-58170636	13.8777	-2.46211	-5.51023	0.00263323	0.0197887	Tested	1.07;7.85	27.77;33.38;11.88	Down
ENSG00000187678	SPRY4	protein_coding	5:142310427-142326455	58.9554	-2.49703	-5.64521	8.22707e-11	1.86476e-08	Tested	25.61;12.33	113.67;102.11;106.94	Down
ENSG00000002586	CD99	protein_coding	X:2691179-2741309	4782.32	0.425964	1.34347	0.000152748	0.00241887	Tested	6122.11;4965.82	3936.92;3931.16;4512.45	Up
ENSG00000255893	AP000786.1	antisense	11:94472908-94473570	17.9622	-2.45067	-5.4667	0.000423409	0.00518242	Tested	3.2;8.97	32.11;47.13;20.11	Down
ENSG00000167992	VWCE	protein_coding	11:61258286-61295424	29.2239	-2.48541	-5.59994	1.25354e-05	0.000367765	Tested	8.54;10.09	72.02;54;30.16	Down
ENSG00000152926	ZNF117	protein_coding	7:64971776-65006684	17.0504	-2.46741	-5.53051	0.00117058	0.0110925	Tested	1.07;7.85	32.97;24.55;15.54	Down
ENSG00000275371	AC012645.4	antisense	16:30110895-30111955	15.37	-2.40412	-5.29313	0.000972929	0.00963815	Tested	4.27;5.61	29.5;31.42;17.37	Down
ENSG00000230061	TRPM2-AS	antisense	21:44414588-44425272	13.4186	-2.3807	-5.2079	0.00484155	0.0305935	Tested	1.07;7.85	29.5;29.45;10.05	Down
ENSG00000279382	AC018665.1	TEC	17:76090308-76091669	21.4565	-2.36075	-5.13638	0.000572991	0.00646766	Tested	5.34;8.97	43.39;51.05;15.54	Down
ENSG00000250539	KRT8P33	processed_pseudogene	5:123400922-123402344	12.0518	-2.35981	-5.13303	0.00419359	0.0276939	Tested	2.13;5.61	19.09;26.51;13.71	Down
ENSG00000108691	CCL2	protein_coding	17:34255218-34257203	280.355	-2.45239	-5.47323	1.02609e-34	2.88393e-31	Tested	96.04;89.7	437.34;500.72;587.71	Down
ENSG00000276712	MIR7111	miRNA	6:35470508-35470579	17.1243	-2.3503	-5.09931	0.000390176	0.0048739	Tested	7.47;4.48	32.97;30.44;28.33	Down
ENSG00000156976	EIF4A2	protein_coding	3:186783205-186789900	5754.45	0.749685	1.68143	2.33143e-15	9.92834e-13	Tested	6890.44;6898.78	3867.5;4337.62;4097.49	Up
ENSG00000169252	ADRB2	protein_coding	5:148825245-148828687	893.8	0.768419	1.7034	2.00106e-10	4.07549e-08	Tested	954.01;1125.69	625.64;616.57;588.62	Up
ENSG00000165125	TRPV6	protein_coding	7:142871203-142885762	20.0377	-2.35035	-5.0995	0.000526136	0.00606545	Tested	9.6;4.48	47.73;42.22;18.28	Down
ENSG00000137409	MTCH1	protein_coding	6:36968141-36986298	6937.22	0.247225	1.18692	0.00748263	0.0411882	Tested	7986.38;7222.81	6227.74;6238.4;6755.43	Up
ENSG00000005379	TSPOAP1	protein_coding	17:58301228-58328760	56.0543	-2.33905	-5.05968	2.72594e-07	1.8596e-05	Tested	13.87;23.55	135.37;100.14;47.53	Down
ENSG00000134186	PRPF38B	protein_coding	1:108692323-108701803	1707.82	0.386454	1.30718	0.00145949	0.0131056	Tested	1929.37;2059.66	1656.51;1578.75;1341.76	Up
ENSG00000231731	AC010976.1	antisense	2:127455394-127514623	18.2107	-2.32805	-5.02126	0.000658738	0.00719386	Tested	4.27;7.85	38.18;35.35;17.37	Down
ENSG00000089289	IGBP1	protein_coding	X:70133449-70166324	2346.23	0.716289	1.64295	8.70935e-11	1.94274e-08	Tested	2801.21;2715.56	1515.07;1635.69;1886.51	Up
ENSG00000170049	KCNAB3	protein_coding	17:7921859-7929803	25.4013	-2.33072	-5.03056	8.69859e-05	0.00161311	Tested	9.6;8.97	52.93;60.87;26.51	Down
ENSG00000269688	AC008982.2	sense_intronic	19:38844729-38845499	26.9937	-2.32604	-5.01426	2.32849e-05	0.000586162	Tested	8.54;10.09	52.06;55.96;31.99	Down
ENSG00000146278	PNRC1	protein_coding	6:89080751-89085160	421.055	1.33122	2.51615	1.17723e-15	5.51453e-13	Tested	505.82;664.88	203.05;248.4;246.78	Up
ENSG00000165030	NFIL3	protein_coding	9:91409045-91423862	534.902	0.996834	1.99562	3.27922e-13	1.09721e-10	Tested	681.89;688.42	339.28;322.03;368.34	Up
ENSG00000246203	AL353807.3	unprocessed_pseudogene	1:155614726-155660245	12.6896	-2.31595	-4.97933	0.0070392	0.0395006	Tested	4.27;2.24	19.09;21.6;8.23	Down
ENSG00000260063	AL512408.1	antisense	1:26692132-26694131	11.846	-2.30686	-4.94804	0.00386038	0.0260817	Tested	3.2;5.61	19.09;17.67;28.33	Down
ENSG00000267244	AC012615.6	processed_transcript	19:1822089-1824542	45.4738	-2.30088	-4.9276	1.07035e-06	5.74111e-05	Tested	17.07;16.82	115.41;88.36;46.61	Down
ENSG00000273568	AC131009.3	sense_intronic	12:131934642-131934928	19.0818	-2.29867	-4.92003	0.000315967	0.004185	Tested	6.4;7.85	39.05;43.2;22.85	Down
ENSG00000247315	ZCCHC3	protein_coding	20:296968-300321	2460.79	0.269736	1.20559	0.00893626	0.0466201	Tested	2799.08;2597.83	2145.91;2131.5;2437.66	Up
ENSG00000259878	AC126323.3	lincRNA	15:62230384-62231895	11.9712	-2.29308	-4.90101	0.00839372	0.0445962	Tested	3.2;5.61	26.9;29.45;8.23	Down
ENSG00000135631	RAB11FIP5	protein_coding	2:73073382-73156721	1427.52	0.304723	1.23518	0.00359811	0.0247985	Tested	1591.09;1603.32	1291.19;1245.91;1341.76	Up
ENSG00000260279	AC137932.1	antisense	16:89297508-89298317	15.4314	-2.27094	-4.82638	0.00159465	0.0139537	Tested	3.2;7.85	26.03;35.35;18.28	Down
ENSG00000147155	EBP	protein_coding	X:48521158-48528716	4685.98	0.282917	1.21665	0.0050545	0.0315413	Tested	5515.98;4908.64	4033.24;4166.79;4653.21	Up
ENSG00000163872	YEATS2	protein_coding	3:183697818-183812625	1554.75	0.88852	1.85128	1.59557e-15	7.23308e-13	Tested	1836.53;2145.99	1102.02;1117.3;1007.24	Up
ENSG00000196421	C20orf204	protein_coding	20:64034344-64039962	17.3993	-2.29113	-4.8944	0.00218087	0.0173053	Tested	3.2;8.97	32.97;43.2;12.8	Down
ENSG00000215912	TTC34	protein_coding	1:2635976-2801717	20.3624	-2.27073	-4.82566	0.000186329	0.00282164	Tested	6.4;8.97	43.39;39.27;28.33	Down
ENSG00000143641	GALNT2	protein_coding	1:230057990-230282124	5668.19	0.291727	1.2241	0.00174499	0.014853	Tested	6448.65;6050.03	4939.15;5007.22;5369.79	Up
ENSG00000147912	FBXO10	protein_coding	9:37510892-37576349	749.155	0.832669	1.78098	2.76311e-12	7.92449e-10	Tested	918.8;936.21	547.54;513.49;500.88	Up
ENSG00000165995	CACNB2	protein_coding	10:18140677-18541869	12.2416	-2.26497	-4.80646	0.00582248	0.0345486	Tested	1.07;7.85	22.56;26.51;14.62	Down
ENSG00000198189	HSD17B11	protein_coding	4:87336610-87391386	1128.51	0.520948	1.4349	8.24356e-06	0.000267545	Tested	1197.32;1240.05	789.64;863.01;895.73	Up
ENSG00000109323	MANBA	protein_coding	4:102631488-102760994	2082.87	0.601391	1.51718	1.69648e-08	1.95415e-06	Tested	2197.22;2557.47	1580.15;1642.56;1477.95	Up
ENSG00000179909	ZNF154	protein_coding	19:57697367-57709194	14.2938	-2.25055	-4.75866	0.00533802	0.0326222	Tested	3.2;6.73	25.16;37.31;8.23	Down
ENSG00000273478	AC099676.1	antisense	1:201995696-201996352	31.6837	-2.1849	-4.54696	5.52335e-05	0.00114483	Tested	8.54;15.7	66.82;68.73;29.25	Down
ENSG00000172830	SSH3	protein_coding	11:67303448-67312607	23.4771	-2.19854	-4.59014	8.38438e-05	0.00157732	Tested	10.67;7.85	43.39;44.18;40.22	Down
ENSG00000279347	AC021945.1	TEC	8:119838736-119840385	19.8413	-2.14902	-4.43527	0.00061024	0.00678995	Tested	5.34;10.09	45.99;31.42;24.68	Down
ENSG00000122729	ACO1	protein_coding	9:32384603-32454769	1734.33	0.312427	1.2418	0.00436791	0.0285499	Tested	1916.56;1925.11	1489.9;1450.13;1700.05	Up
ENSG00000280195	AC245140.2	antisense	X:154396878-154398816	23.5222	-2.13921	-4.4052	0.000721345	0.00775005	Tested	9.6;7.85	53.8;45.16;16.45	Down
ENSG00000231154	MORF4L2-AS1	antisense	X:103687284-103691772	12.8057	-2.13847	-4.40295	0.00802862	0.0433142	Tested	1.07;7.85	18.22;25.53;14.62	Down
ENSG00000263812	LINC00908	lincRNA	18:76528655-76610968	14.5039	-2.1316	-4.38202	0.00601112	0.0353006	Tested	2.13;6.73	16.49;15.71;25.59	Down
ENSG00000120885	CLU	protein_coding	8:27596917-27615031	2635.58	0.634287	1.55217	6.61039e-09	9.01902e-07	Tested	3262.21;2819.83	2013.15;1780.02;2083.94	Up
ENSG00000081913	PHLPP1	protein_coding	18:62715450-62980433	639.019	0.396171	1.31601	0.00186907	0.0155642	Tested	696.83;775.87	583.99;522.32;571.25	Up
ENSG00000124491	F13A1	protein_coding	6:6144085-6321013	528.797	0.552643	1.46677	5.77999e-05	0.0011789	Tested	567.71;556.12	361.85;364.25;423.19	Up
ENSG00000255585	AL590627.1	transcribed_processed_pseudogene	9:137776539-137789235	24.1369	-2.13131	-4.38116	0.000765059	0.00808374	Tested	8.54;10.09	43.39;59.89;19.19	Down
ENSG00000137309	HMGA1	protein_coding	6:34236873-34246231	14113.9	0.317608	1.24626	0.00389964	0.026309	Tested	16955.59;15270.83	12662.87;11799.36;14325.23	Up
ENSG00000138764	CCNG2	protein_coding	4:77157151-77433388	587.185	0.864428	1.82062	1.30134e-10	2.77086e-08	Tested	681.89;771.39	379.2;397.63;420.44	Up
ENSG00000099219	ERMP1	protein_coding	9:5765076-5833117	2024.85	0.456293	1.37201	1.48132e-05	0.000411809	Tested	2077.7;2269.32	1514.2;1543.4;1694.57	Up
ENSG00000180596	HIST1H2BC	protein_coding	6:26114873-26123926	22.6358	2.42569	5.37286	0.00018662	0.002823	Tested	16.01;81.85	12.15;4.91;10.05	Up
ENSG00000073578	SDHA	protein_coding	5:218241-256700	4683.59	0.313742	1.24293	0.00149348	0.0133172	Tested	5301.49;5077.94	4063.61;3910.54;4551.75	Up
ENSG00000212123	PRR22	protein_coding	19:5782960-5784765	20.7315	-2.13046	-4.37858	0.00163883	0.0142251	Tested	12.81;4.48	53.8;38.29;21.94	Down
ENSG00000254995	STX16-NPEPL1	protein_coding	20:58651434-58715410	28.2028	-2.11534	-4.33292	0.000456666	0.00549916	Tested	9.6;11.21	68.55;50.07;16.45	Down
ENSG00000166402	TUB	protein_coding	11:8019244-8106112	15.1777	-2.11481	-4.33132	0.00860641	0.0454171	Tested	4.27;6.73	37.31;27.49;6.4	Down
ENSG00000118513	MYB	protein_coding	6:135181315-135219173	10939.6	0.447746	1.36391	1.20807e-07	1.00456e-05	Tested	11962.5;12204.33	8551.54;8772.45;9254.32	Up
ENSG00000225920	RIMKLBP2	processed_pseudogene	1:219199914-219200567	13.1591	-2.07974	-4.22731	0.00622056	0.0362428	Tested	3.2;7.85	27.77;24.55;17.37	Down
ENSG00000150782	IL18	protein_coding	11:112143251-112164117	939.981	0.639405	1.55769	1.57095e-06	7.78744e-05	Tested	987.09;1121.21	598.74;680.39;751.31	Up
ENSG00000229127	AC007038.1	antisense	2:210030733-210064356	19.084	-2.05879	-4.16638	0.00137518	0.0125165	Tested	5.34;10.09	32.97;41.24;21.94	Down
ENSG00000271895	AL109811.3	antisense	1:11029659-11030528	32.6646	-2.03225	-4.09041	3.5078e-05	0.000804323	Tested	11.74;14.58	65.95;54.98;40.22	Down
ENSG00000111727	HCFC2	protein_coding	12:104064457-104106524	182.254	0.918535	1.8902	4.64326e-06	0.000177798	Tested	194.22;223.12	121.48;105.05;104.2	Up
ENSG00000261428	AC097461.1	antisense	2:222566899-222569719	20.7837	-2.03193	-4.08953	0.000533634	0.00612677	Tested	7.47;10.09	39.92;39.27;28.33	Down
ENSG00000103832	GOLGA8UP	unprocessed_pseudogene	15:30791573-30801859	13.1145	-2.01102	-4.03068	0.0087621	0.0461003	Tested	5.34;4.48	26.03;19.64;13.71	Down
ENSG00000230224	PHBP9	processed_pseudogene	10:100248271-100249095	14.4809	-2.00775	-4.02156	0.00819024	0.0439077	Tested	3.2;8.97	36.44;25.53;10.97	Down
ENSG00000235374	SSR4P1	transcribed_processed_pseudogene	21:45070952-45074165	25.2874	-2.0048	-4.01334	0.000168124	0.00261027	Tested	10.67;10.09	38.18;40.25;46.61	Down
ENSG00000274627	AC092123.2	sense_intronic	16:89516797-89522217	101.997	-2.00333	-4.00923	2.05186e-08	2.23526e-06	Tested	35.22;50.45	202.18;223.85;88.66	Down
ENSG00000236397	DDX11L2	unprocessed_pseudogene	2:113599036-113601261	16.1001	-2.00285	-4.0079	0.00402525	0.0268982	Tested	4.27;7.85	27.77;26.51;18.28	Down
ENSG00000135253	KCP	protein_coding	7:128862451-128910719	75.2854	-2.08125	-4.23173	1.91503e-08	2.13241e-06	Tested	30.95;33.64	184.83;144.33;80.43	Down
ENSG00000240053	LY6G5B	protein_coding	6:31670167-31673776	81.8924	-2.06457	-4.18311	5.53166e-08	5.14811e-06	Tested	24.54;42.61	178.75;162.98;78.6	Down
ENSG00000135046	ANXA1	protein_coding	9:73151757-73170393	948.977	0.358199	1.28183	0.00911289	0.0472615	Tested	938.01;917.15	627.37;735.37;808.9	Up
ENSG00000052802	MSMO1	protein_coding	4:165327623-165343160	1724.62	1.25464	2.38608	4.44811e-15	1.73637e-12	Tested	2187.61;2715.56	793.98;1091.77;1197.35	Up
ENSG00000071967	CYBRD1	protein_coding	2:171522247-171558133	1684.08	0.808611	1.75152	2.84089e-12	7.98462e-10	Tested	2105.44;2114.6	1074.26;1298.93;1242.14	Up
ENSG00000070495	JMJD6	protein_coding	17:76712832-76726799	662.925	0.513535	1.42754	3.76599e-05	0.00084273	Tested	787.54;825.21	560.56;580.25;553.89	Up
ENSG00000164615	CAMLG	protein_coding	5:134738501-134752160	1057.56	0.68431	1.60693	1.28277e-08	1.52769e-06	Tested	1151.43;1340.96	733.24;751.08;841.8	Up
ENSG00000162222	TTC9C	protein_coding	11:62728069-62740293	589.257	0.767627	1.70247	2.72094e-08	2.83239e-06	Tested	750.19;654.78	400.03;378.98;458.83	Up
ENSG00000134882	UBAC2	protein_coding	13:99200774-99386434	5475.99	0.613887	1.53038	2.29903e-09	3.71359e-07	Tested	6611.92;6207	3885.72;4005.77;4673.32	Up
ENSG00000104805	NUCB1	protein_coding	19:48900050-48923372	4091.2	0.434103	1.35107	4.37783e-05	0.000955304	Tested	5190.51;4533.04	3506.52;3427.49;3861.68	Up
ENSG00000215417	MIR17HG	processed_transcript	13:91347820-91354579	56.1617	-1.99701	-3.99171	3.49605e-06	0.000143655	Tested	12.81;34.76	110.2;115.85;57.58	Down
ENSG00000063046	EIF4B	protein_coding	12:53006158-53042209	10748.1	0.576989	1.49173	3.96677e-09	5.9693e-07	Tested	12454.44;12459.97	7638.68;8202.02;9212.28	Up
ENSG00000167106	FAM102A	protein_coding	9:127940579-127980513	378.5	0.480328	1.39506	0.00183659	0.0153811	Tested	490.88;402.51	330.61;310.25;319.9	Up
ENSG00000167107	ACSF2	protein_coding	17:50426158-50474845	1897.76	0.343969	1.26924	0.000825066	0.00854102	Tested	1892.02;2021.53	1535.03;1452.09;1636.99	Up
ENSG00000172086	KRCC1	protein_coding	2:88027205-88055729	690.282	0.524187	1.43812	7.71341e-05	0.00148285	Tested	727.78;757.94	468.58;501.7;579.48	Up
ENSG00000139318	DUSP6	protein_coding	12:89347232-89353271	551.244	-1.99575	-3.98825	6.86773e-36	3.21707e-32	Tested	266.78;186.12	839.97;907.19;966.11	Down
ENSG00000255753	AC009533.2	processed_pseudogene	12:9314402-9316173	21.8723	-1.99288	-3.98031	0.00108844	0.0104766	Tested	6.4;11.21	42.52;42.22;20.11	Down
ENSG00000121486	TRMT1L	protein_coding	1:185118098-185157072	885.815	0.906184	1.87408	9.84589e-13	3.21777e-10	Tested	1085.27;1201.93	560.56;604.79;665.4	Up
ENSG00000237399	PITRM1-AS1	antisense	10:3141632-3167972	16.2053	-1.98392	-3.95567	0.00440657	0.0286231	Tested	5.34;8.97	33.84;34.36;16.45	Down
ENSG00000185880	TRIM69	protein_coding	15:44728988-44767829	402.478	0.724504	1.65233	7.42602e-07	4.27696e-05	Tested	465.27;467.54	261.19;294.54;291.57	Up
ENSG00000223901	AP001469.1	antisense	21:46220269-46225364	26.1234	-1.9797	-3.94411	0.00051579	0.00598547	Tested	8.54;14.58	54.67;58.91;22.85	Down
ENSG00000273271	AP000254.1	antisense	21:31666728-31667247	24.1292	-1.97885	-3.94177	0.000384508	0.00482024	Tested	7.47;10.09	38.18;33.38;31.99	Down
ENSG00000114796	KLHL24	protein_coding	3:183635568-183684477	1028.32	0.668939	1.5899	3.35633e-08	3.3924e-06	Tested	1132.22;1278.18	756.67;719.66;797.01	Up
ENSG00000272578	AP000347.1	transcribed_unprocessed_pseudogene	22:23658094-23717356	32.4251	-1.96193	-3.89583	0.000235222	0.00334573	Tested	9.6;17.94	70.29;60.87;29.25	Down
ENSG00000196839	ADA	protein_coding	20:44619522-44652233	3535.98	0.448126	1.36427	2.02654e-06	9.493e-05	Tested	3934.5;3840.13	2775.89;2799.13;2973.26	Up
ENSG00000157224	CLDN12	protein_coding	7:90383721-90513402	98.2354	0.690151	1.61345	0.00633225	0.0366806	Tested	120.59;121.09	73.76;84.44;66.72	Up
ENSG00000054282	SDCCAG8	protein_coding	1:243256034-243500092	918.685	0.403493	1.32271	0.000938389	0.00939473	Tested	878.25;1023.66	676.83;713.77;765.94	Up
ENSG00000136250	AOAH	protein_coding	7:36512949-36724549	912.689	0.477892	1.39271	0.000107464	0.00189011	Tested	1023.38;931.72	657.74;668.61;779.65	Up
ENSG00000204387	C6orf48	protein_coding	6:31834608-31839766	3612.3	0.489552	1.40401	3.59869e-06	0.000147346	Tested	4156.46;3821.07	2601.47;2785.39;3136.87	Up
ENSG00000233231	HNRNPA1P49	processed_pseudogene	6:166334568-166335471	55.0686	-1.95811	-3.88552	2.17469e-06	9.92239e-05	Tested	14.94;33.64	112.81;108;61.24	Down
ENSG00000163001	CFAP36	protein_coding	2:55519604-55545879	1746.43	0.578918	1.49373	3.4037e-07	2.22475e-05	Tested	1993.39;1985.66	1180.12;1342.13;1474.29	Up
ENSG00000204592	HLA-E	protein_coding	6:30489467-30494205	8064.98	0.600506	1.51625	1.34297e-10	2.81683e-08	Tested	9772.75;9306.01	5875.44;6215.82;6783.76	Up
ENSG00000276399	FLJ36000	lincRNA	17:22406019-22413744	27.2265	-1.9551	-3.87742	0.000180737	0.00275775	Tested	11.74;13.45	62.48;49.09;34.73	Down
ENSG00000163947	ARHGEF3	protein_coding	3:56727418-57079329	463.848	0.447685	1.36385	0.00205821	0.0166517	Tested	482.34;467.54	330.61;335.78;378.4	Up
ENSG00000213658	LAT	protein_coding	16:28984826-28990783	21.1702	-1.95712	-3.88285	0.00211226	0.0169137	Tested	4.27;13.45	35.58;46.14;21.02	Down
ENSG00000263934	SNORD3A	snoRNA	17:19188016-19188714	92.6782	3.26787	9.63224	0.0021104	0.0169085	Tested	32.01;461.94	19.09;30.44;27.42	Up
ENSG00000175697	GPR156	protein_coding	3:120164645-120285094	12.5034	-1.95656	-3.88137	0.00876732	0.0461104	Tested	8.54;3.36	27.77;23.56;18.28	Down
ENSG00000161509	GRIN2C	protein_coding	17:74842023-74861504	43.302	-1.93253	-3.81723	2.25428e-05	0.000569774	Tested	14.94;22.42	100.66;68.73;43.87	Down
ENSG00000281207	SLFNL1-AS1	antisense	1:41014590-41043890	37.2442	-1.91977	-3.78363	5.07844e-05	0.00107776	Tested	9.6;23.55	81.57;58.91;46.61	Down
ENSG00000256967	AC018653.3	antisense	12:7129079-7131198	23.9074	-1.90659	-3.74923	0.00204413	0.0166108	Tested	8.54;11.21	43.39;53.02;14.62	Down
ENSG00000009724	MASP2	protein_coding	1:11026523-11047233	70.1861	-1.93236	-3.81678	8.77846e-07	4.93455e-05	Tested	20.28;38.12	131.03;139.42;63.07	Down
ENSG00000145075	CCDC39	protein_coding	3:180602858-180871005	25.0972	-1.93127	-3.8139	0.000583356	0.00654261	Tested	8.54;10.09	43.39;39.27;23.76	Down
ENSG00000271816	BMS1P4	processed_transcript	10:73699151-73730487	25.1399	-1.90133	-3.73556	0.00200222	0.0163617	Tested	5.34;16.82	59.01;46.14;18.28	Down
ENSG00000263826	AC112907.3	antisense	3:186781780-186784179	14.835	-1.89649	-3.72307	0.00640034	0.0368774	Tested	7.47;6.73	29.5;34.36;15.54	Down
ENSG00000111640	GAPDH	protein_coding	12:6533927-6538374	45276.5	0.375484	1.29727	0.000325618	0.0042716	Tested	55806.5;49736.71	36793.75;39877.07;45366.73	Up
ENSG00000137478	FCHSD2	protein_coding	11:72836745-73142261	1332.54	0.558202	1.47243	6.21483e-08	5.7083e-06	Tested	1492.91;1566.33	1019.59;1064.28;1032.83	Up
ENSG00000185101	ANO9	protein_coding	11:417933-442011	24.0329	-1.90308	-3.74011	0.00195625	0.0160673	Tested	9.6;11.21	43.39;57.93;15.54	Down
ENSG00000133112	TPT1	protein_coding	13:45333471-45341370	46808.2	0.522983	1.43692	5.95801e-06	0.000210752	Tested	53456.68;50471.1	30367.3;37235.03;40889.01	Up
ENSG00000064102	INTS13	protein_coding	12:26905181-26938326	2641.29	0.576913	1.49165	1.85922e-07	1.42269e-05	Tested	2986.89;3070.98	1805.76;2051.98;2234.75	Up
ENSG00000155966	AFF2	protein_coding	X:148500619-149000663	9487.34	0.445933	1.36219	2.21841e-06	0.000100566	Tested	10031;10907.09	7851.28;7117.12;8086.22	Up
ENSG00000253540	FAM86HP	transcribed_unprocessed_pseudogene	3:130099092-130111472	44.3802	-1.88506	-3.69367	4.50402e-06	0.000173887	Tested	16.01;24.67	84.17;76.58;63.98	Down
ENSG00000104324	CPQ	protein_coding	8:96645227-97149654	764.343	0.599544	1.51524	9.49535e-06	0.000301215	Tested	866.51;847.63	492.87;569.45;635.23	Up
ENSG00000276672	AL161891.1	sense_intronic	13:33846190-33850825	58.5451	-1.88365	-3.69008	3.27571e-07	2.17139e-05	Tested	28.81;24.67	118.01;105.05;73.12	Down
ENSG00000175592	FOSL1	protein_coding	11:65892049-65900573	143.769	-1.89287	-3.71373	2.28144e-15	9.92834e-13	Tested	75.77;54.94	243.83;240.54;244.95	Down
ENSG00000146833	TRIM4	protein_coding	7:99876958-99919600	1253.11	0.692725	1.61633	4.02747e-09	5.9693e-07	Tested	1520.66;1486.72	841.7;915.04;1034.66	Up
ENSG00000121931	LRIF1	protein_coding	1:110947185-110964079	871.814	0.836739	1.78601	5.24846e-10	9.45598e-08	Tested	1121.55;1059.54	551.88;607.74;672.71	Up
ENSG00000281398	SNHG4	processed_transcript	5:139274102-139283244	160.255	-1.88132	-3.68412	9.69253e-16	4.69687e-13	Tested	59.76;85.21	270.73;290.61;238.56	Down
ENSG00000008988	RPS20	protein_coding	8:56067295-56074581	23966	0.563758	1.47811	1.9271e-08	2.13241e-06	Tested	29560.5;25958.17	17188.99;18777.06;20375.96	Up
ENSG00000106066	CPVL	protein_coding	7:28995231-29195451	2470.56	0.54637	1.46041	1.84484e-05	0.000486641	Tested	2831.09;2639.32	1586.22;1836.96;2196.36	Up
ENSG00000125743	SNRPD2	protein_coding	19:45687454-45692569	6161.92	0.3829	1.30396	0.00204607	0.0166108	Tested	7683.32;6412.18	4624.17;5433.32;6158.58	Up
ENSG00000167600	CYP2S1	protein_coding	19:41193049-41207539	219.006	0.610644	1.52694	0.000558637	0.0063567	Tested	302;275.82	182.22;200.29;185.54	Up
ENSG00000105856	HBP1	protein_coding	7:107168961-107202529	872.347	0.65752	1.57737	3.94818e-08	3.85449e-06	Tested	1013.77;1043.84	591.8;692.17;673.62	Up
ENSG00000259488	AC023355.1	antisense	15:48312353-48331856	31.1514	-1.87943	-3.6793	0.000367383	0.00466535	Tested	11.74;17.94	68.55;63.82;31.08	Down
ENSG00000070081	NUCB2	protein_coding	11:17208153-17349974	14552.1	0.50849	1.42256	2.82821e-05	0.000683798	Tested	15583.26;16346.07	9523.4;11281.94;12862.82	Up
ENSG00000198783	ZNF830	protein_coding	17:34961530-34963775	573.64	0.510795	1.42483	9.01838e-05	0.00165884	Tested	618.93;627.88	425.19;419.23;467.97	Up
ENSG00000083814	ZNF671	protein_coding	19:57719751-57727624	14.2641	-1.88119	-3.68379	0.00966932	0.0492658	Tested	5.34;6.73	23.43;30.44;12.8	Down
ENSG00000269019	AC002985.2	antisense	19:18940322-18946831	33.9076	-1.84764	-3.59912	7.68784e-05	0.00147996	Tested	16.01;13.45	58.14;61.85;39.3	Down
ENSG00000134317	GRHL1	protein_coding	2:9951693-10002277	23.0177	-1.87475	-3.66737	0.000788676	0.00826735	Tested	7.47;12.33	37.31;40.25;31.08	Down
ENSG00000250479	CHCHD10	protein_coding	22:23765834-23768443	678.308	0.358231	1.28185	0.00606524	0.0355738	Tested	834.49;705.24	589.19;568.47;644.37	Up
ENSG00000167676	PLIN4	protein_coding	19:4502180-4518465	63.4579	-1.86797	-3.6502	2.90647e-07	1.96368e-05	Tested	29.88;29.15	129.29;121.74;72.21	Down
ENSG00000125351	UPF3B	protein_coding	X:119805311-119852998	2233.52	0.470772	1.38585	1.73426e-05	0.000465359	Tested	2395.7;2502.53	1635.68;1849.72;1817.05	Up
ENSG00000226435	ANKRD18DP	transcribed_unprocessed_pseudogene	3:198053522-198080720	23.5521	-1.83886	-3.57727	0.000979942	0.00967753	Tested	10.67;12.33	37.31;57.93;28.33	Down
ENSG00000173812	EIF1	protein_coding	17:41688885-41692668	7925.95	0.519447	1.43341	2.31636e-07	1.66073e-05	Tested	9235.99;8766.71	5954.41;5887.9;6996.72	Up
ENSG00000111325	OGFOD2	protein_coding	12:122974580-122980043	17.821	-1.84343	-3.58863	0.0043376	0.0283781	Tested	7.47;7.85	34.71;28.47;19.19	Down
ENSG00000218226	TATDN2P2	processed_pseudogene	6:158609706-158621636	92.8361	-1.83373	-3.56457	2.7814e-09	4.29527e-07	Tested	30.95;56.06	171.81;165.93;126.13	Down
ENSG00000100439	ABHD4	protein_coding	14:22598237-22613215	535.674	0.855679	1.80961	5.17514e-11	1.19223e-08	Tested	666.95;696.27	362.71;378;389.37	Up
ENSG00000245060	LINC00847	lincRNA	5:180830957-180835726	478.052	0.68454	1.60719	2.10432e-06	9.69573e-05	Tested	566.64;540.42	328;324.98;380.23	Up
ENSG00000243406	MRPS31P5	transcribed_unprocessed_pseudogene	13:52167709-52194465	26.9778	-1.82379	-3.5401	0.00042129	0.00516162	Tested	13.87;10.09	37.31;51.05;39.3	Down
ENSG00000121067	SPOP	protein_coding	17:49598884-49678234	1496.65	0.631664	1.54935	8.66364e-08	7.65724e-06	Tested	1769.3;1731.14	1031.74;1074.1;1283.27	Up
ENSG00000100814	CCNB1IP1	protein_coding	14:20311368-20333312	2655.76	0.576254	1.49097	1.11694e-06	5.96819e-05	Tested	3000.76;3051.92	1736.34;2044.12;2309.7	Up
ENSG00000066379	ZNRD1	protein_coding	6:30058899-30064909	796.806	0.364319	1.28727	0.0050967	0.0317201	Tested	974.29;807.27	660.35;667.63;748.57	Up
ENSG00000164576	SAP30L	protein_coding	5:154445957-154461054	749.462	0.66057	1.58071	9.48577e-08	8.22862e-06	Tested	885.72;879.03	524.98;541.96;607.81	Up
ENSG00000138095	LRPPRC	protein_coding	2:43886508-43996005	11449.6	0.290451	1.22302	0.00619491	0.0361233	Tested	12563.29;13017.2	9263.08;10396.35;11714.83	Up
ENSG00000257354	AC048341.2	lincRNA	12:62602752-62622213	40.2713	-1.7898	-3.45766	8.4656e-05	0.00158412	Tested	11.74;26.91	76.36;78.54;44.79	Down
ENSG00000179698	WDR97	protein_coding	8:144107726-144118315	17.5842	-1.80269	-3.48869	0.00947969	0.048673	Tested	5.34;8.97	39.05;23.56;11.88	Down
ENSG00000265206	AC004687.1	antisense	17:58330884-58332508	260.305	-1.7851	-3.44641	5.36421e-15	2.03739e-12	Tested	99.24;146.88	453.83;504.65;312.59	Down
ENSG00000259188	AC025040.1	antisense	15:49879604-49883525	21.3169	-1.78282	-3.44099	0.00380751	0.0258659	Tested	7.47;12.33	44.25;41.24;16.45	Down
ENSG00000241343	RPL36A	protein_coding	X:101390824-101396154	194.155	-1.79079	-3.46004	4.965e-12	1.2921e-09	Tested	77.9;104.27	383.54;353.45;207.48	Down
ENSG00000170345	FOS	protein_coding	14:75278774-75282230	270.783	-1.78999	-3.45813	7.24543e-19	5.091e-16	Tested	120.59;123.33	507.63;412.36;344.58	Down
ENSG00000111670	GNPTAB	protein_coding	12:101745497-101830938	1878.33	0.332664	1.25934	0.000955788	0.0095058	Tested	1870.67;2040.6	1486.43;1586.6;1585.8	Up
ENSG00000260735	AC139256.1	antisense	16:15094411-15109197	293.975	-1.77451	-3.42121	0.000121619	0.00205611	Tested	99.24;181.64	584.85;575.34;280.6	Down
ENSG00000264577	AC010761.1	antisense	17:28721487-28722877	27.2664	-1.76958	-3.40955	0.000888456	0.00900178	Tested	9.6;16.82	48.59;57.93;28.33	Down
ENSG00000256667	KLRA1P	transcribed_unprocessed_pseudogene	12:10588063-10599669	22.606	-1.76082	-3.38892	0.00213155	0.0170187	Tested	8.54;12.33	40.78;43.2;21.94	Down
ENSG00000270012	AC232271.1	lincRNA	X:49273054-49275768	61.6445	-1.75287	-3.37028	5.73522e-06	0.000205605	Tested	19.21;40.36	111.94;119.78;68.55	Down
ENSG00000111011	RSRC2	protein_coding	12:122503458-122527000	1542.23	0.890236	1.85348	3.96335e-17	2.32071e-14	Tested	2079.83;2036.11	1096.82;1120.24;1114.17	Up
ENSG00000280119	AC093642.2	TEC	2:242001209-242006013	21.3312	-1.73734	-3.33419	0.00216712	0.0172254	Tested	8.54;12.33	35.58;41.24;27.42	Down
ENSG00000263874	LINC00672	protein_coding	17:38925168-38929384	34.3525	-1.7793	-3.4326	0.000280935	0.00382365	Tested	19.21;13.45	65.95;69.71;32.9	Down
ENSG00000055950	MRPL43	protein_coding	10:100969458-100987515	827.232	0.354989	1.27898	0.00905015	0.0469825	Tested	1046.85;874.54	721.96;714.76;817.12	Up
ENSG00000206503	HLA-A	protein_coding	6:29941260-29945884	6362.08	0.560909	1.4752	1.63187e-07	1.29563e-05	Tested	7335.43;7325.96	4612.02;4773.55;5522.43	Up
ENSG00000158604	TMED4	protein_coding	7:44577894-44582287	2781.93	0.273913	1.20908	0.00399997	0.0268057	Tested	3013.57;3095.65	2421.85;2495.75;2661.59	Up
ENSG00000234745	HLA-B	protein_coding	6:31269491-31357188	19451.7	0.521073	1.43502	1.02267e-06	5.51717e-05	Tested	22897.35;21141.47	13808.29;14826.27;17399.04	Up
ENSG00000120280	CXorf21	protein_coding	X:30558824-30577844	979.005	0.523122	1.43706	2.15558e-06	9.86724e-05	Tested	1119.42;1089.81	760.14;791.34;754.97	Up
ENSG00000101161	PRPF6	protein_coding	20:63981135-64033100	3086.89	0.283363	1.21703	0.00705844	0.0395346	Tested	3670.92;3260.47	2735.97;2766.73;3040.9	Up
ENSG00000101160	CTSZ	protein_coding	20:58995185-59007247	6835.65	0.328431	1.25565	0.00220554	0.0174322	Tested	8055.75;7158.9	5589.09;5774.01;6813.01	Up
ENSG00000137992	DBT	protein_coding	1:100186919-100249834	766.996	0.632834	1.55061	2.09628e-06	9.69048e-05	Tested	825.96;941.81	498.08;604.79;607.81	Up
ENSG00000126860	EVI2A	protein_coding	17:31317560-31321884	460.247	0.452117	1.36805	0.00813594	0.043724	Tested	439.66;484.36	262.92;397.63;353.72	Up
ENSG00000185495	AC138393.1	transcribed_unprocessed_pseudogene	1:223992743-224010612	57.2976	-1.72552	-3.307	1.70239e-05	0.000459188	Tested	22.41;34.76	116.28;111.93;54.84	Down
ENSG00000006125	AP2B1	protein_coding	17:35578046-35726409	5672.63	0.270583	1.2063	0.00331227	0.0234024	Tested	6347.27;6093.76	4959.98;4978.74;5531.57	Up
ENSG00000100448	CTSG	protein_coding	14:24573522-24576260	40236.3	0.517364	1.43134	1.67052e-05	0.000452327	Tested	49240.46;40104.43	27771.03;30101.22;35759.61	Up
ENSG00000254419	AL139349.1	sense_intronic	20:58710795-58711633	46.3976	-1.71624	-3.28579	0.00018789	0.00283805	Tested	16.01;30.27	99.79;88.36;39.3	Down
ENSG00000278895	AC008507.5	TEC	19:29915862-29917830	21.844	-1.70306	-3.25592	0.00472521	0.030074	Tested	9.6;10.09	33.84;44.18;18.28	Down
ENSG00000118181	RPS25	protein_coding	11:119015712-119018691	15273.9	0.54908	1.46315	5.33004e-07	3.27088e-05	Tested	18747.3;16170.04	10706.13;11705.1;13386.55	Up
ENSG00000108932	SLC16A6	protein_coding	17:68267026-68291267	21.5049	-1.72242	-3.29989	0.00196023	0.0160906	Tested	11.74;10.09	30.37;43.2;34.73	Down
ENSG00000151092	NGLY1	protein_coding	3:25718944-25790039	2745.23	0.537998	1.45196	5.12591e-08	4.83453e-06	Tested	3129.88;3202.17	2059.14;2249.32;2233.83	Up
ENSG00000151779	NBAS	protein_coding	2:15166909-15561330	3020.41	0.608811	1.525	1.53972e-10	3.182e-08	Tested	3467.1;3766.13	2281.28;2369.1;2464.16	Up
ENSG00000184343	SRPK3	protein_coding	X:153776412-153785732	32.2575	-1.7	-3.24902	0.000496698	0.00583829	Tested	11.74;21.3	65.95;58.91;35.65	Down
ENSG00000172530	BANP	protein_coding	16:87949244-88077318	255.338	0.851733	1.80467	3.90443e-07	2.49405e-05	Tested	369.23;347.57	196.11;206.18;193.77	Up
ENSG00000136770	DNAJC1	protein_coding	10:21756537-22003769	1756.83	0.527175	1.4411	6.40882e-06	0.000222378	Tested	1958.18;1986.78	1266.03;1272.42;1567.52	Up
ENSG00000117139	KDM5B	protein_coding	1:202724491-202809470	4086.97	0.519586	1.43354	7.80035e-09	1.02447e-06	Tested	4609.99;4846.97	3212.36;3305.74;3377.26	Up
ENSG00000232803	SLCO4A1-AS1	antisense	20:62663019-62666724	19.3116	-1.69449	-3.23663	0.00507484	0.0316401	Tested	8.54;12.33	40.78;40.25;20.11	Down
ENSG00000141034	GID4	protein_coding	17:18039292-18068404	630.165	0.84846	1.80058	2.0307e-10	4.07677e-08	Tested	813.15;790.45	446.88;396.65;491.74	Up
ENSG00000213397	HAUS7	protein_coding	X:153447666-153495516	34.5068	-1.69908	-3.24694	0.000327784	0.00428897	Tested	16.01;22.42	72.89;76.58;37.47	Down
ENSG00000176349	AC104129.1	antisense	7:1838586-1849931	23.9939	-1.68487	-3.21512	0.00184965	0.0154537	Tested	9.6;14.58	39.05;49.09;28.33	Down
ENSG00000223749	MIR503HG	lincRNA	X:134543337-134546632	40.3985	-1.67758	-3.1989	0.000353031	0.0045266	Tested	21.34;19.06	97.19;60.87;35.65	Down
ENSG00000204165	CXorf65	protein_coding	X:71103889-71106788	68.4677	-1.69473	-3.23717	7.36237e-07	4.25775e-05	Tested	28.81;38.12	130.16;112.91;81.35	Down
ENSG00000255182	AC084125.2	processed_transcript	8:144495458-144505444	53.9655	-1.67196	-3.18648	2.69292e-05	0.000660446	Tested	19.21;32.51	101.53;87.38;57.58	Down
ENSG00000259417	LINC01314	protein_coding	15:80195484-80252213	20.2529	-1.69333	-3.23403	0.00439314	0.0286083	Tested	10.67;10.09	44.25;36.33;20.11	Down
ENSG00000120647	CCDC77	protein_coding	12:389273-442645	479.407	0.683934	1.60651	4.48725e-07	2.79024e-05	Tested	559.17;572.94	347.96;355.41;353.72	Up
ENSG00000177954	RPS27	protein_coding	1:153990759-153992150	20829.1	0.574204	1.48886	1.27232e-06	6.64682e-05	Tested	26253.47;21510.34	13817.83;16514.98;17790.23	Up
ENSG00000236830	CBR3-AS1	processed_transcript	21:36131767-36175815	21.5084	-1.66879	-3.17947	0.00428763	0.0280971	Tested	9.6;10.09	34.71;37.31;21.94	Down
ENSG00000175198	PCCA	protein_coding	13:100089015-100530437	1819.15	0.461346	1.37683	5.30837e-05	0.00111381	Tested	2025.41;1954.26	1290.32;1424.6;1621.45	Up
ENSG00000172273	HINFP	protein_coding	11:119121587-119136044	405.358	0.62537	1.54261	2.10556e-05	0.000540939	Tested	487.68;522.48	337.55;350.51;294.31	Up
ENSG00000172270	BSG	protein_coding	19:571277-583493	9783.47	0.345858	1.27091	0.00280392	0.0207278	Tested	12408.56;10299.4	8635.71;8634.99;9531.26	Up
ENSG00000156171	DRAM2	protein_coding	1:111117333-111140216	1743.83	0.52018	1.43413	4.72038e-06	0.000178321	Tested	1961.38;1964.35	1233.92;1333.29;1539.19	Up
ENSG00000204611	ZNF616	protein_coding	19:52113091-52139922	363.337	0.723116	1.65074	2.82054e-06	0.000123866	Tested	389.5;464.18	251.64;251.34;272.37	Up
ENSG00000104889	RNASEH2A	protein_coding	19:12802063-12813638	1608.49	0.390919	1.31123	0.0016289	0.0141801	Tested	2046.75;1745.72	1407.47;1292.06;1638.81	Up
ENSG00000236364	AL358115.1	antisense	1:165890795-165900683	23.7952	-1.66199	-3.16454	0.00348453	0.0242417	Tested	9.6;13.45	53.8;32.4;22.85	Down
ENSG00000106771	TMEM245	protein_coding	9:109015152-109119945	1319.42	0.283807	1.2174	0.00895236	0.0466497	Tested	1418.21;1450.84	1173.18;1192.9;1169.01	Up
ENSG00000185040	SPDYE16	protein_coding	7:76531319-76541459	34.925	-1.66536	-3.17192	0.000854804	0.0087747	Tested	16.01;21.3	58.14;88.36;31.08	Down
ENSG00000211694	TRGV10	TR_V_gene	7:38299811-38300322	19.6084	-1.65681	-3.15319	0.00569437	0.03398	Tested	7.47;10.09	22.56;27.49;32.9	Down
ENSG00000169495	HTRA4	protein_coding	8:38974164-38988662	25.8277	-1.66454	-3.17012	0.00110951	0.0106429	Tested	18.14;8.97	45.12;42.22;42.04	Down
ENSG00000185946	RNPC3	protein_coding	1:103525691-103555239	376.861	0.420433	1.33833	0.00604783	0.0355013	Tested	430.05;451.85	321.06;367.2;300.71	Up
ENSG00000213801	ZNF321P	transcribed_processed_pseudogene	19:52927135-52942601	25.3919	-1.65451	-3.14816	0.00209963	0.0168606	Tested	13.87;11.21	45.12;45.16;28.33	Down
ENSG00000133872	SARAF	protein_coding	8:30063012-30083208	4622.54	0.352666	1.27692	0.000679508	0.00736816	Tested	4989.89;4740.46	3583.75;3612.07;4234.59	Up
ENSG00000279159	AC003681.1	antisense	22:29978950-30028236	66.6198	-1.65399	-3.14703	0.000144116	0.00231194	Tested	22.41;45.97	135.37;136.47;50.27	Down
ENSG00000261490	AC005674.2	sense_overlapping	4:10068089-10073019	31.9173	-1.65308	-3.14504	0.00103234	0.0100398	Tested	16.01;16.82	68.55;56.94;29.25	Down
ENSG00000118816	CCNI	protein_coding	4:77047158-77076005	6723.19	0.501428	1.41561	1.40663e-06	7.18811e-05	Tested	7585.14;7605.14	5072.79;4971.87;6050.73	Up
ENSG00000188243	COMMD6	protein_coding	13:75525219-75549439	2193.63	0.582242	1.49717	1.30884e-05	0.000378459	Tested	2518.42;2438.62	1325.03;1725.03;1917.59	Up
ENSG00000278272	HIST1H3C	protein_coding	6:26045411-26045821	19.8215	3.4203	10.7056	2.64739e-05	0.000651453	Tested	7.47;105.39	3.47;7.85;4.57	Up
ENSG00000121691	CAT	protein_coding	11:34438925-34472062	7367.7	0.438205	1.35492	3.13785e-06	0.000134031	Tested	8131.51;8229.65	5617.72;5961.53;6534.24	Up
ENSG00000261740	AC133555.5	protein_coding	16:29443230-29454651	30.9035	-1.65264	-3.14409	0.00094568	0.00943197	Tested	14.94;16.82	52.93;66.76;30.16	Down
ENSG00000261628	AC087481.2	unprocessed_pseudogene	15:30899480-30900327	22.8353	-1.64865	-3.13541	0.00570615	0.0340214	Tested	7.47;14.58	39.92;46.14;17.37	Down
ENSG00000228302	AL512770.1	antisense	10:12244751-12247845	17.3009	-1.64618	-3.13003	0.00859449	0.0453883	Tested	8.54;10.09	40.78;23.56;22.85	Down
ENSG00000116497	S100PBP	protein_coding	1:32816767-32858879	1525.93	0.718642	1.64563	3.9321e-11	9.36572e-09	Tested	1793.84;1993.5	1137.6;1151.66;1162.62	Up
ENSG00000116514	RNF19B	protein_coding	1:32936445-32964685	701.918	0.618479	1.53526	3.31281e-07	2.18568e-05	Tested	841.96;799.42	551.01;506.61;545.66	Up
ENSG00000173530	TNFRSF10D	protein_coding	8:23135588-23164030	870.849	0.529439	1.44337	3.05688e-05	0.000727871	Tested	927.33;1012.45	599.61;735.37;681.85	Up
ENSG00000178397	FAM220A	protein_coding	7:6329409-6348981	691.749	0.609662	1.5259	6.72201e-06	0.00023153	Tested	769.4;814	495.48;466.36;594.1	Up
ENSG00000114416	FXR1	protein_coding	3:180868141-180982753	3539.22	0.560964	1.47525	1.60655e-08	1.86585e-06	Tested	4150.06;4127.16	2560.69;2849.2;3007.08	Up
ENSG00000171150	SOCS5	protein_coding	2:46698952-46763129	792.588	0.498583	1.41283	7.66682e-05	0.00147794	Tested	878.25;864.45	560.56;647.99;642.55	Up
ENSG00000162458	FBLIM1	protein_coding	1:15756607-15786594	23.8157	-1.63649	-3.10908	0.00312567	0.0224565	Tested	8.54;13.45	45.12;31.42;25.59	Down
ENSG00000197006	METTL9	protein_coding	16:21597218-21657473	3328.4	0.31216	1.24157	0.00468116	0.0298613	Tested	3348.65;3474.62	2485.2;2692.11;3066.49	Up
ENSG00000135821	GLUL	protein_coding	1:182381704-182392206	21184.7	0.252267	1.19108	0.006331	0.0366806	Tested	22019.11;24762.96	18608.6;20269.41;20037.77	Up
ENSG00000227543	SPAG5-AS1	processed_transcript	17:28598790-28617377	27.169	-1.63264	-3.10081	0.00530275	0.0325103	Tested	7.47;20.18	52.93;56.94;18.28	Down
ENSG00000197265	GTF2E2	protein_coding	8:30578318-30658251	897.86	0.584506	1.49953	2.61923e-06	0.000116113	Tested	1109.81;949.66	648.2;666.65;745.83	Up
ENSG00000280063	AC012676.5	TEC	16:4346694-4348648	117.705	-1.63208	-3.0996	3.44974e-06	0.000142586	Tested	38.42;85.21	253.38;214.03;106.02	Down
ENSG00000147604	RPL7	protein_coding	8:73290267-73295789	32857.6	0.508786	1.42285	8.43478e-06	0.000271867	Tested	38330.15;35320.24	22043.1;26063.05;29538.88	Up
ENSG00000117691	NENF	protein_coding	1:212432887-212446379	1126.67	0.482903	1.39755	0.000771815	0.00814288	Tested	1481.17;1216.51	801.79;978.86;1116	Up
ENSG00000198839	ZNF277	protein_coding	7:112206588-112343096	737.52	0.631539	1.54922	2.54666e-05	0.00063342	Tested	774.73;899.21	462.5;519.38;638.89	Up
ENSG00000137154	RPS6	protein_coding	9:19375715-19380254	58597.9	0.568233	1.48271	2.32807e-07	1.66073e-05	Tested	71558.37;64249.6	40082.47;45491.04;51819.62	Up
ENSG00000041988	THAP3	protein_coding	1:6624866-6635586	511.474	0.889465	1.85249	3.68753e-10	7.00283e-08	Tested	710.71;606.57	327.14;353.45;386.62	Up
ENSG00000132964	CDK8	protein_coding	13:26254104-26405238	619.313	0.647754	1.56673	2.34428e-07	1.66384e-05	Tested	724.58;737.75	450.36;465.38;484.42	Up
ENSG00000214193	SH3D21	protein_coding	1:36306387-36324886	66.5462	-1.62286	-3.07984	5.47129e-05	0.0011374	Tested	17.07;48.21	128.42;107.02;64.89	Down
ENSG00000242950	ERVW-1	protein_coding	7:92468380-92477986	30.1126	-1.61295	-3.05877	0.00170057	0.0145898	Tested	9.6;20.18	43.39;62.84;30.16	Down
ENSG00000145416	MARCH1	protein_coding	4:163524298-164384050	39.1365	-1.60771	-3.04768	0.00224983	0.017673	Tested	7.47;32.51	68.55;81.49;31.99	Down
ENSG00000188706	ZDHHC9	protein_coding	X:129803288-129843909	1057.75	0.309198	1.23902	0.00493508	0.0309058	Tested	1204.79;1144.75	900.71;957.26;987.13	Up
ENSG00000134285	FKBP11	protein_coding	12:48921518-48926474	80.3644	-1.60134	-3.03424	1.20609e-05	0.000357578	Tested	24.54;57.18	150.99;138.43;81.35	Down
ENSG00000123609	NMI	protein_coding	2:151270465-151290057	1910.94	0.450307	1.36633	0.000131624	0.00216087	Tested	2162;1992.38	1351.07;1518.86;1691.83	Up
ENSG00000113269	RNF130	protein_coding	5:179911651-180072118	4859.56	0.377971	1.29951	0.000318721	0.00421351	Tested	5220.39;5148.58	3625.4;3887.96;4455.78	Up
ENSG00000228727	SAPCD1	protein_coding	6:31762799-31764851	69.109	-1.5997	-3.03081	2.80386e-05	0.000679355	Tested	24.54;50.45	128.42;141.38;70.38	Down
ENSG00000167202	TBC1D2B	protein_coding	15:77984036-78077724	6159.68	0.503418	1.41757	1.05637e-08	1.26882e-06	Tested	6989.69;7246.36	5188.19;5073.98;4801.28	Up
ENSG00000171084	FAM86JP	transcribed_unprocessed_pseudogene	3:125916620-125930024	46.6052	-1.58837	-3.00709	3.14496e-05	0.000741547	Tested	24.54;22.42	63.34;76.58;72.21	Down
ENSG00000166710	B2M	protein_coding	15:44711477-44718877	48972.6	0.492532	1.40691	1.74183e-05	0.000465359	Tested	55276.14;53771.93	33196.12;39304.68;43763.57	Up
ENSG00000235016	SEMA3F-AS1	antisense	3:50116022-50156085	21.0307	-1.57433	-2.97797	0.00798078	0.0431361	Tested	10.67;12.33	36.44;48.11;18.28	Down
ENSG00000260121	AC138028.4	antisense	16:88718615-88720459	49.249	-1.56983	-2.9687	0.000162061	0.00253895	Tested	20.28;29.15	96.32;77.56;45.7	Down
ENSG00000198918	RPL39	protein_coding	X:119786504-119791643	22437.6	0.453288	1.36916	5.70007e-05	0.0011711	Tested	26174.5;23012.76	15365.01;18864.44;19660.29	Up
ENSG00000260793	AC003102.1	antisense	17:44221401-44223710	35.6694	-1.56881	-2.96661	0.001328	0.0121896	Tested	13.87;24.67	68.55;68.73;33.82	Down
ENSG00000114742	WDR48	protein_coding	3:39051998-39096671	1671.73	0.598269	1.5139	2.10093e-07	1.55391e-05	Tested	1905.89;2004.72	1141.94;1362.75;1371.01	Up
ENSG00000091947	TMEM101	protein_coding	17:44011188-44023946	788.795	0.527211	1.44114	0.000240178	0.00339704	Tested	1040.45;842.03	611.75;605.77;742.17	Up
ENSG00000273295	AP000350.6	lincRNA	22:23901432-23907068	55.5362	-1.56572	-2.96025	3.52647e-05	0.000807126	Tested	20.28;35.88	98.05;88.36;62.15	Down
ENSG00000278231	AL133342.1	lincRNA	20:48821688-48849458	18.6928	-1.55998	-2.9485	0.00906041	0.0470184	Tested	9.6;10.09	26.9;23.56;36.56	Down
ENSG00000163346	PBXIP1	protein_coding	1:154944076-154956123	1612.1	0.28698	1.22008	0.00438653	0.0285877	Tested	1686.06;1627.99	1400.53;1294.02;1379.24	Up
ENSG00000163683	SMIM14	protein_coding	4:39546330-39639090	804.655	0.52461	1.43854	3.42569e-05	0.000790497	Tested	884.65;911.54	592.66;588.1;691.9	Up
ENSG00000111144	LTA4H	protein_coding	12:96000828-96043520	3001.61	0.49172	1.40612	1.28701e-06	6.69865e-05	Tested	3484.17;3314.29	2217.93;2423.1;2612.23	Up
ENSG00000178297	TMPRSS9	protein_coding	19:2389771-2426239	82.3215	-1.55723	-2.94288	1.2725e-05	0.000371776	Tested	32.01;48.21	155.32;128.62;69.46	Down
ENSG00000198034	RPS4X	protein_coding	X:72255679-72277300	57784.5	0.588798	1.50399	4.25461e-07	2.68117e-05	Tested	71632;62891.82	38886.73;43509.76;51771.18	Up
ENSG00000229413	AC018638.1	processed_pseudogene	7:128653690-128654019	19.1902	-1.55018	-2.92854	0.00893	0.0466171	Tested	11.74;7.85	33.84;30.44;21.94	Down
ENSG00000257270	AL928654.3	antisense	14:105467793-105470617	31.1195	-1.5473	-2.92269	0.00292043	0.0213532	Tested	9.6;23.55	54.67;61.85;28.33	Down
ENSG00000140386	SCAPER	protein_coding	15:76347904-76905444	992.368	0.58958	1.50481	1.88747e-07	1.42269e-05	Tested	1123.69;1197.45	750.59;768.75;794.27	Up
ENSG00000173846	PLK3	protein_coding	1:44800225-44805990	207.615	-1.55374	-2.93577	2.78345e-15	1.15047e-12	Tested	113.12;104.27	330.61;332.83;294.31	Down
ENSG00000115339	GALNT3	protein_coding	2:165747591-165794682	395.603	0.846616	1.79828	9.17443e-08	8.00797e-06	Tested	488.74;495.57	276.81;251.34;292.48	Up
ENSG00000155827	RNF20	protein_coding	9:101533851-101563344	2001.64	0.576531	1.49126	1.34161e-08	1.57114e-06	Tested	2328.47;2390.41	1515.94;1541.44;1689.08	Up
ENSG00000123240	OPTN	protein_coding	10:13099449-13138308	1085.85	0.50227	1.41644	1.41441e-05	0.000400421	Tested	1264.55;1168.3	821.75;818.83;935.94	Up
ENSG00000165682	CLEC1B	protein_coding	12:9985642-10013424	73.8418	-1.54014	-2.90824	1.48243e-05	0.000411809	Tested	34.15;40.36	108.47;147.27;69.46	Down
ENSG00000264112	AC015813.1	lincRNA	17:57989039-57994850	466.852	-1.53909	-2.9061	0.0035461	0.0245456	Tested	141.93;330.76	825.22;832.57;402.16	Down
ENSG00000111540	RAB5B	protein_coding	12:55973913-55996683	2883.57	0.453078	1.36896	2.74152e-06	0.000120813	Tested	3233.4;3223.47	2241.36;2310.19;2523.57	Up
ENSG00000088448	ANKRD10	protein_coding	13:110878540-110915069	3557.71	0.353612	1.27776	0.000247677	0.00348758	Tested	3893.95;4135.01	3345.99;3142.76;2935.79	Up
ENSG00000266256	LINC00683	lincRNA	18:76615212-76625940	26.6159	-1.5367	-2.9013	0.0031404	0.0225164	Tested	10.67;14.58	34.71;41.24;33.82	Down
ENSG00000026025	VIM	protein_coding	10:17228259-17237593	3830.64	0.597906	1.51352	2.00065e-08	2.1965e-06	Tested	4427.51;4640.67	2662.21;3126.07;3199.94	Up
ENSG00000164117	FBXO8	protein_coding	4:174236658-174284264	199.841	0.825279	1.77188	4.03642e-05	0.000887696	Tested	223.03;244.42	112.81;127.63;155.38	Up
ENSG00000158161	EYA3	protein_coding	1:27970344-28088696	1570.49	0.747288	1.67863	1.63909e-13	5.61807e-11	Tested	1966.72;2033.87	1202.68;1162.46;1209.23	Up
ENSG00000141627	DYM	protein_coding	18:49041474-49461347	2861.08	0.502191	1.41636	1.30232e-05	0.000378459	Tested	3018.9;3399.5	2058.27;2166.85;2572.02	Up
ENSG00000165097	KDM1B	protein_coding	6:18155329-18223853	1877.21	0.356416	1.28024	0.000650411	0.00714639	Tested	1911.23;2069.75	1459.53;1538.49;1666.23	Up
ENSG00000168906	MAT2A	protein_coding	2:85539165-85545280	5097.71	-1.53316	-2.89419	3.08939e-48	2.17076e-44	Tested	2552.57;2945.41	8249.57;8400.34;7216.08	Down
ENSG00000272994	AC012360.3	lincRNA	2:105334027-105337475	58.7371	-1.52894	-2.88574	0.000150271	0.00239157	Tested	23.48;35.88	97.19;111.93;47.53	Down
ENSG00000241860	AL627309.5	processed_transcript	1:141474-173862	909.021	-1.52846	-2.88478	0.0031112	0.0223861	Tested	320.14;661.51	1725.06;1740.74;781.48	Down
ENSG00000255423	EBLN2	protein_coding	3:73061659-73063337	25.3251	-1.53218	-2.89222	0.00534292	0.0326222	Tested	7.47;22.42	54.67;44.18;30.16	Down
ENSG00000105771	SMG9	protein_coding	19:43727992-43754990	1262.39	0.329537	1.25661	0.00210126	0.0168641	Tested	1443.82;1368.99	1182.72;1085.88;1088.58	Up
ENSG00000237424	FOXD2-AS1	antisense	1:47432133-47434641	449.083	0.842236	1.79283	8.49569e-09	1.06598e-06	Tested	595.46;539.3	349.7;299.45;299.79	Up
ENSG00000228434	AC004951.1	lincRNA	7:44004046-44007866	43.2942	-1.52124	-2.87037	0.00144747	0.0130143	Tested	21.34;28.03	73.76;105.05;33.82	Down
ENSG00000198695	MT-ND6	protein_coding	MT:14149-14673	16041.9	0.330368	1.25733	0.00320874	0.0228664	Tested	18464.51;14808.89	13778.78;14031;11886.66	Up
ENSG00000143947	RPS27A	protein_coding	2:55231903-55235853	30917.6	0.468223	1.3834	3.34294e-06	0.000139817	Tested	36051.83;33398.49	22388.46;25481.82;27434.83	Up
ENSG00000167483	FAM129C	protein_coding	19:17523301-17553839	25.6583	-1.52296	-2.8738	0.00626856	0.0364469	Tested	9.6;16.82	51.2;42.22;20.11	Down
ENSG00000104081	BMF	protein_coding	15:40087890-40108892	906.454	0.341447	1.26703	0.0033368	0.0235048	Tested	971.09;912.66	728.9;706.9;794.27	Up
ENSG00000196531	NACA	protein_coding	12:56712428-56731628	25931.4	0.49766	1.41192	4.66034e-06	0.000177967	Tested	30411;28135.55	18369.98;20241.91;23587.78	Up
ENSG00000142937	RPS8	protein_coding	1:44775251-44778779	46454.3	0.600632	1.51638	9.84032e-08	8.48381e-06	Tested	59104.99;50431.86	31701.87;35972.43;40680.62	Up
ENSG00000142676	RPL11	protein_coding	1:23691779-23696425	36055.3	0.517448	1.43142	1.23271e-06	6.46391e-05	Tested	43407.54;38983.22	25656.36;28351.64;32331.17	Up
ENSG00000093167	LRRFIP2	protein_coding	3:37052656-37183689	1026.67	0.496946	1.41122	1.19445e-05	0.000356383	Tested	1189.85;1116.72	794.85;808.03;849.11	Up
ENSG00000124535	WRNIP1	protein_coding	6:2765414-2786952	1233.82	0.303692	1.2343	0.00966313	0.049255	Tested	1348.85;1356.66	1008.31;1047.59;1232.08	Up
ENSG00000225930	LINC02249	lincRNA	15:30196036-30214540	22.8333	-1.50414	-2.83656	0.00904777	0.0469825	Tested	12.81;11.21	40.78;44.18;17.37	Down
ENSG00000146197	SCUBE3	protein_coding	6:35214419-35253079	61.5033	-1.51644	-2.86085	0.000456348	0.00549916	Tested	23.48;40.36	86.77;141.38;45.7	Down
ENSG00000169682	SPNS1	protein_coding	16:28974221-28984548	27.4652	-1.50838	-2.8449	0.00930364	0.0479443	Tested	8.54;21.3	55.54;54;17.37	Down
ENSG00000140398	NEIL1	protein_coding	15:75346955-75357114	306.966	-1.5054	-2.83904	0.00265779	0.0199118	Tested	118.45;215.27	624.77;539.99;255.92	Down
ENSG00000126705	AHDC1	protein_coding	1:27534035-27604431	294.702	0.538204	1.45216	0.00240501	0.018611	Tested	354.29;371.12	280.28;230.72;237.64	Up
ENSG00000251364	AC107884.1	antisense	11:7427266-7512515	28.007	-1.49728	-2.8231	0.00711905	0.0397789	Tested	8.54;16.82	50.33;38.29;18.28	Down
ENSG00000115163	CENPA	protein_coding	2:26764289-26801067	884.678	0.584624	1.49965	9.82817e-06	0.000309676	Tested	1041.52;985.54	589.19;666.65;772.34	Up
ENSG00000132801	ZSWIM3	protein_coding	20:45857617-45879122	239.691	0.923065	1.89614	1.37268e-07	1.12153e-05	Tested	300.93;307.21	157.06;149.23;174.58	Up
ENSG00000183935	HTR7P1	transcribed_processed_pseudogene	12:13000420-13004830	44.6146	-1.48992	-2.80873	0.000185726	0.00281554	Tested	33.08;19.06	73.76;85.42;61.24	Down
ENSG00000260261	AC024937.3	lincRNA	3:195949188-195952695	126.071	-1.48582	-2.80076	1.5155e-06	7.57912e-05	Tested	52.29;89.7	240.36;232.69;122.48	Down
ENSG00000155849	ELMO1	protein_coding	7:36854361-37449249	1701.84	0.372337	1.29445	0.000301087	0.00402586	Tested	1844;1808.51	1416.15;1318.57;1497.14	Up
ENSG00000100100	PIK3IP1	protein_coding	22:31281593-31292534	1014.75	0.47355	1.38852	3.7049e-05	0.000832136	Tested	1105.54;1149.24	833.89;795.26;806.15	Up
ENSG00000114988	LMAN2L	protein_coding	2:96705929-96740064	966.002	0.611244	1.52758	3.90779e-06	0.000156012	Tested	1107.68;1133.54	669.02;669.59;861.91	Up
ENSG00000071082	RPL31	protein_coding	2:101001715-101024032	33315.5	0.60675	1.52283	2.00937e-06	9.44405e-05	Tested	42391.64;35194.66	20911.58;26516.64;28996.87	Up
ENSG00000115267	IFIH1	protein_coding	2:162267079-162318703	903.374	0.409394	1.32813	0.00036228	0.00462298	Tested	928.4;1020.3	726.3;742.25;732.12	Up
ENSG00000278635	AC141557.2	unprocessed_pseudogene	12:9415641-9416718	65.4911	-1.4765	-2.78273	0.00017443	0.00268779	Tested	22.41;49.33	137.1;98.18;63.07	Down
ENSG00000176125	UFSP1	protein_coding	7:100888723-100889718	22.4565	-1.48367	-2.79659	0.00646206	0.0371264	Tested	8.54;14.58	29.5;33.38;33.82	Down
ENSG00000168389	MFSD2A	protein_coding	1:39955112-39969968	606.986	-1.48089	-2.79122	2.00376e-30	3.51986e-27	Tested	332.94;329.63	932.82;905.23;935.94	Down
ENSG00000237491	AL669831.5	lincRNA	1:778770-810060	61.0426	-1.4749	-2.77965	0.000784698	0.00824168	Tested	19.21;47.09	118.88;112.91;43.87	Down
ENSG00000125462	C1orf61	protein_coding	1:156404250-156430701	56.8744	-1.47708	-2.78385	0.000120221	0.00204042	Tested	21.34;44.85	105.86;101.13;68.55	Down
ENSG00000116251	RPL22	protein_coding	1:6181269-6209389	15718	0.542911	1.45691	4.80185e-06	0.000180913	Tested	18875.35;17050.18	10434.53;12391.39;14163.45	Up
ENSG00000170275	CRTAP	protein_coding	3:33113979-33147773	14800.9	0.422963	1.34068	6.84485e-06	0.000234611	Tested	16449.77;16444.73	11830.72;11540.16;13432.25	Up
ENSG00000078814	MYH7B	protein_coding	20:34975403-35002437	50.3716	-1.47398	-2.77786	0.000425559	0.00520033	Tested	17.07;40.36	89.38;96.22;53.01	Down
ENSG00000262312	AC004494.1	antisense	16:3542739-3545785	27.7779	-1.46972	-2.76969	0.00485088	0.0305967	Tested	12.81;19.06	63.34;40.25;28.33	Down
ENSG00000173145	NOC3L	protein_coding	10:94333226-94362959	909.303	0.39665	1.31645	0.00118504	0.0111781	Tested	1024.44;1044.96	719.35;798.21;840.89	Up
ENSG00000117614	SYF2	protein_coding	1:25222679-25232502	2211.03	0.530369	1.4443	1.72456e-06	8.38588e-05	Tested	2563.24;2508.14	1599.24;1696.56;1971.51	Up
ENSG00000214783	POLR2J4	processed_transcript	7:43940895-44019175	75.8336	-1.46572	-2.76201	2.34136e-06	0.000105459	Tested	33.08;45.97	109.33;122.73;95.06	Down
ENSG00000245849	RAD51-AS1	processed_transcript	15:40686724-40695107	68.3499	-1.45103	-2.73403	0.000128868	0.00214317	Tested	24.54;43.73	122.35;100.14;56.67	Down
ENSG00000107957	SH3PXD2A	protein_coding	10:103594027-103855543	1505.72	0.446915	1.36312	9.31285e-05	0.00170187	Tested	1582.55;1726.66	1337.18;1100.61;1201.92	Up
ENSG00000184277	TM2D3	protein_coding	15:101621444-101652391	615.704	0.548745	1.46281	2.94209e-05	0.000704346	Tested	695.77;696.27	429.53;481.09;517.33	Up
ENSG00000026508	CD44	protein_coding	11:35138870-35232402	4721.46	0.38681	1.3075	3.87956e-05	0.000861287	Tested	5059.25;5259.58	3841.47;3748.54;4247.39	Up
ENSG00000204516	MICB	protein_coding	6:31494881-31511124	791.741	0.74758	1.67897	1.3146e-09	2.25293e-07	Tested	929.47;1048.33	575.31;573.38;617.87	Up
ENSG00000163597	SNHG16	processed_transcript	17:76557766-76565348	590.822	0.402497	1.32179	0.00122405	0.0114373	Tested	694.7;680.57	506.76;520.36;533.78	Up
ENSG00000281183	NPTN-IT1	sense_intronic	15:73567012-73569294	31.7378	-1.44686	-2.72614	0.00456165	0.0292984	Tested	9.6;25.79	59.87;54.98;29.25	Down
ENSG00000173451	THAP2	protein_coding	12:71663009-71680639	113.789	1.087	2.12432	1.12224e-05	0.000337706	Tested	134.46;150.24	59.01;75.6;66.72	Up
ENSG00000236017	ASMTL-AS1	antisense	X:1401769-1414028	36.7811	-1.44187	-2.71673	0.0031807	0.0227242	Tested	18.14;22.42	73.76;65.78;25.59	Down
ENSG00000261649	GOLGA6L7P	protein_coding	15:28841833-28848675	40.1958	-1.44865	-2.72953	0.000543219	0.0062129	Tested	19.21;24.67	65.95;68.73;44.79	Down
ENSG00000097033	SH3GLB1	protein_coding	1:86704570-86748184	2748.63	0.407237	1.32614	7.01585e-05	0.00138669	Tested	2996.49;3014.92	2099.05;2238.52;2462.33	Up
ENSG00000171497	PPID	protein_coding	4:158709134-158723396	881.623	0.588178	1.50335	9.10031e-06	0.000290651	Tested	1067.13;960.87	612.62;649.96;761.37	Up
ENSG00000280046	AC104581.5	TEC	17:7858943-7866083	28.6432	-1.43549	-2.70474	0.00322055	0.0229139	Tested	17.07;15.7	44.25;56.94;31.99	Down
ENSG00000017260	ATP2C1	protein_coding	3:130850595-131016712	2232.74	0.395198	1.31512	0.000282136	0.00383078	Tested	2242.03;2578.77	1698.16;1865.43;1934.95	Up
ENSG00000184677	ZBTB40	protein_coding	1:22451851-22531157	1557.41	0.329214	1.25633	0.00897512	0.0467485	Tested	1766.1;1769.26	1621.8;1402.02;1196.44	Up
ENSG00000125740	FOSB	protein_coding	19:45467995-45475179	107.651	-1.43826	-2.70993	3.37961e-08	3.3924e-06	Tested	64.03;57.18	179.62;168.87;144.41	Down
ENSG00000115762	PLEKHB2	protein_coding	2:131104847-131353709	6626.31	0.299354	1.23059	0.00169591	0.0145601	Tested	7420.8;7275.51	5623.8;5789.72;6500.42	Up
ENSG00000187109	NAP1L1	protein_coding	12:76036587-76085033	19733.9	0.469024	1.38417	2.10193e-05	0.000540939	Tested	22607.1;21447.55	13889.85;15779.6;18072.66	Up
ENSG00000282572	AC215522.2	processed_transcript	7:19018-35489	44.7502	-1.42235	-2.68022	0.000931462	0.00934066	Tested	17.07;34.76	90.24;71.67;45.7	Down
ENSG00000222009	BTBD19	protein_coding	1:44808482-44815585	30.3361	-1.42664	-2.68821	0.00396223	0.0266036	Tested	16.01;17.94	57.27;53.02;26.51	Down
ENSG00000185252	ZNF74	protein_coding	22:20394115-20408461	609.969	0.420107	1.33803	0.00240104	0.0186008	Tested	716.04;676.09	570.97;491.89;497.22	Up
ENSG00000134910	STT3A	protein_coding	11:125591712-125625215	4754.33	0.47627	1.39114	1.10308e-07	9.39494e-06	Tested	5626.96;5273.03	3861.43;3841.81;4049.96	Up
ENSG00000173221	GLRX	protein_coding	5:95751319-95823005	1388.11	0.502918	1.41708	0.000129894	0.00214384	Tested	1590.02;1484.48	911.12;1096.68;1247.62	Up
ENSG00000280927	CTBP1-AS	antisense	4:1210120-1218591	50.6807	-1.42198	-2.67953	0.00111086	0.0106486	Tested	24.54;32.51	102.39;86.4;40.22	Down
ENSG00000224086	AC245452.1	antisense	22:21938293-21977632	65.6863	-1.4173	-2.67085	0.000134898	0.00220433	Tested	24.54;48.21	89.38;127.63;74.03	Down
ENSG00000234684	SDCBP2-AS1	antisense	20:1325405-1378734	58.2781	-1.41311	-2.66311	0.000167975	0.00261027	Tested	24.54;41.48	98.05;102.11;63.07	Down
ENSG00000145425	RPS3A	protein_coding	4:151099573-151104652	12901.5	0.616925	1.5336	3.71368e-06	0.000150399	Tested	16756.04;13316.57	8007.47;10245.16;11162.77	Up
ENSG00000153774	CFDP1	protein_coding	16:75293698-75433485	1005.15	0.561186	1.47548	9.30314e-06	0.000295785	Tested	1140.76;1161.57	706.34;742.25;892.07	Up
ENSG00000166037	CEP57	protein_coding	11:95789965-95832693	2237.92	0.556673	1.47087	7.76174e-07	4.45207e-05	Tested	2512.02;2683.05	1605.31;1808.49;1884.68	Up
ENSG00000075651	PLD1	protein_coding	3:171600405-171810950	1450.23	0.363677	1.2867	0.000475472	0.00566147	Tested	1508.92;1597.72	1248.67;1183.08;1189.12	Up
ENSG00000227518	AL928970.1	antisense	9:27657-30891	24.074	-1.41246	-2.66191	0.00895283	0.0466497	Tested	17.07;10.09	39.92;45.16;23.76	Down
ENSG00000156508	EEF1A1	protein_coding	6:73515750-73523797	189601	0.583651	1.49864	7.31612e-07	4.25775e-05	Tested	231828.11;211485.29	124935.79;147725.62;171056.4	Up
ENSG00000184575	XPOT	protein_coding	12:64404350-64451127	9608.7	0.356007	1.27988	0.000251804	0.00351736	Tested	10409.83;10247.83	7604.84;7743.51;8862.21	Up
ENSG00000110871	COQ5	protein_coding	12:120503274-120534434	808.124	0.475507	1.39041	0.000183419	0.00278717	Tested	864.37;914.9	574.44;634.25;711.1	Up
ENSG00000169026	MFSD7	protein_coding	4:681829-689441	37.2861	-1.4112	-2.65958	0.00112441	0.0107492	Tested	23.48;19.06	66.82;62.84;40.22	Down
ENSG00000233016	SNHG7	antisense	9:136721366-136728184	748.408	0.551594	1.4657	5.49324e-06	0.000199474	Tested	866.51;853.24	578.78;589.08;592.28	Up
ENSG00000175155	YPEL2	protein_coding	17:59331689-59401729	635.563	0.747127	1.67845	7.26478e-09	9.63132e-07	Tested	730.98;851	469.45;457.52;486.25	Up
ENSG00000122026	RPL21	protein_coding	13:27251309-27256691	14910.6	0.467387	1.3826	2.46148e-05	0.000616599	Tested	17749.53;15557.86	10474.44;12377.64;13285.09	Up
ENSG00000138029	HADHB	protein_coding	2:26243170-26290468	7234.05	0.420413	1.33831	1.86577e-05	0.000489486	Tested	8053.61;7975.14	5489.3;5894.77;6581.76	Up
ENSG00000272914	AL359532.1	sense_intronic	10:30831828-30833387	23.5461	-1.39385	-2.62779	0.00758342	0.0415639	Tested	17.07;10.09	35.58;33.38;38.39	Down
ENSG00000268531	AC060814.4	lincRNA	15:21368459-21370621	37.0666	-1.39362	-2.62737	0.00387296	0.0261521	Tested	26.68;17.94	82.43;56.94;36.56	Down
ENSG00000213906	LTB4R2	protein_coding	14:24305734-24312053	71.5903	-1.39624	-2.63214	9.23114e-05	0.00169133	Tested	28.81;52.7	124.09;126.65;70.38	Down
ENSG00000256660	CLEC12B	protein_coding	12:10010627-10018619	196.713	-1.39562	-2.63102	2.37338e-07	1.67603e-05	Tested	94.97;130.06	377.47;326.94;182.8	Down
ENSG00000225872	LINC01529	transcribed_unprocessed_pseudogene	19:35785697-35797902	41.5572	-1.3893	-2.61952	0.00444798	0.028792	Tested	13.87;35.88	72.89;87.38;34.73	Down
ENSG00000145592	RPL37	protein_coding	5:40825262-40835335	20166.1	0.61765	1.53437	1.89314e-07	1.42269e-05	Tested	25619.6;22278.37	13330.16;15597.97;17898.08	Up
ENSG00000117616	RSRP1	protein_coding	1:25242237-25338213	1535.97	0.93023	1.90558	2.35476e-08	2.52607e-06	Tested	1736.22;2240.17	1129.79;1240.02;760.45	Up
ENSG00000140534	TICRR	protein_coding	15:89575482-89631056	1105.57	0.604027	1.51995	2.48667e-08	2.60785e-06	Tested	1334.98;1305.08	909.39;863.99;831.75	Up
ENSG00000259820	AC083843.2	lincRNA	8:134792020-134798272	49.9526	-1.38826	-2.61764	0.0025225	0.0192029	Tested	20.28;34.76	97.19;87.38;31.08	Down
ENSG00000174032	SLC25A30	protein_coding	13:45393316-45418455	1854.11	0.58698	1.5021	7.08831e-08	6.46832e-06	Tested	2154.53;2235.69	1367.55;1450.13;1566.61	Up
ENSG00000140612	SEC11A	protein_coding	15:84669538-84716716	4737.04	0.497951	1.41221	6.92084e-06	0.000235493	Tested	5525.59;5220.34	3385.04;3721.05;4308.63	Up
ENSG00000196683	TOMM7	protein_coding	7:22812628-22822852	4175.76	0.662344	1.58265	8.63878e-08	7.65724e-06	Tested	5386.86;4687.76	2691.72;3192.84;3665.17	Up
ENSG00000104408	EIF3E	protein_coding	8:108201216-108435333	19337.2	0.473476	1.38845	5.77985e-05	0.0011789	Tested	21411.91;21624.71	12959.64;15880.73;17654.96	Up
ENSG00000196873	CBWD3	protein_coding	9:68232003-68300015	55.1613	-1.38732	-2.61593	0.000412468	0.00509351	Tested	26.68;35.88	101.53;94.25;49.36	Down
ENSG00000196214	ZNF766	protein_coding	19:52269571-52296046	761.591	0.465971	1.38125	0.000170613	0.00264347	Tested	789.67;889.12	571.84;607.74;643.46	Up
ENSG00000133606	MKRN1	protein_coding	7:140453040-140479569	2676.53	0.513566	1.42757	6.38463e-07	3.81801e-05	Tested	3019.97;3149.47	2061.74;2053.94;2366.36	Up
ENSG00000080802	CNOT4	protein_coding	7:135361795-135510127	399.026	0.567045	1.48149	0.000153228	0.00242218	Tested	503.68;464.18	326.27;338.72;315.33	Up
ENSG00000245532	NEAT1	lincRNA	11:65422774-65445540	4675.43	-1.38721	-2.61572	0.000159809	0.00250927	Tested	2153.46;3140.5	7681.2;8845.1;4244.65	Down
ENSG00000116741	RGS2	protein_coding	1:192809039-192812283	97.0191	1.43054	2.69548	1.68394e-06	8.24543e-05	Tested	133.39;132.3	34.71;55.96;57.58	Up
ENSG00000149273	RPS3	protein_coding	11:75399486-75422280	44480.2	0.545626	1.45965	7.15995e-07	4.19245e-05	Tested	55609.08;47668.08	31425.07;35232.14;39475.96	Up
ENSG00000166595	FAM96B	protein_coding	16:66932055-66934423	867.804	0.41281	1.33128	0.00299476	0.0217495	Tested	1118.35;875.66	703.73;712.79;830.83	Up
ENSG00000127533	F2RL3	protein_coding	19:16888860-16892606	216.335	-1.38535	-2.61236	2.23612e-12	6.68599e-10	Tested	139.79;114.36	297.63;333.81;365.6	Down
ENSG00000198908	BHLHB9	protein_coding	X:102720688-102753540	104.754	0.709501	1.63524	0.00662314	0.0377828	Tested	134.46;127.82	94.58;70.69;74.95	Up
ENSG00000100129	EIF3L	protein_coding	22:37848868-37889407	7388	0.455698	1.37145	1.98885e-05	0.000514721	Tested	8243.56;8264.41	5516.2;5663.06;6876.07	Up
ENSG00000161016	RPL8	protein_coding	8:144789765-144792587	38232.3	0.514567	1.42856	3.41131e-05	0.000788473	Tested	52072.62;40625.79	29870.08;31062.41;36402.15	Up
ENSG00000168310	IRF2	protein_coding	4:184387713-184474580	681.692	0.580684	1.49556	1.08343e-05	0.000329556	Tested	796.08;775.87	530.19;464.39;581.31	Up
ENSG00000126777	KTN1	protein_coding	14:55559072-55701526	5958.76	0.368959	1.29142	0.000287913	0.00389043	Tested	6298.19;6554.57	4614.62;4891.36;5422.8	Up
ENSG00000196275	GTF2IRD2	protein_coding	7:74796144-74851551	29.5762	-1.37988	-2.60247	0.00419178	0.0276939	Tested	13.87;19.06	42.52;54;31.99	Down
ENSG00000160201	U2AF1	protein_coding	21:43092956-43107587	27.8835	-1.37919	-2.60123	0.00439645	0.0286166	Tested	14.94;20.18	52.93;50.07;33.82	Down
ENSG00000282508	LINC01002	processed_transcript	19:198264-239440	546.682	-1.37352	-2.59101	0.00164833	0.0142847	Tested	237.97;400.27	991.82;996.53;491.74	Down
ENSG00000132622	HSPA12B	protein_coding	20:3732667-3753111	30.5602	-1.37821	-2.59945	0.00337515	0.0237182	Tested	22.41;13.45	45.99;55.96;38.39	Down
ENSG00000164344	KLKB1	protein_coding	4:186208979-186258471	49.4799	-1.37587	-2.59524	0.000476514	0.00566535	Tested	25.61;21.3	78.1;56.94;47.53	Down
ENSG00000156467	UQCRB	protein_coding	8:96225920-96235634	4224.52	0.514389	1.42839	1.5591e-05	0.000427929	Tested	5053.92;4524.07	2937.29;3266.47;3855.28	Up
ENSG00000175505	CLCF1	protein_coding	11:67364168-67374177	108.781	-1.37043	-2.58547	3.54651e-07	2.29673e-05	Tested	73.63;49.33	150.99;184.58;142.59	Down
ENSG00000151012	SLC7A11	protein_coding	4:138164097-138242349	583.035	-1.36909	-2.58308	1.47608e-23	1.38289e-20	Tested	311.6;352.06	887.69;811.95;870.13	Down
ENSG00000138303	ASCC1	protein_coding	10:72096032-72217134	664.419	0.368301	1.29083	0.00738017	0.0408161	Tested	782.2;695.15	503.29;577.3;637.06	Up
ENSG00000142541	RPL13A	protein_coding	19:49487554-49492308	58008.2	0.580982	1.49587	1.47911e-07	1.18102e-05	Tested	73894.31;63062.25	41339.82;45171.96;50824.27	Up
ENSG00000115738	ID2	protein_coding	2:8678845-8684453	1305.62	-1.36498	-2.57573	7.77758e-35	2.73246e-31	Tested	737.39;668.24	1732.87;1793.76;1905.7	Down
ENSG00000205583	STAG3L1	transcribed_unprocessed_pseudogene	7:75359194-75395383	54.7649	-1.35616	-2.56002	0.000662722	0.00722516	Tested	33.08;28.03	100.66;89.34;44.79	Down
ENSG00000204519	ZNF551	protein_coding	19:57681969-57717301	223.573	-1.36196	-2.57034	4.09104e-12	1.08474e-09	Tested	149.4;107.64	343.62;310.25;338.18	Down
ENSG00000079215	SLC1A3	protein_coding	5:36606355-36688334	813.517	0.548087	1.46215	3.88118e-06	0.000155835	Tested	897.45;978.81	667.29;622.47;634.32	Up
ENSG00000278600	AC015871.3	sense_intronic	15:79920195-79922455	154.187	-1.35601	-2.55976	2.20579e-07	1.60611e-05	Tested	78.97;108.76	264.66;283.74;171.83	Down
ENSG00000280011	AL031595.2	antisense	22:44210442-44229512	50.7473	-1.35387	-2.55598	0.00108749	0.0104746	Tested	18.14;31.39	74.63;74.62;40.22	Down
ENSG00000079482	OPHN1	protein_coding	X:68042344-68433913	40.041	-1.35986	-2.5666	0.00246976	0.0189349	Tested	13.87;32.51	64.21;73.64;40.22	Down
ENSG00000172819	RARG	protein_coding	12:53210567-53232980	500.138	0.64266	1.5612	4.82768e-06	0.000181221	Tested	609.33;567.33	368.79;346.58;414.96	Up
ENSG00000217165	ANKRD18EP	processed_pseudogene	6:39110321-39112952	68.9017	-1.35148	-2.55174	3.80736e-05	0.000850634	Tested	41.62;37	100.66;111.93;88.66	Down
ENSG00000103404	USP31	protein_coding	16:23061406-23149270	537.176	0.348119	1.2729	0.0066048	0.0376999	Tested	615.73;600.97	478.12;486.98;468.89	Up
ENSG00000279716	AC006128.1	TEC	19:15398696-15400356	71.4402	-1.34938	-2.54803	0.000655377	0.00719386	Tested	34.15;49.33	161.4;102.11;54.84	Down
ENSG00000141446	ESCO1	protein_coding	18:21529281-21600884	936.158	0.595235	1.51072	1.50902e-05	0.000416961	Tested	1012.7;1149.24	609.15;736.36;801.58	Up
ENSG00000257698	AC084033.3	lincRNA	12:57931528-57936175	498.152	0.510858	1.4249	0.000295389	0.00396854	Tested	547.44;556.12	351.43;380.94;429.58	Up
ENSG00000008256	CYTH3	protein_coding	7:6161776-6272644	1657.64	0.503954	1.41809	1.67387e-05	0.000452364	Tested	1806.65;1947.54	1319.83;1241;1409.4	Up
ENSG00000269352	PTOV1-AS2	antisense	19:49856970-49859289	37.6311	-1.3433	-2.53731	0.0061738	0.0360151	Tested	12.81;33.64	67.68;76.58;31.99	Down
ENSG00000198786	MT-ND5	protein_coding	MT:12337-14148	64196.9	0.278001	1.21251	0.00370158	0.0253624	Tested	71431.38;62106.98	54427.02;58662.97;52112.11	Up
ENSG00000168255	POLR2J3	protein_coding	7:102537918-102572656	164.325	-1.34719	-2.54416	0.00728392	0.0404216	Tested	70.43;122.21	228.21;364.25;142.59	Down
ENSG00000234771	SLC25A25-AS1	antisense	9:128108581-128118693	153.508	-1.34132	-2.53383	1.97933e-07	1.47955e-05	Tested	73.63;109.88	288.96;231.71;175.49	Down
ENSG00000026036	RTEL1-TNFRSF6B	protein_coding	20:63659300-63698684	96.9205	-1.34636	-2.5427	0.000250537	0.00350972	Tested	43.75;75.12	218.67;156.11;77.69	Down
ENSG00000144659	SLC25A38	protein_coding	3:39383348-39397351	1886.24	0.547084	1.46113	2.84689e-07	1.93272e-05	Tested	2296.46;2112.35	1450.85;1439.33;1636.07	Up
ENSG00000070756	PABPC1	protein_coding	8:100685816-100722809	63026.6	0.543036	1.45704	5.74444e-09	8.07266e-07	Tested	76802.23;72279.68	48985.44;48543.48;55949.11	Up
ENSG00000228486	LINC01125	protein_coding	2:97664217-97703064	97.2322	-1.34131	-2.53382	0.000100923	0.00179075	Tested	52.29;62.79	186.56;173.78;76.78	Down
ENSG00000205885	C1RL-AS1	antisense	12:7108052-7122501	101.339	-1.33764	-2.52738	1.20173e-05	0.000357038	Tested	59.76;61.67	190.03;165.93;104.2	Down
ENSG00000124107	SLPI	protein_coding	20:45252239-45254564	177.495	0.877933	1.83774	0.000171221	0.00264996	Tested	247.57;170.42	92.85;108;140.76	Up
ENSG00000245910	SNHG6	processed_transcript	8:66921684-66926398	1728.96	0.510755	1.4248	1.639e-06	8.05344e-05	Tested	2077.7;1899.32	1299;1412.82;1476.12	Up
ENSG00000138768	USO1	protein_coding	4:75724593-75814286	2517.02	0.428018	1.34538	7.73585e-05	0.00148413	Tested	2698.77;2857.95	1928.11;2049.03;2218.29	Up
ENSG00000138326	RPS24	protein_coding	10:78033760-78056812	34501.3	0.535141	1.44908	3.4906e-06	0.000143655	Tested	41884.75;37604.14	23100.87;28494;30688.7	Up
ENSG00000185745	IFIT1	protein_coding	10:89392546-89406486	132.152	0.699826	1.62431	0.00329094	0.0232985	Tested	159;126.7	87.64;94.25;82.26	Up
ENSG00000187808	SOWAHD	protein_coding	X:119758613-119760164	313.673	0.767325	1.70211	7.71216e-06	0.000254411	Tested	375.63;381.21	231.69;192.43;242.21	Up
ENSG00000146463	ZMYM4	protein_coding	1:35268967-35422058	3524.64	0.499621	1.41384	1.1535e-07	9.70666e-06	Tested	3953.71;4214.61	2777.62;2948.37;2940.36	Up
ENSG00000186523	FAM86B1	protein_coding	8:12182096-12194133	53.6306	-1.33719	-2.52658	0.000125467	0.00210404	Tested	36.28;28.03	78.1;89.34;76.78	Down
ENSG00000178974	FBXO34	protein_coding	14:55271303-55361918	1219.16	0.440502	1.35708	3.7345e-05	0.000837016	Tested	1312.57;1401.51	961.45;1010.28;1028.26	Up
ENSG00000138449	SLC40A1	protein_coding	2:189560579-189583758	279.712	0.723347	1.65101	0.000197338	0.00293771	Tested	340.41;303.85	146.65;227.78;212.05	Up
ENSG00000175061	LRRC75A-AS1	processed_transcript	17:16438822-16478678	12562.3	0.491426	1.40583	4.5911e-06	0.000176764	Tested	15383.71;13250.42	9080.86;10351.19;11121.64	Up
ENSG00000137764	MAP2K5	protein_coding	15:67542709-67807123	1443.74	0.538743	1.45271	1.73629e-06	8.41383e-05	Tested	1717.01;1626.87	1107.23;1086.86;1258.59	Up
ENSG00000142396	AC020915.1	protein_coding	19:58305319-58315663	89.93	-1.32724	-2.50922	5.08471e-05	0.00107776	Tested	43.75;60.55	168.34;140.4;83.17	Down
ENSG00000225032	AL162586.1	antisense	9:127816066-127822520	30.4955	-1.32656	-2.50803	0.00989143	0.0499656	Tested	12.81;21.3	50.33;54;23.76	Down
ENSG00000137038	TMEM261	protein_coding	9:7796490-7888380	308.75	0.435424	1.35231	0.00767856	0.0419708	Tested	399.11;331.88	251.64;270;289.74	Up
ENSG00000085871	MGST2	protein_coding	4:139665768-139740745	765.84	0.481526	1.39622	0.00039787	0.00494803	Tested	875.04;809.51	523.24;600.87;686.42	Up
ENSG00000230606	AC092683.1	lincRNA	2:97416165-97433527	184.232	-1.32103	-2.49844	7.38523e-06	0.000246519	Tested	76.83;131.18	294.16;334.8;149.9	Down
ENSG00000054793	ATP9A	protein_coding	20:51596514-51768634	2066.29	0.27187	1.20737	0.00770494	0.0420659	Tested	2009.4;2256.99	1803.16;1722.09;1774.09	Up
ENSG00000279789	AC120114.4	TEC	16:29913144-29915337	49.2727	-1.31607	-2.48987	0.00327435	0.0232045	Tested	18.14;39.24	75.49;99.16;39.3	Down
ENSG00000151702	FLI1	protein_coding	11:128686535-128813267	4792.08	0.480711	1.39543	2.15429e-07	1.57678e-05	Tested	5407.13;5626.21	3830.19;3797.63;4231.85	Up
ENSG00000135241	PNPLA8	protein_coding	7:108470422-108569666	406.054	0.791349	1.73069	1.0097e-05	0.000314745	Tested	485.54;496.69	225.61;310.25;316.25	Up
ENSG00000260966	AP001486.2	sense_overlapping	11:103050687-103055799	78.5185	-1.31422	-2.48668	1.94475e-05	0.000504235	Tested	37.35;49.33	108.47;114.87;99.63	Down
ENSG00000165113	GKAP1	protein_coding	9:83739421-83829516	96.9156	0.930671	1.90616	0.000480322	0.00569137	Tested	100.31;125.58	59.01;65.78;53.01	Up
ENSG00000124155	PIGT	protein_coding	20:45416067-45456934	5971.64	0.376569	1.29825	0.000575116	0.00648124	Tested	7242.59;6441.33	4931.34;4964.02;5915.45	Up
ENSG00000236144	TMEM147-AS1	antisense	19:35540738-35546029	253.703	-1.30824	-2.47639	8.02912e-09	1.03517e-06	Tested	155.8;151.36	457.3;424.14;259.58	Down
ENSG00000157227	MMP14	protein_coding	14:22836557-22849027	45.2662	-1.315	-2.48803	0.00299896	0.0217688	Tested	24.54;31.39	97.19;75.6;35.65	Down
ENSG00000144746	ARL6IP5	protein_coding	3:69084944-69106066	2741.18	0.418567	1.3366	0.000299384	0.00400965	Tested	3101.07;2883.74	1955.88;2245.39;2516.26	Up
ENSG00000100650	SRSF5	protein_coding	14:69726900-69772005	3879.9	-1.31136	-2.48176	2.94683e-33	6.90197e-30	Tested	1882.41;2287.26	4808.13;5196.7;5515.12	Down
ENSG00000225614	ZNF469	protein_coding	16:88427471-88440757	160.468	-1.30652	-2.47345	2.38311e-09	3.76938e-07	Tested	103.51;90.82	256.85;223.85;240.38	Down
ENSG00000246859	STARD4-AS1	antisense	5:111512226-111739726	267.857	-1.30099	-2.46398	3.19988e-07	2.13118e-05	Tested	124.85;187.24	487.67;426.1;238.56	Down
ENSG00000196436	NPIPB15	protein_coding	16:74377878-74392080	112.064	-1.30532	-2.47138	5.35591e-05	0.00111837	Tested	57.62;74	214.33;182.62;90.49	Down
ENSG00000270127	AC027020.2	lincRNA	15:100547765-100550153	30.5696	-1.29956	-2.46153	0.00637077	0.0367824	Tested	12.81;23.55	52.93;45.16;35.65	Down
ENSG00000143222	UFC1	protein_coding	1:161152776-161158856	1734.46	0.468663	1.38383	0.000108303	0.00189774	Tested	2099.04;1758.05	1281.65;1334.28;1565.69	Up
ENSG00000205592	MUC19	processed_transcript	12:40393395-40570832	46.1127	-1.2967	-2.45666	0.00212544	0.0169902	Tested	32.01;25.79	96.32;75.6;41.13	Down
ENSG00000212694	LINC01089	lincRNA	12:121795267-121803906	148.241	-1.2936	-2.45139	6.97155e-06	0.00023602	Tested	72.56;103.15	274.2;238.58;132.53	Down
ENSG00000260565	ERVK13-1	processed_transcript	16:2660349-2673444	103.597	-1.29337	-2.45101	7.49154e-06	0.000249475	Tested	55.49;69.51	176.15;166.91;116.08	Down
ENSG00000172748	ZNF596	protein_coding	8:232137-264703	60.0988	-1.30508	-2.47097	0.000111873	0.00194559	Tested	30.95;39.24	94.58;89.34;75.86	Down
ENSG00000274281	AC022929.2	lincRNA	15:38851306-38853432	26.1922	-1.29176	-2.44827	0.00965303	0.0492213	Tested	12.81;20.18	48.59;39.27;32.9	Down
ENSG00000259972	AC009120.2	processed_transcript	16:74305127-74335346	39.9334	-1.28783	-2.44161	0.00260788	0.0196356	Tested	14.94;32.51	67.68;56.94;48.44	Down
ENSG00000121552	CSTA	protein_coding	3:122325244-122341972	1402.3	0.449614	1.36568	0.000974293	0.00964207	Tested	1588.95;1450.84	918.93;1134.97;1286.01	Up
ENSG00000237550	RPL9P9	transcribed_processed_pseudogene	15:82372196-82372912	4897.21	0.590824	1.50611	3.96641e-05	0.000875039	Tested	6372.89;4881.73	2946.83;4111.81;4152.33	Up
ENSG00000105655	ISYNA1	protein_coding	19:18434388-18438301	86.8227	-1.29795	-2.45879	7.18055e-05	0.00141179	Tested	45.89;54.94	162.27;129.6;79.52	Down
ENSG00000221843	C2orf16	protein_coding	2:27537386-27582721	40.9697	-1.29268	-2.44983	0.00209887	0.0168606	Tested	14.94;32.51	59.87;60.87;53.01	Down
ENSG00000119655	NPC2	protein_coding	14:74476192-74494177	3957.41	0.534326	1.44827	1.79431e-06	8.57667e-05	Tested	4790.34;4376.07	2851.38;3045.57;3597.53	Up
ENSG00000106153	CHCHD2	protein_coding	7:56101569-56106576	6985.68	0.347669	1.2725	0.00624107	0.0363171	Tested	8964.94;7217.2	5501.45;6182.44;7392.49	Up
ENSG00000171843	MLLT3	protein_coding	9:20341665-20622543	318.116	0.665547	1.58617	3.65912e-05	0.000826714	Tested	355.35;387.94	224.74;223.85;254.09	Up
ENSG00000102172	SMS	protein_coding	X:21940573-21994835	8222.81	0.467387	1.3826	5.23764e-06	0.000192682	Tested	9653.24;8988.71	6168.74;6555.53;7501.25	Up
ENSG00000172349	IL16	protein_coding	15:81159575-81314058	1184.07	0.510416	1.42446	1.89355e-06	8.98988e-05	Tested	1349.92;1376.84	924.14;992.61;955.14	Up
ENSG00000273270	AC090114.2	lincRNA	7:128524016-128531069	72.5669	-1.2822	-2.43209	5.45168e-05	0.001135	Tested	43.75;43.73	119.75;106.04;93.23	Down
ENSG00000048028	USP28	protein_coding	11:113797874-113875570	1107.45	0.301362	1.23231	0.00523187	0.0322372	Tested	1108.75;1199.69	925.01;954.32;930.46	Up
ENSG00000166762	CATSPER2	protein_coding	15:43628503-43668118	141.693	-1.28273	-2.433	5.59974e-05	0.00115473	Tested	58.69;113.24	235.16;270;121.56	Down
ENSG00000088876	ZNF343	protein_coding	20:2481817-2524702	598.865	0.330972	1.25786	0.00899607	0.0468053	Tested	645.61;706.36	531.92;554.72;525.55	Up
ENSG00000196912	ANKRD36B	protein_coding	2:97492663-97589965	201.306	-1.2812	-2.43041	7.87016e-08	7.13544e-06	Tested	98.18;143.51	314.12;351.49;214.79	Down
ENSG00000253200	AC037459.3	antisense	8:22613908-22616657	46.8305	-1.27476	-2.41958	0.000869207	0.00886427	Tested	27.75;26.91	82.43;60.87;54.84	Down
ENSG00000132170	PPARG	protein_coding	3:12287368-12434356	1149.79	0.329791	1.25683	0.00636167	0.0367707	Tested	1163.17;1233.33	948.44;853.19;1057.51	Up
ENSG00000100711	ZFYVE21	protein_coding	14:103715730-103733668	592.914	0.456415	1.37213	0.000314339	0.00416737	Tested	672.29;723.18	527.58;490.9;506.36	Up
ENSG00000188021	UBQLN2	protein_coding	X:56563639-56567868	1267.52	0.64496	1.5637	4.38314e-10	7.99952e-08	Tested	1575.08;1540.54	979.67;980.83;1028.26	Up
ENSG00000089157	RPLP0	protein_coding	12:120196686-120201235	55964.9	0.595483	1.51098	3.68138e-07	2.37314e-05	Tested	71429.25;61253.74	38040.69;43521.54;50157.96	Up
ENSG00000187837	HIST1H1C	protein_coding	6:26055787-26056428	154.876	0.92424	1.89768	0.00121811	0.0113893	Tested	143;336.36	124.95;108.98;144.41	Up
ENSG00000115457	IGFBP2	protein_coding	2:216632828-216664436	2335.92	0.47302	1.38801	0.000303834	0.00405488	Tested	3061.59;2456.56	1783.2;2008.78;2172.59	Up
ENSG00000151692	RNF144A	protein_coding	2:6917392-7068286	939.455	0.464755	1.38008	3.08883e-05	0.000731995	Tested	1048.99;1060.66	780.09;736.36;775.99	Up
ENSG00000119801	YPEL5	protein_coding	2:30146941-30160533	1108.05	0.376731	1.2984	0.00404094	0.0269773	Tested	1137.56;1198.57	761;956.28;982.56	Up
ENSG00000130332	LSM7	protein_coding	19:2321517-2328620	1584.81	0.379355	1.30076	0.00277899	0.0205543	Tested	2128.92;1673.96	1357.14;1475.66;1553.81	Up
ENSG00000196460	RFX8	protein_coding	2:101397361-101474703	330.34	-1.2729	-2.41646	7.23799e-09	9.63132e-07	Tested	173.94;216.39	550.14;547.85;316.25	Down
ENSG00000005075	POLR2J	protein_coding	7:102473118-102478907	408.099	0.395096	1.31503	0.00742628	0.0409743	Tested	507.95;445.12	352.3;363.27;372	Up
ENSG00000125995	ROMO1	protein_coding	20:35699272-35700984	617.554	0.440655	1.35722	0.00824612	0.0440451	Tested	851.57;660.39	484.2;532.14;655.34	Up
ENSG00000092036	HAUS4	protein_coding	14:22946228-22957161	724.44	0.445821	1.36209	0.000358932	0.00459163	Tested	791.81;798.3	548.41;568.47;634.32	Up
ENSG00000144713	RPL32	protein_coding	3:12834485-12841588	33131.9	0.567037	1.48148	1.02468e-06	5.51717e-05	Tested	42210.23;35430.12	23165.95;25674.25;29771.95	Up
ENSG00000177410	ZFAS1	antisense	20:49278178-49295738	772.633	0.609006	1.52521	1.8445e-06	8.78669e-05	Tested	948.68;875.66	538;613.63;643.46	Up
ENSG00000104763	ASAH1	protein_coding	8:18055992-18084998	17008.9	0.280917	1.21497	0.00335769	0.0236282	Tested	17766.61;17787.94	13792.67;13978.97;16124	Up
ENSG00000173559	NABP1	protein_coding	2:191678068-191696659	1153.15	-1.2689	-2.40979	9.35779e-05	0.00170786	Tested	576.25;811.75	2049.59;1828.12;1138.85	Down
ENSG00000171443	ZNF524	protein_coding	19:55600022-55603138	280.325	0.632695	1.55046	0.000220581	0.00317296	Tested	374.56;316.18	228.21;219.92;220.28	Up
ENSG00000280279	AC240565.2	lincRNA	17:64099-76866	45.9121	-1.26091	-2.39646	0.00335499	0.0236211	Tested	16.01;41.48	70.29;87.38;48.44	Down
ENSG00000108423	TUBD1	protein_coding	17:59859482-59892945	176.575	0.934866	1.91171	6.77421e-06	0.000232758	Tested	224.1;218.64	111.07;113.89;122.48	Up
ENSG00000178127	NDUFV2	protein_coding	18:9102630-9134345	29.5599	-1.26439	-2.40226	0.00956956	0.0490091	Tested	11.74;28.03	50.33;55.96;36.56	Down
ENSG00000130707	ASS1	protein_coding	9:130444929-130501274	8026.01	0.41303	1.33148	0.000202573	0.00298402	Tested	9543.32;8049.14	6126.22;6326.76;7366.9	Up
ENSG00000102221	JADE3	protein_coding	X:46912276-47061242	1043.16	0.539448	1.45342	9.81283e-07	5.32431e-05	Tested	1219.73;1209.78	801.79;823.74;882.02	Up
ENSG00000280239	AC011498.8	TEC	19:4448810-4450836	52.0158	-1.25834	-2.39221	0.000622263	0.00690772	Tested	35.22;26.91	91.98;70.69;60.32	Down
ENSG00000277287	AL109976.1	lincRNA	20:3239705-3245382	28.3047	-1.25742	-2.39068	0.00802913	0.0433142	Tested	18.14;16.82	41.65;50.07;33.82	Down
ENSG00000100519	PSMC6	protein_coding	14:52707172-52728587	1592.94	0.480451	1.39518	5.94956e-05	0.00120128	Tested	1755.42;1818.6	1114.17;1352.93;1376.49	Up
ENSG00000116288	PARK7	protein_coding	1:7954291-7985505	5712.05	0.323175	1.25108	0.00799856	0.0432156	Tested	6907.52;5672.18	4405.5;4923.76;5754.59	Up
ENSG00000196976	LAGE3	protein_coding	X:154477769-154479257	634.777	0.402001	1.32134	0.00919724	0.0475529	Tested	862.24;679.45	539.73;524.28;686.42	Up
ENSG00000066230	SLC9A3	protein_coding	5:473310-524332	108.528	-1.25709	-2.39014	0.000124034	0.00208249	Tested	64.03;70.64	216.07;178.69;87.74	Down
ENSG00000120332	TNN	protein_coding	1:175067858-175148066	1302.52	0.418897	1.33691	5.01657e-05	0.00106977	Tested	1404.34;1484.48	1104.63;1057.41;1078.53	Up
ENSG00000232112	TMA7	protein_coding	3:48440257-48444208	644.771	0.477741	1.39256	0.00110593	0.0106159	Tested	825.96;683.94	469.45;539.99;617.87	Up
ENSG00000266405	CBX3P2	transcribed_processed_pseudogene	18:2652170-2655395	29.4306	-1.25377	-2.38464	0.00807655	0.0435199	Tested	19.21;16.82	45.99;34.36;48.44	Down
ENSG00000159873	CCDC117	protein_coding	22:28772674-28789301	676.339	0.79013	1.72923	3.45099e-09	5.27139e-07	Tested	872.91;848.75	471.18;484.03;538.35	Up
ENSG00000184949	FAM227A	protein_coding	22:38578120-38656629	34.7229	-1.25453	-2.3859	0.00848368	0.0449382	Tested	13.87;28.03	63.34;55.96;30.16	Down
ENSG00000065150	IPO5	protein_coding	13:97953658-98024297	11740.9	0.297841	1.2293	0.00272351	0.0202827	Tested	13249.45;12772.78	9624.06;10458.21;11670.95	Up
ENSG00000126858	RHOT1	protein_coding	17:32142454-32253374	1475.04	0.486267	1.40082	9.597e-05	0.00173797	Tested	1644.44;1658.26	1014.38;1181.11;1341.76	Up
ENSG00000147118	ZNF182	protein_coding	X:47974851-48003978	514.647	0.534591	1.44853	9.75325e-05	0.00175496	Tested	575.18;588.63	388.75;434.94;382.05	Up
ENSG00000100227	POLDIP3	protein_coding	22:42583721-42614962	3025.24	0.535002	1.44894	3.69112e-08	3.65291e-06	Tested	3730.68;3396.13	2391.48;2381.86;2604.92	Up
ENSG00000114391	RPL24	protein_coding	3:101681091-101686782	21549.7	0.514369	1.42837	1.04146e-05	0.000320956	Tested	26730.48;22579.97	14925.93;17333.8;19525.02	Up
ENSG00000105048	TNNT1	protein_coding	19:55132794-55149354	482.955	0.626647	1.54397	1.20164e-05	0.000357038	Tested	613.6;519.12	337.55;378.98;384.8	Up
ENSG00000186583	SPATC1	protein_coding	8:144012414-144047085	37.527	-1.24833	-2.37566	0.00804591	0.043388	Tested	16.01;32.51	65.95;74.62;31.99	Down
ENSG00000130943	PKDREJ	protein_coding	22:46255663-46263355	28.2361	-1.2441	-2.3687	0.00888833	0.0464867	Tested	13.87;19.06	39.05;41.24;36.56	Down
ENSG00000141646	SMAD4	protein_coding	18:51028394-51085045	1468.72	0.484806	1.3994	1.48278e-05	0.000411809	Tested	1559.07;1773.75	1130.66;1240.02;1201.92	Up
ENSG00000122406	RPL5	protein_coding	1:92832025-92841924	33230.6	0.496174	1.41047	6.58162e-06	0.000227252	Tested	40120.79;35819.18	23609.37;26713.99;30438.26	Up
[truncated: 2,193 more rows]
