# Supplementary material for: Non‐contact immunological signaling for highly‐efficient regulation of the transcriptional map of human monocytes
Source: Bioeng Transl Med. 2023 Apr 21;9(3):e10519. doi: 10.1002/btm2.10519 (PMC11135151; doi:10.1002/btm2.10519)
Supplement: Supplementary file 3 — Additional File S2. Complete list of significant, differentially expressed (DE) genes identified in BU and compared with the control BM. Ensembl gene IDs, names, biotype, position, and basemean with UA and UB normalized counts, log2 fold change expression, and q‐value (FDR) are provided for each identified DE gene. [file BTM2-9-e10519-s001.xlsx]

## Sheet: BEAS-2B_U937 Vs BEAS-2B_media
Gene ID	gene name	gene biotype	Gene position	baseMean	log2FoldChange BU BM	FoldChange BU BM	pvalue BU BM	padj BU BM	flag BU BM	Normalized counts B U1 S10 B U2 S11 B U3 S12	Normalized counts B M1 S7 B M2 S8 B M3 S9	Significantly DE BU BM
ENSG00000138166	DUSP5	protein_coding	10:110497838-110511544	2771.32	1.913	3.76591	2.84541e-55	5.77618e-51	Tested	1360.33;1431.77;1336.18	307.05;377.67;413.89	Up
ENSG00000120129	DUSP1	protein_coding	5:172768090-172771195	4378.02	0.923507	1.89672	1.59498e-27	1.61891e-23	Tested	6560.72;7076.97;6546.69	3157.39;3530.07;3956.6	Up
ENSG00000136997	MYC	protein_coding	8:127735434-127741434	6283.71	0.833098	1.78151	5.47281e-22	3.70327e-18	Tested	5372.01;5003.01;5003.15	2749.95;2713.85;3170.73	Up
ENSG00000123358	NR4A1	protein_coding	12:52022832-52059507	703.966	1.91959	3.78316	1.81282e-18	9.20007e-15	Tested	481.06;619.97;685.43	160.27;163.04;148.79	Up
ENSG00000162783	IER5	protein_coding	1:181088712-181092899	1436.28	0.609935	1.52619	7.65279e-16	3.10703e-12	Tested	2223.54;2402.66;2265.18	1425.59;1509.65;1580.12	Up
ENSG00000134107	BHLHE40	protein_coding	3:4979116-4985323	3291.26	0.969315	1.95791	3.66124e-15	1.23872e-11	Tested	1816.88;1918.39;1932.64	965.01;899.8;1030.01	Up
ENSG00000137193	PIM1	protein_coding	6:37170203-37175426	1562.49	0.748619	1.68018	6.54074e-15	1.89682e-11	Tested	661.14;609.44;728.42	375.38;402.43;417.04	Up
ENSG00000173334	TRIB1	protein_coding	8:125430321-125438405	790.084	1.61782	3.06911	3.46136e-13	8.78319e-10	Tested	220.66;271.38;247.33	59.89;88.74;93.26	Up
ENSG00000116717	GADD45A	protein_coding	1:67685061-67688338	908.664	0.781733	1.71919	1.17099e-12	2.64123e-09	Tested	1669.77;1507.81;1667.97	933.8;919.41;967.15	Up
ENSG00000183421	RIPK4	protein_coding	21:41739369-41767106	406.445	0.776568	1.71305	1.9067e-10	3.8706e-07	Tested	1391.62;1297.25;1318.84	825.83;743.99;769.11	Up
ENSG00000114315	HES1	protein_coding	3:194136145-194138732	649.581	2.31107	4.96252	2.82209e-10	5.20804e-07	Tested	2027.4;1849.37;1560.89	328.98;343.62;423.32	Up
ENSG00000160888	IER2	protein_coding	19:13150415-13154908	1090.34	0.848426	1.80054	3.98785e-10	6.74611e-07	Tested	1625.81;1754.62;1667.21	841.01;974.1;989.15	Up
ENSG00000128016	ZFP36	protein_coding	19:39406813-39409412	891.194	0.620127	1.53701	1.16099e-09	1.81294e-06	Tested	703.42;703.02;785.72	493.47;480.86;452.66	Up
ENSG00000136244	IL6	protein_coding	7:22725884-22732002	79.357	1.34305	2.53687	1.67969e-09	2.43556e-06	Tested	134.43;128.67;152.32	38.8;67.07;59.73	Up
ENSG00000170345	FOS	protein_coding	14:75278774-75282230	2398.08	1.73639	3.33201	5.78899e-09	7.83443e-06	Tested	2158.44;2850.68;2480.08	943.93;730.57;572.11	Up
ENSG00000118523	CTGF	protein_coding	6:131948176-131951373	3690.9	1.71326	3.27902	8.95395e-09	1.13603e-05	Tested	16546.36;18260.93;16384.83	4747.47;5507.16;5357.54	Up
ENSG00000155090	KLF10	protein_coding	8:102648779-102655902	1077.54	0.628101	1.54553	3.10155e-08	3.70361e-05	Tested	1366.25;1583.84;1358.8	855.35;916.31;1015.35	Up
ENSG00000137331	IER3	protein_coding	6:30743199-30744554	1941.83	0.547764	1.46182	4.05539e-08	4.57358e-05	Tested	1420.36;1234.08;1226.85	923.68;868.85;862.36	Up
ENSG00000145632	PLK2	protein_coding	5:58453982-58460260	8191.04	0.58742	1.50256	1.88056e-07	0.000200923	Tested	27346.18;29680.01;24998.39	16582.39;18638.91;19368.05	Up
ENSG00000130066	SAT1	protein_coding	X:23783173-23786226	7731.47	0.371112	1.29335	2.34614e-07	0.000238133	Tested	983.26;1069.15;1055.68	802.21;814.16;784.82	Up
ENSG00000144655	CSRNP1	protein_coding	3:39141855-39154562	511.846	0.580875	1.49576	3.25744e-07	0.000314886	Tested	547.85;564.99;593.44	399.84;371.48;368.84	Up
ENSG00000067082	KLF6	protein_coding	10:3775996-3785281	2909.91	0.820966	1.76659	3.73945e-07	0.000345049	Tested	7307.25;8096.99;7992.97	4278.46;4639.35;4326.48	Up
ENSG00000113070	HBEGF	protein_coding	5:140332843-140346631	512.728	0.502799	1.41696	7.1584e-07	0.000631807	Tested	1347.65;1311.29;1403.29	926.21;936.95;1005.91	Up
ENSG00000171223	JUNB	protein_coding	19:12791496-12793315	845.104	0.91425	1.88459	7.4987e-07	0.000634265	Tested	716.94;533.41;609.28	426.83;266.23;292.34	Up
ENSG00000078401	EDN1	protein_coding	6:12290363-12297194	597.393	0.812228	1.75592	8.26804e-07	0.000671365	Tested	106.53;138.03;144.02	64.11;67.07;91.16	Up
ENSG00000122877	EGR2	protein_coding	10:62811996-62919900	14.1755	2.89115	7.41861	8.94634e-07	0.000698503	Tested	24.52;40.94;27.9	5.06;1.03;6.29	Up
ENSG00000118515	SGK1	protein_coding	6:134169246-134318112	283.765	0.832053	1.78022	1.22307e-06	0.00091957	Tested	150.49;154.41;193.04	78.45;102.16;101.64	Up
ENSG00000114019	AMOTL2	protein_coding	3:134355874-134375479	3398.04	0.478717	1.3935	2.13192e-06	0.00154564	Tested	9628.86;8380.07;8581.89	6410.09;5843.55;6829.74	Up
ENSG00000120738	EGR1	protein_coding	5:138465490-138469315	8747.47	2.14802	4.43218	5.01359e-06	0.00350951	Tested	21331.62;24803.33;22252.88	4795.55;5023.21;5611.12	Up
ENSG00000115963	RND3	protein_coding	2:150468195-150539011	2489.08	0.474845	1.38977	5.61759e-06	0.00380123	Tested	6997.81;7493.4;6660.56	4947.39;5450.41;4820.01	Up
ENSG00000164056	SPRY1	protein_coding	4:123396795-123403760	118.42	0.795543	1.73573	6.43756e-06	0.00421557	Tested	173.32;202.37;144.02	97.85;91.84;107.93	Up
ENSG00000166860	ZBTB39	protein_coding	12:56998834-57006446	421.216	-0.463108	-1.37851	1.12134e-05	0.00711353	Tested	255.33;266.7;263.92	328.14;376.64;380.36	Down
ENSG00000119138	KLF9	protein_coding	9:70384597-70414624	821.723	0.438808	1.35548	3.03038e-05	0.0186415	Tested	1520.97;1717.19;1511.88	1112.63;1162.93;1227.01	Up
ENSG00000117016	RIMS3	protein_coding	1:40620679-40665657	457.504	-0.445524	-1.36181	4.30825e-05	0.0257228	Tested	218.97;270.21;285.03	345.01;345.68;363.6	Down
ENSG00000255112	CHMP1B	protein_coding	18:11851396-11854449	1118.07	0.255066	1.19339	4.51386e-05	0.0261804	Tested	1021.31;1023.53;1009.68	857.04;819.32;882.27	Up
ENSG00000179388	EGR3	protein_coding	8:22687659-22693302	15.9315	2.32024	4.99416	4.73135e-05	0.0266795	Tested	18.6;16.38;18.1	2.53;4.13;4.19	Up
ENSG00000151014	NOCT	protein_coding	4:139015789-139045939	356.422	0.414783	1.3331	7.02828e-05	0.0385606	Tested	457.39;388.36;426.79	319.7;307.5;330.07	Up
ENSG00000166900	STX3	protein_coding	11:59755059-59805882	1813.17	-0.336902	-1.26304	8.91882e-05	0.0464236	Tested	773.59;770.86;817.39	952.36;1025.69;1009.06	Down
ENSG00000127528	KLF2	protein_coding	19:16324817-16327874	143.412	0.750534	1.68241	9.80451e-05	0.0497579	Tested	389.75;390.7;354.41	238.72;189.87;245.19	Up
