# Supplementary material for: Non‐contact immunological signaling for highly‐efficient regulation of the transcriptional map of human monocytes
Source: Bioeng Transl Med. 2023 Apr 21;9(3):e10519. doi: 10.1002/btm2.10519 (PMC11135151; doi:10.1002/btm2.10519)
Supplement: Supplementary file 4 — Additional File S3. Complete list of significant, differentially expressed (DE) proteins identified in UA and UB. in comparison to the control UM. Protein IDs and names along with their corresponding gene names with log2 normalized intensities of UA, UB, and UM, Student's t‐test p‐value LFQ and difference are provided for each identified DE protein. [file BTM2-9-e10519-s003.xlsx]

## Sheet: Proteins - UA Vs UM
				Log2 Normalizd intensities U/A			Log2 Normalizd intensities U/M			Student's T-test
Protein IDs	Majority protein IDs	Protein names	Gene names	LFQ intensity U A1	LFQ intensity U A2	LFQ intensity U A3	LFQ intensity U M1	LFQ intensity U M2	LFQ intensity U M3	Student's T-test p-value LFQ U/A_LFQ U/M	Student's T-test Difference LFQ U/A_LFQ U/M
Q14680	Q14680	Maternal embryonic leucine zipper kinase	MELK	21.6455	21.1565	21.1275	26.0418	26.4044	26.6355	3.91958e-05	3.30985
Q9H4G0	Q9H4G0	Band 4.1-like protein 1	EPB41L1	28.4322	26.5423	26.9175	24.7709	25.3133	24.9969	8.7169e-05	9.29732
P03905	P03905	NADH-ubiquinone oxidoreductase chain 4	MT-ND4	23.5715	22.9052	23.2076	24.5148	24.7645	25.1958	0.0022646	4.59463
Q9NSV4	Q9NSV4	Protein diaphanous homolog 3	DIAPH3	25.6908	25.102	25.157	26.4263	26.4246	26.0377	0.01188	1.70063
P09493	P09493	Tropomyosin alpha-1 chain	TPM1	24.35	23.7006	23.328	27.5075	28.1331	27.1789	0.0178961	1.19225
P10586	P10586	Receptor-type tyrosine-protein phosphatase F	PTPRF	24.2793	24.7468	23.9078	24.2094	23.7081	24.1993	0.0322044	4.83173
Q13219	Q13219	Pappalysin-1	PAPPA	23.6246	23.6391	24.1166	27.7601	27.5804	27.4124	3.61888e-06	5.79343
Q9NXW2	Q9NXW2	DnaJ homolog subfamily B member 12	DNAJB12	23.241	24.5927	23.5291	26.271	26.4507	26.2851	0.000147649	5.78761
Q13573	Q13573	SNW domain-containing protein 1	SNW1	28.3498	28.4875	28.762	24.7107	24.684	24.1246	0.00381251	0.948795
P14625;Q96GW1;A0A1W2PRR1;H0YIV0;Q58FF3;F8W026	P14625	Endoplasmin	HSP90B1	24.8938	25.0266	25.0014	26.8664	27.1906	27.0843	0.00537162	0.935007
Q93077	Q93077	Histone H2A type 1-C	HIST1H2AC	26.2544	26.1124	25.6567	28.2087	29.1677	28.6702	0.0070335	1.14109
E9PH99;Q9Y4E5	E9PH99;Q9Y4E5	Zinc finger protein 451	ZNF451	28.8123	28.0777	28.9075	24.1485	23.2393	23.9401	0.00705687	1.49193
Q6ZSZ5;A0A5F9ZHI8	Q6ZSZ5	Rho guanine nucleotide exchange factor 18	ARHGEF18	27.5351	27.8022	27.4002	24.6591	24.826	25.1153	0.0103858	1.78171
Q5MNZ6	Q5MNZ6	WD repeat domain phosphoinositide-interacting protein 3	WDR45B	24.3168	24.2649	23.8376	22.4727	22.7281	22.601	0.012766	4.98677
P54289	P54289	Voltage-dependent calcium channel subunit alpha-2/delta-1;Voltage-dependent calcium channel subunit alpha-2-1;Voltage-dependent calcium channel subunit delta-1	CACNA2D1	24.4327	25.4706	25.5098	25.0874	24.7232	25.4509	0.0136395	5.80343
Q14534	Q14534	Squalene monooxygenase	SQLE	28.9708	29.1213	28.8346	27.7004	28.0031	28.2451	0.000818753	1.07751
Q96AQ6	Q96AQ6	Pre-B-cell leukemia transcription factor-interacting protein 1	PBXIP1	26.9955	27.3428	27.1556	26.848	27.1965	27.2772	0.015807	0.804078
Q9NS86	Q9NS86	LanC-like protein 2	LANCL2	24.8742	24.7055	25.0698	22.7802	22.6282	23.3431	0.0197682	1.10719
P01112	P01112	GTPase HRas;GTPase HRas, N-terminally processed	HRAS	29.704	29.9269	28.9151	28.1042	28.7652	28.519	0.0439704	1.0525
P53350	P53350	Serine/threonine-protein kinase PLK1	PLK1	28.3807	27.5081	28.4286	27.4371	26.6934	28.4901	0.0280028	1.0587
P53602	P53602	Diphosphomevalonate decarboxylase	MVD	28.576	28.5891	28.4393	25.0515	26.1664	26.1745	0.0307986	0.928319
Q9Y3R5;Q5JWR5	Q9Y3R5	Protein dopey-2	DOPEY2	29.6363	29.0679	29.2096	18	18	18	0.032378	1.7644
Q96EB1	Q96EB1	Elongator complex protein 4	ELP4	27.0529	25.983	26.0545	18	18	22.0925	0.0342599	1.27633
Q7Z2K6	Q7Z2K6	Endoplasmic reticulum metallopeptidase 1	ERMP1	26.7031	27.6596	27.5654	19.9004	18	18	0.0347366	0.973717
Q9BVA1	Q9BVA1	Tubulin beta-2B chain	TUBB2B	29.3784	30.1272	29.7893	22.4388	18	18	0.0369102	1.08278
Q5T6F2	Q5T6F2	Ubiquitin-associated protein 2	UBAP2	25.9654	25.6418	24.9961	18	21.459	18	0.0400778	1.02803
Q15398	Q15398	Disks large-associated protein 5	DLGAP5	25.6748	26.0499	26.1473	18	18	18	0.0410619	1.49111
Q8IWY9	Q8IWY9	Codanin-1	CDAN1	23.6484	25.331	24.4514	18	18	18	0.0428088	1.55979
P10415	P10415	Apoptosis regulator Bcl-2	BCL2	23.3777	23.0414	23.5144	18	18	22.0028	0.0451007	3.94697
P09914	P09914	Interferon-induced protein with tetratricopeptide repeats 1	IFIT1	26.95	26.8112	27.6787	18	18	18	0.0464306	0.850422
O14986	O14986	Phosphatidylinositol 4-bisphosphate 5-kinase type-1 beta	PIP5K1B	28.1042	28.7652	28.519	29.704	29.9269	28.9151	0.0439704	-1.0525
P48736	P48736	Phosphatidylinositol 4,5-bisphosphate 3-kinase catalytic subunit gamma isoform	PIK3CG	27.0174	26.6603	26.904	28.5096	27.6871	28.2678	0.00822675	-1.29425
Q9BQ04	Q9BQ04	RNA-binding protein 4B	RBM4B	18	18	18	25.1174	25.4746	25.4448	1.11625e-05	-5.7887
P43243	P43243	Matrin-3	MATR3	18	18	18	25.5908	24.845	24.0252	0.000566871	-5.55808
Q9NPH2	Q9NPH2	Inositol-3-phosphate synthase 1	ISYNA1	18	18	18	24.9535	24.7143	24.7388	0.00208377	-6.60643
P19404	P19404	NADH dehydrogenase [ubiquinone] flavoprotein 2, mitochondrial	NDUFV2	22.4972	18	18	25.547	25.528	22.7443	0.0318589	-5.03451
O14519;O75956	O14519;O75956	Cyclin-dependent kinase 2-associated protein 1;Cyclin-dependent kinase 2-associated protein 2	CDK2AP1;CDK2AP2	18	18	18	25.176	24.2319	23.8339	1.32297e-06	-6.25963
Q03405	Q03405	Urokinase plasminogen activator surface receptor	PLAUR	25.3415	24.9933	25.6133	23.3429	25.5115	24.3822	0.0161023	-0.837259
P48730;P49674	P48730;P49674	Casein kinase I isoform delta;Casein kinase I isoform epsilon	CSNK1D;CSNK1E	18	18	18	24.2552	24.4969	24.0267	9.33402e-08	-6.80219
P04637	P04637	Cellular tumor antigen p53	TP53	24.84	24.8895	25.4147	26.1366	25.8529	26.1839	0.00872943	-1.00968
Q9UBW7	Q9UBW7	Zinc finger MYM-type protein 2	ZMYM2	18	18	18	23.4759	23.6914	24.1988	2.14961e-05	-6.10494
Q86WQ0	Q86WQ0	Nuclear receptor 2C2-associated protein	NR2C2AP	18	18	18	24.1253	22.7687	22.9088	8.66928e-05	-6.41395
Q8TE77	Q8TE77	Protein phosphatase Slingshot homolog 3	SSH3	18	18	18	23.4584	22.8626	23.3295	0.000112541	-6.82035
Q9H0F6	Q9H0F6	Sharpin	SHARPIN	18	18	18	23.9883	25.3597	24.2528	0.000256703	-5.26759
Q96LJ7	Q96LJ7	Dehydrogenase/reductase SDR family member 1	DHRS1	18	18	18	23.9221	25.072	25.6147	0.000512713	-6.41217
P02786;G3V0E5;H7C3V5;F8WBE5;Q9UP52	P02786;G3V0E5	Transferrin receptor protein 1;Transferrin receptor protein 1, serum form	TFRC	25.9283	25.599	25.6108	27.0043	26.8785	27.3854	0.0018022	-1.37671
P00374;Q86XF0	P00374	Dihydrofolate reductase	DHFR	18	21.3888	21.5546	27.2471	27.1956	27.3306	0.0225195	-4.5551
Q8IV48	Q8IV48	3-5 exoribonuclease 1	ERI1	26.8852	26.2436	26.76	24.949	25.3008	25.7787	0.0251475	-0.849571
O75582	O75582	Ribosomal protein S6 kinase alpha-5	RPS6KA5	26.1253	25.8787	26.337	27.7	27.2086	27.5289	0.0288967	-0.805562
Q9NPD8	Q9NPD8	Ubiquitin-conjugating enzyme E2 T	UBE2T	24.2046	24.7161	24.4078	25.9402	26.2337	26.2858	0.0334157	-0.900007
O14745;J3QRP6;J3QRA3	O14745;J3QRP6	Na(+)/H(+) exchange regulatory cofactor NHE-RF1	SLC9A3R1	26.6958	25.699	26.5457	26.1682	26.5303	25.7635	0.039197	-0.94425
P31350	P31350	Ribonucleoside-diphosphate reductase subunit M2	RRM2	27.2529	26.8124	26.1894	27.0096	26.5334	27.2147	0.0432334	-0.937264
Q00722	Q00722	1-phosphatidylinositol 4,5-bisphosphate phosphodiesterase beta-2	PLCB2	27.7725	27.7848	27.6885	29.3705	28.5015	29.0843	0.00862468	-1.2368
Q6PJ69	Q6PJ69	Tripartite motif-containing protein 65	TRIM65	24.9793	24.4701	25.0629	25.9237	25.7621	25.2399	0.0440632	-0.804462
P27986;H0YBC2;E5RJY0;E5RHI0;E5RGI8;H0YB27;F6TDL0;Q92569;O00459	P27986	Phosphatidylinositol 3-kinase regulatory subunit alpha	PIK3R1	24.84	24.8895	25.4147	26.1366	25.8529	26.1839	0.00872943	-1.00968
Q68CP9	Q68CP9	AT-rich interactive domain-containing protein 2	ARID2	18	18	18	24.5818	23.6605	24.0726	3.52617e-07	-7.34562
O15121	O15121	Sphingolipid delta(4)-desaturase DES1	DEGS1	18	18	18	23.5824	24.5105	22.5813	2.189e-05	-5.94305

## Sheet: Proteins - UB Vs UM
				Log2 Normalizd intensities U/B			Log2 Normalizd intensities U/M			Student's T-test
Protein IDs	Majority protein IDs	Protein names	Gene names	LFQ intensity U B1	LFQ intensity U B2	LFQ intensity U B3	LFQ intensity U M1	LFQ intensity U M2	LFQ intensity U M3	Student's T-test p-value LFQ U/B_LFQ U/M	Student's T-test Difference LFQ U/B_LFQ U/M
Q14680	Q14680	Maternal embryonic leucine zipper kinase	MELK	21.6002	21.3849	21.3541	18	18	18	1.52263e-06	3.44642
Q9H4G0	Q9H4G0	Band 4.1-like protein 1	EPB41L1	27.7272	25.1257	26.792	18	18	18	0.000357427	8.5483
P03905	P03905	NADH-ubiquinone oxidoreductase chain 4	MT-ND4	23.4201	23.1114	23.6589	19.9004	18	18	0.00187752	4.76335
Q9NSV4	Q9NSV4	Protein diaphanous homolog 3	DIAPH3	24.6477	25.7141	24.9618	24.0447	22.9447	23.8585	0.0325016	1.49188
P09493	P09493	Tropomyosin alpha-1 chain	TPM1	25.0398	23.1199	25.0079	22.4727	22.7281	22.601	0.0488581	1.78859
P10586	P10586	Receptor-type tyrosine-protein phosphatase F	PTPRF	23.9776	23.7439	24.7057	22.4388	18	18	0.0364788	4.6628
P01112	P01112	GTPase HRas;GTPase HRas, N-terminally processed	HRAS	24.4972	24.1351	24.2533	21.8945	23.6897	22.6484	0.0432602	1.55101
Q9NQW6	Q9NQW6	Actin-binding protein anillin	ANLN	27.6261	28.1819	28.6664	26.9994	26.6072	27.4782	0.0449408	1.12988
Q6ZRV2	Q6ZRV2	Protein FAM83H	FAM83H	23.6237	23.622	23.9798	18	18	18	1.10363e-06	5.74182
P78345	P78345	Ribonuclease P protein subunit p38	RPP38	24.0573	23.9483	23.6358	18	18	18	1.27392e-06	5.88047
Q676U5	Q676U5	Autophagy-related protein 16-1	ATG16L1	23.8531	25.87	24.4786	18	18	18	0.000349854	6.73389
Q9Y223	Q9Y223	Bifunctional UDP-N-acetylglucosamine 2-epimerase/N-acetylmannosamine kinase;UDP-N-acetylglucosamine 2-epimerase (hydrolyzing);N-acetylmannosamine kinase	GNE	24.7166	24.7632	24.8059	18	18	18	1.26473e-09	6.76192
Q9UQ03	Q9UQ03	Coronin-2B	CORO2B	22.8314	22.7098	22.7573	18	18	18	1.81918e-08	4.76616
O14936	O14936	Peripheral plasma membrane protein CASK	CASK	23.5858	22.426	21.8492	18	18	18	0.000826783	4.6203
Q9GZX9	Q9GZX9	Twisted gastrulation protein homolog 1	TWSG1	22.9378	22.8532	22.5556	18	18	18	2.06308e-06	4.7822
Q9UII4	Q9UII4	E3 ISG15--protein ligase HERC5	HERC5	23.2364	22.4989	22.1035	18	18	18	0.000155499	4.61292
O94913	O94913	Pre-mRNA cleavage complex 2 protein Pcf11	PCF11	24.179	23.4051	23.3305	18	18	18	3.16529e-05	5.63818
Q969Q5	Q969Q5	Ras-related protein Rab-24	RAB24	23.4359	23.0966	23.3061	18	18	18	7.35256e-07	5.27954
Q8IZT6	Q8IZT6	Abnormal spindle-like microcephaly-associated protein	ASPM	22.7775	23.9902	23.6502	18	18	18	0.000110566	5.47266
Q6PJG2	Q6PJG2	ELM2 and SANT domain-containing protein 1	ELMSAN1	24.5463	24.7381	25.6328	18	18	18	3.14176e-05	6.97239
O43251;Q9NWB1	O43251;Q9NWB1	RNA binding protein fox-1 homolog 2;RNA binding protein fox-1 homolog 1	RBFOX2;RBFOX1	23.5874	25.097	23.3382	18	18	18	0.000397395	6.00753
Q9C0F1	Q9C0F1	Centrosomal protein of 44 kDa	CEP44	23.5031	23.6888	23.2996	18	18	18	1.04511e-06	5.49719
Q14534	Q14534	Squalene monooxygenase	SQLE	29.3705	28.5015	29.0843	28.0313	27.6438	28.0902	0.0217966	1.06367
Q12959;Q15700	Q12959	Disks large homolog 1	DLG1	26.1981	26.171	26.1232	25.123	25.0512	25.5113	0.00293655	0.935594
Q9UFN0;Q9BS92	Q9UFN0	Protein NipSnap homolog 3A	NIPSNAP3A	28.3421	27.8088	28.344	27.4855	26.2127	27.0249	0.0380999	1.25726
Q9H7C9	Q9H7C9	Mth938 domain-containing protein	AAMDC	27.0693	26.4502	26.9897	26.0063	25.9733	26.0037	0.0124111	0.841942
P28702;P19793;P48443	P28702;P19793	Retinoic acid receptor RXR-beta;Retinoic acid receptor RXR-alpha	RXRB;RXRA	26.5831	26.613	26.8024	25.5997	25.9762	25.9864	0.00493981	0.812047
Q9P0U1	Q9P0U1	Mitochondrial import receptor subunit TOM7 homolog	TOMM7	24.9373	25.4381	25.6353	22.5887	20.6356	23.7095	0.0304375	3.02562
Q13395	Q13395	Probable methyltransferase TARBP1	TARBP1	26.3918	25.652	26.1157	23.0151	23.8009	25.2815	0.0444534	2.02065
Q07954	Q07954	Prolow-density lipoprotein receptor-related protein 1;Low-density lipoprotein receptor-related protein 1 85 kDa subunit;Low-density lipoprotein receptor-related protein 1 515 kDa subunit;Low-density lipoprotein receptor-related protein 1 intracellular domain	LRP1	27.8895	27.8151	24.6794	18	23.0018	18	0.0225637	7.12743
Q96L93	Q96L93	Kinesin-like protein KIF16B	KIF16B	25.4973	25.0396	24.7	18	18	18	6.75514e-06	7.07894
Q9NX18	Q9NX18	Succinate dehydrogenase assembly factor 2, mitochondrial	SDHAF2	23.8805	23.624	22.9315	18	18	18	4.22282e-05	5.47867
Q9H4I9	Q9H4I9	Essential MCU regulator, mitochondrial	SMDT1	23.4543	22.2287	22.7362	18	18	21.0039	0.0231466	3.80505
Q93077	Q93077	Histone H2A type 1-C	HIST1H2AC	29.3611	30.2475	29.4058	28.1042	28.7652	28.519	0.0252502	1.20866
P09914	P09914	Interferon-induced protein with tetratricopeptide repeats 1	IFIT1	22.8573	22.906	22.1682	18	18	18	4.08327e-05	4.64384
Q9NPH2	Q9NPH2	Inositol-3-phosphate synthase 1	ISYNA1	18	18	18	25.547	25.528	22.7443	0.00208377	-6.60643
Q9BQ04	Q9BQ04	RNA-binding protein 4B	RBM4B	18	18	18	23.4759	23.6914	24.1988	1.11625e-05	-5.7887
Q9GZT9;Q9H6Z9	Q9GZT9	Egl nine homolog 1	EGLN1	18	18	18	23.5824	24.5105	22.5813	0.000566871	-5.55808
Q6IBW4	Q6IBW4	Condensin-2 complex subunit H2	NCAPH2	18	18	18	23.9883	25.3597	24.2528	9.97299e-05	-6.53359
Q05193	Q05193	Dynamin-1	DNM1	18	18	18	25.0674	25.7384	24.6525	2.26661e-05	-7.15277
Q86XL3	Q86XL3	Ankyrin repeat and LEM domain-containing protein 2	ANKLE2	18	18	18	28.8029	28.7823	28.5628	1.58591e-08	-10.716
P49006	P49006	MARCKS-related protein	MARCKSL1	26.285	25.7528	25.7611	26.8048	26.7286	27.0738	0.0102574	-0.936079
P27216	P27216	Annexin A13	ANXA13	18	18	18	22.7973	22.6649	22.2786	7.93303e-06	-4.58027
P19404	P19404	NADH dehydrogenase [ubiquinone] flavoprotein 2, mitochondrial	NDUFV2	18	18	18	23.4759	23.6914	24.1988	3.84734e-09	-5.12587
Q9NTG7	Q9NTG7	NAD-dependent protein deacetylase sirtuin-3, mitochondrial	SIRT3	18	18	18	24.4739	24.0682	24.3931	8.91155e-07	-6.31172
Q15390	Q15390	Mitochondrial fission regulator 1	MTFR1	18	23.5631	18	25.3554	25.5903	24.4827	0.0485194	-5.28839
Q9Y2U8	Q9Y2U8	Inner nuclear membrane protein Man1	LEMD3	18	18	18	23.7553	25.1311	24.5003	8.38588e-05	-6.46222
O43493	O43493	Trans-Golgi network integral membrane protein 2	TGOLN2	18	18	18	24.7576	25.1629	24.9391	4.83737e-07	-6.95317
Q13614	Q13614	Myotubularin-related protein 2	MTMR2	18	18	18	24.3814	24.7686	24.421	7.56137e-07	-6.52364
Q6Y1H2	Q6Y1H2	Very-long-chain (3R)-3-hydroxyacyl-CoA dehydratase 2	PTPLB	18	18	18	24.3932	24.84	24.6606	8.79507e-07	-6.63128
Q68CZ6	Q68CZ6	HAUS augmin-like complex subunit 3	HAUS3	18	18	18	23.6887	23.3752	21.9848	0.000663276	-5.01623
P50238	P50238	Cysteine-rich protein 1	CRIP1	26.5287	27.1288	27.2375	28.2126	28.7325	28.4809	0.00479083	-1.5103
O14975	O14975	Very long-chain acyl-CoA synthetase	SLC27A2	20.368	20.8807	21.1715	22.696	24.8334	23.9113	0.0104811	-3.0068
Q9NRG7	Q9NRG7	Epimerase family protein SDR39U1	SDR39U1	24.5163	24.3465	23.7972	25.5459	26.0981	25.3435	0.00996142	-1.44253
Q9H4B0	Q9H4B0	Probable tRNA N6-adenosine threonylcarbamoyltransferase, mitochondrial	OSGEPL1	23.8129	24.6067	23.9602	25.2934	25.4315	24.9585	0.0173331	-1.10119
Q9NNW5	Q9NNW5	WD repeat-containing protein 6	WDR6	30.3942	29.7293	29.6998	31.5155	31.7466	30.643	0.0283978	-1.36062
Q6PIU2	Q6PIU2	Neutral cholesterol ester hydrolase 1	NCEH1	24.6061	25.4232	24.6286	25.6613	26.4086	26.4264	0.0255242	-1.27945
Q96RT1;Q96NW7	Q96RT1	Protein LAP2	ERBB2IP	24.7494	24.8848	24.6835	25.919	25.635	25.2329	0.0166269	-0.82306
Q5JRA6	Q5JRA6	Melanoma inhibitory activity protein 3	MIA3	29.4428	28.4898	28.6541	30.1535	29.5916	29.8158	0.0421041	-0.991414
Q13492;O60641	Q13492	Phosphatidylinositol-binding clathrin assembly protein	PICALM	26.8071	26.6968	27.1372	27.7862	27.7509	27.5603	0.00544293	-0.818785
P43243	P43243	Matrin-3	MATR3	27.7725	27.7848	27.6885	29.3705	28.5015	29.0843	0.00862468	-1.2368
P27986;H0YBC2;E5RJY0;E5RHI0;E5RGI8;H0YB27;F6TDL0;Q92569;O00459	P27986	Phosphatidylinositol 3-kinase regulatory subunit alpha	PIK3R1	25.4622	25.3439	24.689	26.1366	25.8529	26.1839	0.0270098	-0.892731
Q14012	Q14012	Calcium/calmodulin-dependent protein kinase type 1	CAMK1	25.8072	25.9634	25.764	26.6403	26.9132	26.6535	0.00115951	-0.890804
O75506	O75506	Heat shock factor-binding protein 1	HSBP1	27.0702	26.4416	26.6298	27.5285	27.7138	27.3235	0.020621	-0.808071
Q9HD26	Q9HD26	Golgi-associated PDZ and coiled-coil motif-containing protein	GOPC	24.9747	25.7451	25.0209	26.0317	26.2761	26.4139	0.0220648	-0.993659
Q96AJ9	Q96AJ9	Vesicle transport through interaction with t-SNAREs homolog 1A	VTI1A	24.303	24.3963	24.1889	25.1713	25.4508	24.8354	0.0103265	-0.856436
P48736	P48736	Phosphatidylinositol 4,5-bisphosphate 3-kinase catalytic subunit gamma isoform	PIK3CG	26.7173	26.9156	26.8542	28.5096	27.6871	28.2678	0.00616096	-1.32582
P04637	P04637	Cellular tumor antigen p53	TP53	25.4622	25.3439	24.689	26.1366	25.8529	26.1839	0.0270098	-0.892731
Q8TE77	Q8TE77	Protein phosphatase Slingshot homolog 3	SSH3	18	18	18	24.8903	23.9851	24.1223	2.31712e-05	-6.33258
Q969S9	Q969S9	Ribosome-releasing factor 2, mitochondrial	GFM2	23.6257	23.9653	23.2988	24.6024	24.701	24.2613	0.0189383	-0.891621
Q9NXH8	Q9NXH8	Torsin-4A	TOR4A	25.2332	24.2074	24.8743	25.8285	26.1845	25.6085	0.0328359	-1.1022
P60842;J3KT12;J3QS69;J3KTB5;J3KSZ0;J3QL43;J3KTN0;J3QR64;J3QLN6;J3QKZ9;J3KS25;J3QL52;J3KS93;J3KT04;J3QQP0;E7EMV8	P60842;J3KT12;J3QS69;J3KTB5;J3KSZ0;J3QL43	Eukaryotic initiation factor 4A-I	EIF4A1	25.6338	25.547	25.5232	26.1539	26.6134	26.908	0.0111449	-0.990438
Q00722	Q00722	1-phosphatidylinositol 4,5-bisphosphate phosphodiesterase beta-2	PLCB2	24.1592	24.3587	24.3681	25.4373	24.7689	25.3368	0.0188356	-1.39989
O14986	O14986	Phosphatidylinositol 4-bisphosphate 5-kinase type-1 beta	PIP5K1B	28.1042	28.7652	28.519	29.3611	30.2475	29.4058	0.0252502	-1.20866
