# Supplementary material for: Non‐contact immunological signaling for highly‐efficient regulation of the transcriptional map of human monocytes
Source: Bioeng Transl Med. 2023 Apr 21;9(3):e10519. doi: 10.1002/btm2.10519 (PMC11135151; doi:10.1002/btm2.10519)
Supplement: Supplementary file 5 — Additional File S4. Complete list of significant, differentially expressed (DE) proteins identified in AU in comparison to the control AM. Protein IDs and names along with their corresponding gene names with log2 normalized intensities of UA, UB, and UM; Student's t‐test p‐value LFQ and difference are provided for each identified DE protein. [file BTM2-9-e10519-s006.xlsx]

## Sheet: A_U Vs A_M
				Log2 Normalizd intensities A/M			Log2 Normalizd intensities A/U
Protein IDs	Majority protein IDs	Protein names	Gene names	LFQ intensity A M1	LFQ intensity A M2	LFQ intensity A M3	LFQ intensity A U1	LFQ intensity A U2	LFQ intensity A U3	Student's T-test p-value LFQ A/U_LFQ A/M	Student's T-test Difference LFQ A/U_LFQ A/M
P98179	P98179	Putative RNA-binding protein 3	RBM3	18	18	18	25.1617	24.8825	24.745	5.86368e-07	6.92973
Q9UPT9;Q70EK9	Q9UPT9	Ubiquitin carboxyl-terminal hydrolase 22	USP22	18	18	18	23.2922	23.4005	23.142	2.43794e-07	5.27825
P45985	P45985	Dual specificity mitogen-activated protein kinase kinase 4	MAP2K4	26.2453	26.0833	26.4768	26.831	27.123	28.0069	0.0472828	1.05179
O75962	O75962	Triple functional domain protein	TRIO	24.5791	25.4605	25.1994	26.7883	27.2312	27.0795	0.00259435	1.95336
Q03405	Q03405	Urokinase plasminogen activator surface receptor	PLAUR	18	18	18	24.1088	24.7558	24.3636	4.43223e-06	6.40938
Q9BSL1	Q9BSL1	Ubiquitin-associated domain-containing protein 1	UBAC1	18	18	18	23.1557	24.2135	23.392	6.36007e-05	5.5871
O14732	O14732	Inositol monophosphatase 2	IMPA2	18	18	18	26.019	26.3648	25.6977	1.98138e-06	8.02714
Q96RT1;Q96NW7	Q96RT1	Protein LAP2	ERBB2IP	24.198	24.3945	23.4706	25.7191	25.4147	25.7112	0.00591213	1.594
P40938	P40938	Replication factor C subunit 3	RFC3	26.6115	27.772	26.7009	28.5042	28.406	28.6882	0.0169622	1.50462
O95721	O95721	Synaptosomal-associated protein 29	SNAP29	24.9756	25.0951	24.6099	25.6159	26.2545	26.0993	0.0104849	1.09636
Q9ULH1	Q9ULH1	Arf-GAP with SH3 domain, ANK repeat and PH domain-containing protein 1	ASAP1	18	18	18	23.7446	23.7735	23.5844	6.79412e-08	5.70084
Q9UHJ6	Q9UHJ6	Sedoheptulokinase	SHPK	18	18	18	20.8925	24.3244	24.6333	0.0116253	5.28339
Q8TDB6	Q8TDB6	E3 ubiquitin-protein ligase DTX3L	DTX3L	18	18	18	23.9882	24.8486	23.941	2.9168e-05	6.25926
Q9UHW5	Q9UHW5	GPN-loop GTPase 3	GPN3	18	18	18	23.4383	23.4209	24.8391	0.000231537	5.89943
O43511	O43511	Pendrin	SLC26A4	18	22.5185	18	23.3303	24.1518	24.3701	0.0446592	4.44458
Q6SZW1	Q6SZW1	Sterile alpha and TIR motif-containing protein 1	SARM1	18	18	18	21.6246	22.0885	21.7468	1.03688e-05	3.81995
Q8NFZ8	Q8NFZ8	Cell adhesion molecule 4	CADM4	18	18	18	24.02	23.9797	23.793	1.15723e-07	5.9309
Q02809	Q02809	Procollagen-lysine,2-oxoglutarate 5-dioxygenase 1	PLOD1	23.6741	24.4332	23.955	26.1906	26.0155	25.2034	0.00905655	1.78242
Q9Y4K1	Q9Y4K1	Absent in melanoma 1 protein	AIM1	18	18	23.5424	28.5596	25.77	28.6583	0.0196948	7.8152
Q15645	Q15645	Pachytene checkpoint protein 2 homolog	TRIP13	23.6252	25.3951	23.7452	25.8915	25.6649	26.1889	0.0483363	1.65995
Q7Z3C6	Q7Z3C6	Autophagy-related protein 9A	ATG9A	18	18	18	23.9005	24.3711	24.0109	1.76691e-06	6.09419
Q6IN85	Q6IN85	Serine/threonine-protein phosphatase 4 regulatory subunit 3A	SMEK1	24.9	24.8266	25.4718	26.7145	26.0089	25.9582	0.0217656	1.16106
Q14653	Q14653	Interferon regulatory factor 3	IRF3	26.5171	25.7899	25.8815	27.0242	27.268	26.8344	0.0198674	0.979392
O60287	O60287	Nucleolar pre-ribosomal-associated protein 1	URB1	25.9091	25.1822	25.4867	26.672	26.2055	26.2047	0.0333425	0.834675
P18084	P18084	Integrin beta-5	ITGB5	27.9722	26.9891	27.7763	28.3743	28.8737	28.5575	0.037573	1.02264
P11388	P11388	DNA topoisomerase 2-alpha	TOP2A	24.1828	23.6328	24.9697	25.8166	25.9598	26.0004	0.0132089	1.66383
O95239	O95239	Chromosome-associated kinesin KIF4A	KIF4A	24.1249	23.6059	24.5417	25.0836	24.9601	24.7341	0.0447467	0.8351
O43293;Q9UIK4	O43293	Death-associated protein kinase 3	DAPK3	25.0208	25.2925	24.3701	26.3265	26.1139	25.9644	0.0133545	1.24047
Q9H330	Q9H330	Transmembrane protein 245	TMEM245	26.4796	26.6453	26.3114	27.5177	27.6739	27.1711	0.00529942	0.975465
Q9UQB8	Q9UQB8	Brain-specific angiogenesis inhibitor 1-associated protein 2	BAIAP2	21.9708	22.7593	22.5177	23.6176	24.4184	23.275	0.0301323	1.35442
Q8N8N7	Q8N8N7	Prostaglandin reductase 2	PTGR2	27.008	27.5198	27.3345	28.2082	28.4485	27.9551	0.0113638	0.916526
O14519;O75956	O14519;O75956	Cyclin-dependent kinase 2-associated protein 1;Cyclin-dependent kinase 2-associated protein 2	CDK2AP1;CDK2AP2	22.6482	22.8555	23.0564	18	18	18	2.07766e-06	-4.85338
Q96DE0	Q96DE0	U8 snoRNA-decapping enzyme	NUDT16	24.521	23.5608	24.2112	18	18	18	2.74158e-05	-6.09766
P17026	P17026	Zinc finger protein 22	ZNF22	24.1175	23.7649	24.645	18	18	18	1.7442e-05	-6.17579
Q86UY6	Q86UY6	N-alpha-acetyltransferase 40	NAA40	22.5845	21.5283	22.5321	18	18	18	0.00025383	-4.21494
Q14202	Q14202	Zinc finger MYM-type protein 3	ZMYM3	24.565	21.5339	24.4386	18	18	18	0.00509544	-5.51251
O75781	O75781	Paralemmin-1	PALM	23.4538	24.0286	23.0371	18	18	18	4.37434e-05	-5.50648
Q14123	Q14123	Calcium/calmodulin-dependent 3,5-cyclic nucleotide phosphodiesterase 1C	PDE1C	24.1491	24.0702	23.9137	18	18	18	1.02867e-07	-6.04434
Q86TG7	Q86TG7	Retrotransposon-derived protein PEG10	PEG10	21.9829	23.7289	23.6369	18	18	18	0.000837153	-5.11622
P42785	P42785	Lysosomal Pro-X carboxypeptidase	PRCP	27.8525	27.1671	27.7202	27.0697	26.8506	26.4171	0.0479882	-0.800831
P19174	P19174	1-phosphatidylinositol 4,5-bisphosphate phosphodiesterase gamma-1	PLCG1	25.0791	25.2731	25.3087	23.9765	23.6454	24.5333	0.0121693	-1.16857
Q9H410	Q9H410	Kinetochore-associated protein DSN1 homolog	DSN1	24.2383	23.5087	24.3305	18	18	18	2.05192e-05	-6.02583
O94829	O94829	Importin-13	IPO13	22.4922	22.6508	24.2586	18	18	18	0.000809086	-5.13388
Q9H2H9	Q9H2H9	Sodium-coupled neutral amino acid transporter 1	SLC38A1	24.6892	25.1706	24.5862	18	18	18	2.91281e-06	-6.81535
