# Supplementary material for: Non‐contact immunological signaling for highly‐efficient regulation of the transcriptional map of human monocytes
Source: Bioeng Transl Med. 2023 Apr 21;9(3):e10519. doi: 10.1002/btm2.10519 (PMC11135151; doi:10.1002/btm2.10519)
Supplement: Supplementary file 6 — Additional File S5. Complete list of significant, differentially expressed (DE) proteins identified in BU in comparison to the control BM. Protein IDs and names along with their corresponding gene names with log2 normalized intensities of UA, UB, and UM; Student's t‐test p‐value LFQ and difference are provided for each identified DE protein. [file BTM2-9-e10519-s005.xlsx]

## Sheet: B_U Vs B_M
				Log2 Normalizd intensities B/M			Log2 Normalizd intensities B/U
Protein IDs	Majority protein IDs	Protein names	Gene names	LFQ intensity B M1	LFQ intensity B M2	LFQ intensity B M3	LFQ intensity B U1	LFQ intensity B U2	LFQ intensity B U3	Student's T-test p-value LFQ B/U_LFQ B/M	Student's T-test Difference LFQ B/U_LFQ B/M
Q8TBA6	Q8TBA6	Golgin subfamily A member 5	GOLGA5	23.9149	23.6664	23.5433	25.0251	24.4735	24.9297	0.00552682	1.10124
Q9H8V3	Q9H8V3	Protein ECT2	ECT2	23.9588	24.9484	24.1275	25.6612	25.7012	27.1049	0.0326702	1.81088
Q99447	Q99447	Ethanolamine-phosphate cytidylyltransferase	PCYT2	27.4221	27.5243	28.1878	28.7369	28.7085	28.2845	0.03701	0.865224
Q8TDB6	Q8TDB6	E3 ubiquitin-protein ligase DTX3L	DTX3L	24.5133	24.5429	25.1307	25.3408	25.8776	25.4497	0.0332431	0.827058
Q9NVM9	Q9NVM9	Protein asunder homolog	ASUN	24.8477	24.5259	25.0873	26.0053	25.3086	25.5722	0.0359782	0.80842
P51688	P51688	N-sulphoglucosamine sulphohydrolase	SGSH	18	18	18	23.2454	23.6313	23.8667	6.60666e-06	5.58117
Q8WV92	Q8WV92	MIT domain-containing protein 1	MITD1	18	18	18	23.6968	23.6461	24.4028	1.72323e-05	5.91523
Q01581;P54868	Q01581	Hydroxymethylglutaryl-CoA synthase, cytoplasmic	HMGCS1	27.3036	26.9861	27.207	28.2002	27.9426	27.8206	0.00490471	0.822223
P18084	P18084	Integrin beta-5	ITGB5	18	18	18	22.101	24.1618	24.1632	0.00134419	5.47537
Q6KC79	Q6KC79	Nipped-B-like protein	NIPBL	24.9378	25.0874	25.5154	25.9307	25.6409	26.4436	0.047416	0.824806
O96011	O96011	Peroxisomal membrane protein 11B	PEX11B	24.9566	24.3541	24.226	25.1744	25.4807	25.6168	0.024897	0.911736
A0AV96;Q8TBY0	A0AV96	RNA-binding protein 47	RBM47	18	18	18	21.6185	21.1107	25.2374	0.023099	4.65552
O15321	O15321	Transmembrane 9 superfamily member 1	TM9SF1	18	18	18	22.879	23.0932	26.023	0.00409178	5.9984
Q9UH62	Q9UH62	Armadillo repeat-containing X-linked protein 3	ARMCX3	18	18	18	24.7018	24.6379	25.4967	1.4856e-05	6.94544
Q6RFH5	Q6RFH5	WD repeat-containing protein 74	WDR74	25.5554	25.6844	25.9501	24.998	24.1981	24.4387	0.0109014	-1.185
P27216	P27216	Annexin A13	ANXA13	22.3877	21.4642	22.7574	18	18	18	0.00039791	-4.20312
Q96MW5	Q96MW5	Conserved oligomeric Golgi complex subunit 8	COG8	25.0028	24.7607	23.9013	18	18	18	3.98464e-05	-6.55493
O60637	O60637	Tetraspanin-3	TSPAN3	24.4981	24.0816	23.8274	18	18	18	6.14462e-06	-6.13571
Q9Y3L3	Q9Y3L3	SH3 domain-binding protein 1	SH3BP1	25.1082	25.4828	24.6513	23.8812	24.1086	24.2406	0.0186651	-1.00396
Q9H1B7	Q9H1B7	Interferon regulatory factor 2-binding protein-like	IRF2BPL	26.3342	27.3498	27.3966	25.6589	25.6964	25.0587	0.0182228	-1.55556
P36897	P36897	TGF-beta receptor type-1	TGFBR1	24.6901	24.7649	24.6326	18	18	18	6.41133e-09	-6.69586
Q8TB36	Q8TB36	Ganglioside-induced differentiation-associated protein 1	GDAP1	22.8998	23.6259	22.9126	18	18	18	2.79445e-05	-5.14609
Q15080	Q15080	Neutrophil cytosol factor 4	NCF4	25.5437	24.6466	24.9081	18	18	18	1.22266e-05	-7.03279
Q8IYS2	Q8IYS2	Uncharacterized protein KIAA2013	KIAA2013	24.1887	24.4198	23.8305	18	18	18	3.6128e-06	-6.14632
