# Supplementary material for: Non‐contact immunological signaling for highly‐efficient regulation of the transcriptional map of human monocytes
Source: Bioeng Transl Med. 2023 Apr 21;9(3):e10519. doi: 10.1002/btm2.10519 (PMC11135151; doi:10.1002/btm2.10519)
Supplement: Supplementary file 7 — Additional File S6. Complete list of significant, differentially expressed (DE) volatiles identified in bidirectional and unidirectional communication set‐ups. Volatile names along with their corresponding log‐transformed peak areas, mean, SD, and Student's t‐test p‐value are provided for each identified volatile. [file BTM2-9-e10519-s004.xlsx]

## Sheet: bi-directional _UA_UM
	Peak area-UA							Peak area-UM
Compound	UA	UA	UA	UA	UA	mean	SD	UM	UM	UM	UM	UM	mean	SD	pvalue
a-Pinene	5693.35	7168.25	9079.55	4622.23	1288.28	5570.33	2920.53	57319.4	51538.5	45660.5	56630.7	44009.6	51031.7	6109.42	0.0008
2,7,dimethyl, 1,2,3,4 tetrahydro- Naphthalene	15802.7	21305.1	13876.9	18461.5	48364.4	23562.1	14144.6	20676.2	20676.2	38145.6	26684.4	17909.8	24818.4	8110.8	0.055855
Toluene	5279.34	7494.88	7861.41	5943.27	0	5315.78	3157.58	109069	115918	142335	108830	113867	118004	13941.3	0.029
Methoxy-2 propyl acetate	61742.9	27388.9	50075.8	60671.9	60671.9	52110.3	14617.5	11703.9	11296.9	15979.6	16682.7	17843.9	14701.4	3000.42	0.03898
2-ethyl hexanol	81924.6	95813.3	136662	106975	106975	105670	20155	243749	276594	249466	283054	212667	253106	28216.5	0.024
3-methyl-4 undecane	12618.1	0	14385.8	16319.2	121828	33030.3	50049	50414.8	63297.7	69042.5	60977.2	50764.5	58899.3	8134.94	0.0514647
2-methyl-2-propanol	4982.75	3448.2	6020.39	2374.56	0	3365.18	2344.11	14062.7	12111.5	27021.4	12475.2	12136.1	15561.4	6456.32	0.010478
1-nitropropane	41334.4	35546.5	51313.4	30486.8	0	31736.2	19356.3	62394.3	53172.5	26304.9	65296.7	51888.9	51811.5	15381	0.108859
1-butanol	16839.3	8765.18	0	319.554	1960.28	5576.87	7225.45	28222.3	27769.1	22621.8	17704.9	0	19263.6	11590.9	0.061689
Hexanal	3072.61	3129.75	5321.12	4139.84	0	3132.66	1976.17	28018	25886.2	0	3123	15565.6	14518.6	12778.9	0.0517084
4-cyanocyclohexene	21861.6	22944.2	36556.4	22884.1	0	20849.3	13143.1	8796.86	10527.4	8796.86	7638.47	8797.34	8911.39	1033.33	0.0512024
2,4 dimethyl-1-heptanol	58618.3	64864.3	55672.9	56378.8	0	47106.9	26581.2	105034	139187	139187	121310	123563	125656	14271.6	0.01047
Benzene	8277.96	25265.3	12031.5	27876.2	26258.2	19941.8	9080.34	26269.3	11050.3	0	15180	14510.6	13402	9422.07	0.0509881
Styrene	59545.6	68077.7	59545.6	35884.2	35884.2	51787.4	14929.7	1475.37	0	0	4122.68	8184.23	2756.46	3470.04	0.01358
Acetophenone	21327.6	39953.8	0	28590.7	20193.3	22013.1	14607.3	41139.4	43980.1	52892.8	32860.3	39356.2	42045.8	7311.43	0.034303
Pentadecane	5503.99	6882.76	6699.04	5389.52	0	4895.06	2818.79	119265	157960	171252	186313	148505	156659	25292.2	0.0157
Heneicosane	0	2722.02	2433.89	0	0	1031.18	1415.67	9244.31	7515.7	0	4778.15	0	4307.63	4242.5	0.0434845
Propionate-2-isobutoxyethyl	0	0	385.891	0	0	77.1782	172.576	13010.2	12267.7	11782.3	8867.4	8867.4	10959	1958.82	0.0267
4-pyrrolidin-2-one-5-yl-butan-2-one	5498.45	0	9268.49	5838.62	2665.34	4654.18	3500.87	129302	101653	137434	0	98865	93450.8	54885.2	0.022241
4-allyl-1,6,heptadiene-4-ol	3526.02	0	4185.09	0	2644.4	2071.1	1968.08	16081.4	18776.1	17249.7	13046.2	26656.8	18362	5090.95	0.055049
Oxalic acid-ethyl-2-isopropylphenyl ester	0	1333.33	0	777.037	1634.64	749.001	749.764	61019.7	61019.7	37618.5	40042.4	47199.8	49380	11194.2	0.00607
Benzoxazolamine, N(1,1-dimethylethyl)	3052.79	3251.68	1395.77	595.608	0	1659.17	1451.86	26747.5	22324.7	7608.45	20520.7	20520.7	19544.4	7141.22	0.004251
Propene	5518.61	7120.37	6356.68	6220.97	0	5043.33	2876.06	0	0	0	0	0	0	0	0.007708
Acetone	12214.2	6389.68	31362.7	6473.19	0	11287.9	12025.4	0	0	0	0	0	0	0	0.03778
1-propanol	13132	13130.4	17595.8	11162.4	0	11004.1	6588.14	0	0	0	0	0	0	0	0.020211
Butanal	878.641	0	2226.11	1830.18	0	986.986	1025.48	22996.4	26849.8	24667	18656.1	38119.2	26257.7	7280.07	0.054747
9-methyl-1-decene	3637.35	0	1432.9	0	0	1014.05	1592.33	15734.6	12197.9	12019	23570.9	12019	15108.3	4989.14	0.02088
(2,2-dimethyl-cyclopentyl) cyclohexane	1475.78	1455.41	1761.16	0	0	938.47	865.188	13036.8	0	17143.4	9060.68	8427.58	9533.69	6374.12	0.038613
4-ethylbenzamide	18056.2	0	49337.7	16948	16948	20258	17907.9	0	0	450.644	0	0	90.1289	201.534	0.058671
1-methyl-3-pentyl-cyclohexane	0	0	0	0	0	0	0	6527.44	12705.3	5140.16	3783.79	12705.3	8172.41	4250.15	0.023675
Hexylresorcinol	0	864.683	0	0	0	172.937	386.698	35841.6	29915.1	10195.3	27497.8	27497.8	26189.5	9569.23	0.052226
3,5-dimethyldodecane	6021.13	0	0	0	0	1204.23	2692.73	11272.2	11286.3	29226	29226	10464.9	18295.1	9984.05	0.016457
2-butanone	39307.1	39307.1	30843.1	28261.6	42055.1	35954.8	6020.91	0	0	0	0	0	0	0	0.0121
Methyl,vinyl-ketone	34321.1	31343.8	34433.5	26274.7	26274.7	30529.6	4076.95	9409.57	18003.3	6542.72	12747.3	14462.9	12233.1	4440.83	0.0145
Cyclohexanone	0	0	0	0	0	0	0	13864.8	13882.1	35948	35948	12871.8	22503	12280.4	0.0573901
2-ethylcyclobutanone	3801.67	7570.52	7570.52	5731.11	0	4934.77	3168.77	0	0	0	0	0	0	0	0.0253
Unknown	0	0	0	0	0	0	0	3498.91	4561.19	7852.03	3831.15	3145.22	4577.7	1903.59	0.018449
Pentanal	0	0	7984.59	7483.21	4287.53	3951.07	3875.58	14027.6	0	18446.3	9749.3	9068.08	10258.3	6858.56	0.058151
Benzaldehyde	0	2765.99	0	5003.48	0	1553.89	2270.05	16971.8	7618.21	16971.8	17373.2	18329.5	15452.9	4414.71	0.00782
2,3,4-triethyl-5-5-dimethyl-2,5-dihydro-1,2-oxaboro	0	1757.67	1949.02	1183.87	0	978.112	936.232	46626.2	46626.2	46626.2	0	31579.5	34291.6	20246.6	0.021134
2-ethyl-hexanal	0	0	0	0	0	0	0	16344.7	16365.1	42377.7	42377.7	15174.1	26527.9	14476.9	0.053739
Heptadecane	0	1141.41	0	0	1655.05	559.293	787.08	17421.7	17421.7	0	21439.5	21439.5	15544.5	8918.82	0.018851
Octanal	0	0	0	0	0	0	0	18528	18528	8489.88	0	17775.7	12664.3	8256.86	0.026544
Cyclopentanol	0	0	0	0	0	0	0	12792.2	0	21310.7	11438	11046.9	11317.6	7586.36	0.052702
Dodecane	0	0	0	0	0	0	0	59612.2	0	59612.2	39151.2	51940.5	42063.2	24956.4	0.019624
Hexadecane	0	0	0	0	0	0	0	0	0	12116.8	8898.45	9517.83	6106.61	5703.82	0.054844
Prenol	104051	104051	146340	133803	164881	130625	26659.6	0	0	0	0	0	0	0	0.0394

## Sheet: bi-directional_UB_UM
	Peak area-UA							Peak area-UM
Compound	UB	UB	UB	UB	UB	mean	SD	UM	UM	UM	UM	UM	mean	SD	pvalue
a-Pinene	2525.76	9229.74	1847.84	1012.96	1685.07	3260.27	3380.11	57319.4	51538.5	45660.5	56630.7	44009.6	51031.7	6109.42	0.04
2,7,dimethyl, 1,2,3,4 tetrahydro- Naphthalene	9385.32	1090.86	9287.65	1312.37	1106.68	4436.58	4473.97	20676.2	20676.2	38145.6	26684.4	17909.8	24818.4	8110.8	0.02391
Toluene	4247.3	9154.02	81052.8	4432.82	178613	55499.9	76145.2	109069	115918	142335	108830	113867	118004	13941.3	0.051408
Methoxy-2 propyl acetate	7653.97	8054.09	60675.8	5655.51	8633.45	18134.6	23807.6	11703.9	11296.9	15979.6	16682.7	17843.9	14701.4	3000.42	0.04575
2-ethyl hexanol	70008.5	55790.8	68005.1	0	38550.4	46471	28839.6	243749	276594	249466	283054	212667	253106	28216.5	0.03
3-methyl-4 undecane	2161.21	2017.07	10705.5	11399	12671.1	7790.79	5252.63	50414.8	63297.7	69042.5	60977.2	50764.5	58899.3	8134.94	0.0458
2-methyl-2-propanol	32749.8	55492.1	56547.2	39785	30985.6	43111.9	12240	14062.7	12111.5	27021.4	12475.2	12136.1	15561.4	6456.32	0.04208
2-ethyl-2,5-dimethyl-4-hexene-1-ol	98865	23108.2	7335.16	29678.9	9200.95	33637.6	37650.1	1121.28	0	0	3133.24	6220.02	2094.91	2637.23	0.04329
1-butanol	5682.76	6871.9	6550.77	9503.05	11190.1	7959.71	2300.55	28222.3	27769.1	22621.8	17704.9	0	19263.6	11590.9	0.054182
Ethyl acetate	44466.6	54696.6	39791.8	37333.2	75243.3	50306.3	15444.2	12162.7	5116.3	0	7028.32	6718.43	6205.15	4362.42	0.02166
Oxybisdichlomethane	5514.57	0	7251.65	3832.67	3564.87	4032.75	2696.25	0	3103.26	4705.3	1994.11	2270.95	2414.72	1713.86	0.05906
2,4 dimethyl-1-heptanol	31640.1	0	22257.3	48189.9	33782.2	27173.9	17803.7	105034	139187	139187	121310	123563	125656	14271.6	0.015
Benzene	16487.3	23262.5	0	30798.2	32093.6	20528.3	13081	26269.3	11050.3	0	15180	14510.6	13402	9422.07	0.035468
Styrene	15776.4	38847.6	44352.1	48678	55357.4	40602.3	15136	1475.37	0	0	4122.68	8184.23	2756.46	3470.04	0.04111
Cyclohexanol	68783.3	61846.2	54792.6	67956.8	52811.5	61238.1	7331.31	34247.3	99154	41052.8	34432.8	178613	77499.9	62742.9	0.0504921
Pentadecane	14805.7	16279.2	16549.4	20243	19088.2	17393.1	2215.98	119265	157960	171252	186313	148505	156659	25292.2	0.0232
Heneicosane	487.255	0	0	0	0	97.451	217.907	9244.31	7515.7	0	4778.15	0	4307.63	4242.5	0.05465
2-pentanone	25830	21559	7347.48	19816.9	19816.9	18874.1	6896.28	16875.3	14533.7	0	0	0	6281.8	8641.45	0.03569
4-pyrrolidin-2-one-5-yl-butan-2-one	5574.4	5412.43	7148.71	5792.96	12819.9	7349.68	3134.16	129302	101653	137434	0	98865	93450.8	54885.2	0.024587
4-allyl-1,6,heptadiene-4-ol	7692.67	7469.15	0	6042.06	13371.2	6915.01	4774.24	16081.4	18776.1	17249.7	13046.2	26656.8	18362	5090.95	0.0546378
Oxalic acid-ethyl-2-isopropylphenyl ester	10594	10619.8	0	5156.78	6762.02	6626.51	4409.53	61019.7	61019.7	37618.5	40042.4	47199.8	49380	11194.2	0.0419
Benzoxazolamine, N(1,1-dimethylethyl)	5971.76	0	6353.31	2512.19	2050.67	3377.58	2715.8	26747.5	22324.7	7608.45	20520.7	20520.7	19544.4	7141.22	0.04848
Propene	55026.6	49477	43834.1	54365.5	42249.2	48990.5	5865.05	0	0	0	0	0	0	0	0.048
Acetone	17766.8	19535.1	19859.3	0	15887.4	14609.7	8319.56	0	0	0	0	0	0	0	0.017151
1-propanol	16344.4	16604.8	16880.4	9453.01	13504.3	14557.4	3160.11	0	0	0	0	0	0	0	0.0501
Butanal	1373.5	0	1461.26	577.804	471.653	776.844	624.635	22996.4	26849.8	24667	18656.1	38119.2	26257.7	7280.07	0.01374
9-methyl-1-decene	0	3935.54	1160.3	0	3385.88	1696.34	1864.87	15734.6	12197.9	12019	23570.9	12019	15108.3	4989.14	0.02303
(2,2-dimethyl-cyclopentyl) cyclohexane	2240.51	15387.6	3750.63	3311.64	0	4938.07	6018.9	13036.8	0	17143.4	9060.68	8427.58	9533.69	6374.12	0.0274959
4-ethylbenzamide	0	15541.3	15579.2	0	7565	7737.11	7780.74	0	0	450.644	0	0	90.1289	201.534	0.0529288
1-methyl-3-pentyl-cyclohexane	0	0	16108.9	0	19330.7	7087.91	9772.13	6527.44	12705.3	5140.16	3783.79	12705.3	8172.41	4250.15	0.028263
Hexylresorcinol	0	0	0	2472.24	3066.21	1107.69	1531.24	35841.6	29915.1	10195.3	27497.8	27497.8	26189.5	9569.23	0.03793
3,5-dimethyldodecane	0	0	0	0	11347.5	2269.5	5074.75	11272.2	11286.3	29226	29226	10464.9	18295.1	9984.05	0.018882
2-butanone	26346.6	21990.2	7494.43	20213.2	20213.2	19251.5	7034.2	0	0	0	0	0	0	0	0.03611
Cyclohexanone	4502.13	3601.71	4529.15	3133.49	3384.16	3830.13	647.416	13864.8	13882.1	35948	35948	12871.8	22503	12280.4	0.02716
2-ethylcyclobutanone	2521.2	2016.96	2536.32	1754.75	1895.13	2144.87	362.553	0	0	0	0	0	0	0	0.0189
Unknown	1402.36	1659.51	1713.68	2744.44	0	1504	984.782	3498.91	4561.19	7852.03	3831.15	3145.22	4577.7	1903.59	0.018449
Pentanal	895.786	747.666	0	0	20900.5	4508.78	9172.59	16930.5	13124.9	12932.4	25362.3	12932.4	16256.5	5368.31	0.045574
3-heptanone	32937.4	0	54870.7	29450.5	28443.6	29140.4	19533.4	20083.8	0	33457.7	17957.6	17343.7	17768.6	11910.6	0.05137
2,3,4-triethyl-5-5-dimethyl-2,5-dihydro-1,2-oxaboro	1405.64	0	1495.45	591.325	482.69	795.023	639.251	46626.2	46626.2	46626.2	0	31579.5	34291.6	20246.6	0.020806
2-ethyl-hexanal	0	0	0	2531.67	2235.36	953.406	1309.7	16344.7	16365.1	42377.7	42377.7	15174.1	26527.9	14476.9	0.016519
Heptadecane	0	0	0	0	0	0	0	17421.7	17421.7	0	21439.5	21439.5	15544.5	8918.82	0.017583
Octanal	0	0	0	0	0	0	0	18528	18528	8489.88	0	17775.7	12664.3	8256.86	0.026544
Cyclopentanol	0	0	0	0	0	0	0	12792.2	0	21310.7	11438	11046.9	11317.6	7586.36	0.028948
Dodecane	0	0	0	0	0	0	0	59612.2	0	59612.2	39151.2	51940.5	42063.2	24956.4	0.019624
Ethyl-benzoate	1501.31	2922.22	1182.24	870.271	2922.22	1879.65	977.534	0	0	0	0	0	0	0	0.012649
Prenol	1053.87	879.607	299.777	808.529	808.529	770.061	281.368	0	0	0	0	0	0	0	0.0403

## Sheet: bi-directional_AU_AM
	Peak area-UA							Peak area-UM
Compound	AU	AU	AU	AU	AU	mean	SD	AM	AM	AM	AM	AM	mean	SD	pvalue
Heptacosane	45240.1	0	45375.8	39477	47372.4	35493.1	20058.8	76908.2	99980.7	77138.9	67110.9	80533.1	80334.4	12070.9	0.04227
Hexadecane	90.4797	0	0	0	0	0	0	98.3119	604.648	215.428	513.422	579.838	402.33	230.295	0.0084
2-hexen-1-ol	1242.26	702.058	0	0	0	388.863	565.689	6691.02	8698.32	6711.09	5838.65	7006.38	6989.09	1050.17	0.00877
2-nonannone	277.684	176.966	271.441	136.128	0	172.444	113.965	0	0	77.1389	0	0	15.4278	34.4976	0.0200925

## Sheet: bi-directional_BU_BM
	Peak area-UA							Peak area-UM
Compound	BU	BU	BU	BU	BU	mean	SD	BM	BM	BM	BM	BM	mean	SD	pvalue
2-ethyl hexanol	70786.3	61584.1	73900.9	119977	49550.4	75159.7	26783.5	54451	47372.4	56846.9	92289.9	38115.7	57815.2	20602.7	0.0286332
Tetradecane	0	64398.3	57903.5	51299.5	63624.6	47445.2	27039.1	30202.8	27156.7	24059.5	29839.9	22736.2	26799	3353.07	0.0163299
1,4-dimethyl-1,2,3,4-tetrahydronaphthalene	0	12.3168	14.7802	23.9954	9.91009	12.2005	8.6586	22199.1	19960.2	17683.7	21932.4	16711.1	19697.3	2464.51	0.058
Cis-calmenene	0	0	0	0	0	0	0	710.37	638.727	13.4808	16.1769	26.2629	281.003	360.179	0.015601
2,3-dimethyl-3-hexene	823.319	740.284	83.028	148.164	0	358.959	390.661	1.91618	0.0404423	0.0485307	0.0787888	0.84301	0.58539	0.818413	0.0109533
Decanal	691.588	621.839	49.8168	0	907.884	454.226	406.235	0	49.8996	0	0	0	9.97991	22.3158	0.070705

## Sheet: uni-directional_A->U
1-day	log transformed peak areas (A->U)						Log mean transformed peak areas (A->U)	log transformed SD (A->U)	log transformedPeak areas (M->U)						Log mean transformed peak areas (M->U)	log transformed SD (M->U)	pvalue A->U vs M->U
	AU	AU	AU	AU	AU	AU			MU	MU	MU	MU	MU	MU
VM 1: 2-methyl-2-propanol	4.59316	4.6762	4.60602	4.59259	3.59423	4.61109	4.44555	0.418212	3.48258	3.01312	3.14913	3.71642	3.61878	3.76065	3.45678	0.309237	0.04012
VM 2: Acetophenone	3.67825	2.37133	3.67453	3.041	3.58001	3.42111	3.29437	0.511026	5.03664	4.5868	4.1738	4.52908	4.76355	4.5444	4.60571	0.285358	0.0239817
VM 3: 2-butanone	5.46668	5.37785	5.33973	5.00535	5.22383	5.34465	5.29302	0.161085	2.18909	2.10202	2.1678	2.23049	2.14341	2.20919	2.17367	0.0464998	0.0515622
VM 4: Acetone	5.40785	5.38613	5.16931	4.97021	5.30174	5.17075	5.23433	0.164758	4.69515	4.07618	3.94714	4.41649	4.63805	4.36627	4.35655	0.297926	0.0458872
VM 5: 2-butoxy ethanol	3.72929	1.70534	4.055	4.32565	4.06393	4.37258	3.70863	1.0081	5.43077	5.40627	5.02035	4.9365	5.45382	5.07391	5.22027	0.234676	0.03009
VM 6: n-hexadecanoic acid	4.05766	4.94436	0	3.40606	4.06044	4.0976	3.42769	1.74905	4.99499	5.25978	5.15462	5.1532	4.44323	3.24459	4.7084	0.7741	0.0459374
VM 7: Benzophenone	4.54761	4.61128	4.02637	3.94325	4.1178	4.23404	4.24673	0.275996	0	0	0	0	0	0	0	0	0.0422062
VM 8: Nonanoic acid	4.71236	4.47821	4.24983	4.18701	4.59365	4.70733	4.48807	0.226726	0	0.890178	0	0.505185	0	0	0.23256	0.380295	0.0434199
VM 9: 2-butanone oxime	4.18921	4.14492	4.17161	4.07368	4.16444	4.19547	4.15655	0.0444361	0	0	0	4.02535	4.21166	0	1.37283	2.1276	0.0543445
VM 10: Styrene	4.8236	4.73653	4.80231	5.1463	5.06751	5.20556	4.96364	0.199949	3.67515	3.87221	3.78549	0	3.99742	3.86893	3.19987	0.0508192	0.021725
VM 11: Cyclohexanone	0	2.17182	0	0	0	0	0.36197	0.886642	4.15262	4.27019	3.97447	4.42703	4.31898	4.21956	4.22714	0.154725	0.0592372
VM 12: p-cymene	3.71684	0	3.8906	2.9425	3.8912	3.89631	3.05624	1.54201	0	0	0	0	0	0	0	0	0.015152
4-day	AU	AU	AU	AU	AU	AU			MU	MU	MU	MU	MU	MU
VM 13: Toluene	3.83084	3.40606	3.46404	4.08806	3.98066	4.13671	3.81773	0.314998	5.05248	5.14382	5.06662	5.05185	3.95365	5.07219	4.8901	0.460033	0.015045
VM 14: 1-butanol	1.62306	1.97774	0	1.36242	1.62418	1.63904	1.37107	0.699619	1.99799	2.10391	2.06185	2.06128	1.77729	1.29784	1.88336	0.30964	0.0355744
VM 10: Styrene	2.78606	2.4105	2.5193	2.97314	2.89502	3.00852	2.76542	0.24739	0.893739	3.58249	0	3.56139	3.73748	3.57544	2.55842	1.66107	0.0412333
VM 15: Octadecane	2.51353	2.48695	2.50297	2.44421	2.49866	2.51728	2.49393	0.0266617	1.70534	0	1.37283	2.41521	2.527	1.89793	1.65305	0.918527	0.0506436
VM 16: Octanal	3.31042	2.1342	3.30708	2.7369	3.22201	3.079	2.96493	0.459924	4.53297	4.12812	3.75642	4.07618	4.28719	4.08996	4.14514	0.256822	0.0232696
VM 17: Dimethyl ester-pentandoic acid	2.52916	1.63053	2.52661	2.09099	2.46162	2.35236	2.26521	0.351382	3.46319	3.15388	2.8699	3.1142	3.27542	3.12473	3.16689	0.196212	0.0548139
VM 18: 1-ethyl-2-methyl benzene	3.28791	2.11968	3.28459	2.71829	3.2001	3.05806	2.94477	0.456796	4.50215	4.10005	3.73087	4.04846	4.25804	4.06215	4.11695	0.255076	0.0357971
VM 19: Methylamide-N-acetyl-d-alanine	2.42977	1.56645	2.42731	2.00881	2.36487	2.25991	2.17619	0.337572	3.32709	3.02994	2.75712	2.99181	3.14669	3.00193	3.04243	0.188501	0.0246608
VM 20: Mesitylene	3.74886	3.33317	3.38991	4.00058	3.89547	4.04819	3.73603	0.308257	4.94436	5.03374	4.95819	4.94374	3.86904	4.96365	4.78545	0.450189	0.0548017
VM 21: 2,2,7,7-tetramethyl octane	3.57507	3.53727	3.56005	3.47648	3.55393	3.58041	3.5472	0.0379218	3.43523	1.17158	0	0	3.59423	0	1.36684	1.72525	0.0420257
VM 22: Decane	3.82151	3.8906	3.83221	3.82103	2.9904	3.83642	3.6987	0.347953	2.89751	2.50692	2.62008	3.09206	3.01082	3.12886	2.87604	0.257285	0.0486254
VM 23: 3-methyl-2-heptane	2.53175	2.57752	2.53884	2.53143	1.98114	2.54163	2.45039	0.230519	1.9196	1.66083	1.7358	2.04849	1.99467	2.07287	1.90538	0.170451	0.048144
VM 24: 3-ethyl pentane	1.80371	1.16284	1.82569	1.49122	1.75554	1.67762	1.61944	0.254296	2.46983	2.24924	2.04672	2.22094	2.33592	2.22845	2.25852	0.139932	0.0172025
VM 11: Cyclohexanone	5.0803	4.62657	4.20998	4.56835	4.80485	4.5838	4.64564	0.287832	3.71014	2.39189	3.70639	3.06736	3.61105	3.45077	3.32293	0.515457	0.0502503
VM 25: Dodecane	2.99225	2.98594	2.906	2.81044	0	2.81946	2.41901	1.18763	3.90268	3.33317	3.31042	3.08963	4.08576	4.09112	3.63546	0.441989	0.0137812
VM 3: 2-butanone	5.48527	5.39613	5.35788	5.02237	5.24159	5.36282	5.31101	0.161632	4.35307	2.1296	4.20677	4.37267	4.45804	4.45457	3.99579	0.918807	0.0230991
VM 26: 2-ethyl hexanol	1.49662	0.51042	0.791042	0.505185	1.56589	0	0.811528	0.613504	1.55755	1.54108	1.551	1.51459	1.54834	1.55988	1.54541	0.0165213	0.0275784
VM 12: p-cymene	3.96958	4.16125	4.15516	3.14259	4.1558	4.35307	3.98958	0.432302	0	0	0	0	0	0	0	0	0.002165

## Sheet: uni-directional_B->U
1-day	log transformed peak areas (B->U)						Log mean transformed peak areas (B->U)	log transformed SD (B->U)	log transformedPeak areas (M->U)						Log mean transformed peak areas (M->U)	log transformed SD (M->U)	pvalue A->U vs M->U
	BU	BU	BU	BU	BU	BU			MU	MU	MU	MU	MU	MU
VM 27 :6-methyl, 5-hepten-2-one	4.15262	4.27019	3.97447	4.42703	4.31898	4.21956	4.22714	0.154725	5.54359	5.30944	4.08106	5.01824	4.42488	4.53856	4.8193	0.562811	0.5645
VM 28: 3-ethyl-3-methyl-heptane	4.72075	4.63368	4.69945	5.04345	4.96466	5.10271	4.86078	0.199949	3.67849	2.37157	0	3.04124	3.58026	3.42135	2.68215	1.3975	1.40169
VM 29: Benzene acetaldehyde	3.8847	4.00226	3.70654	4.1591	4.05105	3.95163	3.95921	0.154725	4.37258	4.13842	3.91005	3.84722	4.25386	4.36754	4.14828	0.226726	0.227406
VM 16: octanal	3.81973	4.01679	3.93007	4.02349	4.14199	4.01351	3.99093	0.107771	5.48688	5.39804	5.35992	5.02555	5.24403	5.36485	5.31321	0.161085	0.161568
VM 10: Styrene	4.62596	4.5881	4.5366	4.5461	4.47904	4.52845	4.55071	0.0508192	3.67515	3.87221	3.78549	0	3.99742	3.86893	3.19987	1.57123	1.57594
VM 30: Heptanal	3.53387	0	0	0	0	0	0.588979	1.4427	4.58703	4.49996	4.56574	4.62843	4.54135	4.60713	4.57161	0.0464998	0.0466393
VM 3: 2-butanone	3.08248	2.9954	3.06118	3.40517	3.32638	3.46444	3.22251	0.199949	2.18909	2.10202	2.1678	2.23049	2.14341	2.20919	2.17367	0.0464998	0.0466393
VM 11: Cyclohexanone	2.44059	2.65808	2.46904	0	2.58148	2.58348	2.12211	1.04272	4.15262	4.27019	3.97447	4.42703	4.31898	4.21956	4.22714	0.154725	0.0189567
4-day	BU	BU	BU	BU	BU	BU			MU	MU	MU	MU	MU	MU
VM 11: Cyclohexanone	2.45365	2.57122	2.2755	2.72806	2.62001	2.52059	2.52817	0.154725	5.0803	4.62657	4.20998	4.56835	4.80485	4.5838	4.64564	0.287832	0.0185043
VM 13: Toluene	1.49733	1.22418	1.60977	1.61176	0	1.96959	1.31877	0.689068	0.314998	5.05248	5.14382	5.06662	5.05185	3.95365	5.07219	4.8901	0.0457107
VM 26: 2-ethyl-hexanol	2.63749	2.73754	2.84019	2.54698	1.99213	2.00222	2.45943	0.371241	3.64043	3.59426	3.54167	3.63518	3.52567	3.56484	3.58367	0.0478939	0.0515241
VM 31: Heneicosane	2.35553	0	0	0	2.30202	2.31211	1.16161	1.27261	3.1976	3.1976	3.46357	3.30838	3.13522	3.16818	3.24509	0.121851	0.0208684
VM 25: Dodecane	3.91983	3.94628	4.03544	3.91888	3.93852	3.91686	3.94597	0.0454421	0	0	0	0	0	0	0	0	0.0165686
VM 32: 2,4-dimethyl-decane	2.95046	2.93509	3.08569	3.10439	3.13362	2.90566	3.01915	0.0994593	2.60471	2.75689	2.77763	2.65615	0	0	1.79923	1.39513	0.0176357
VM 30 : 2,4-dimethyl-3-pentanone	3.58468	3.68351	3.72124	3.66729	3.58769	3.65409	3.64975	0.054154	3.79554	3.86355	4.01777	3.91141	3.91141	3.9215	3.90353	0.0731553	0.0266236
VM 30: Heptanal	3.98312	0	3.04006	3.09484	2.96787	2.97796	2.67731	1.36776	4.03019	4.96553	4.31384	3.9782	3.96623	3.93611	4.19835	0.400325	0.0290348
VM 32: 3-methyl-2-pentanone	2.5796	2.41972	2.66175	2.25771	0	2.26775	2.03109	1.0082	3.67727	3.60781	3.30216	3.31076	3.5972	3.57839	3.51227	0.162905	0.0196829
VM 24: 3-ethyl pentane	3.10845	2.82489	0	1.38667	2.17444	2.79547	2.04832	1.17766	3.49844	3.43292	3.59236	3.36624	0	3.37628	2.87771	1.41228	0.0126869
VM 33: 2,3,5-trimethyl-hexane	2.89946	2.89335	2.81589	2.72329	0	2.73203	2.344	1.15081	3.32956	3.29519	0	2.3767	3.07429	3.26577	2.55692	1.3025	0.0404209
VM 34: Octadecanoic acid	2.36963	2.37763	2.60813	2.49911	0	2.50915	2.06061	1.01345	2.82645	2.90445	2.82645	2.76513	2.82648	2.87503	2.83733	0.0479431	0.0190025
VM 6: n-hexadecanoic acid	2.80005	3.06583	2.96244	3.1344	3.0932	3.14445	3.0334	0.131642	3.65698	3.71513	3.65698	3.43703	3.43703	3.68571	3.59814	0.126643	0.0469412
VM 5: 2-butoxy-ethanol	2.05103	0	0	2.49731	2.7951	2.50735	1.6418	1.29381	3.49638	3.52538	3.60552	3.3988	3.47714	3.49596	3.49986	0.067191	0.0529111
VM 35: Butyl ester acetic acid	3.21107	3.48368	0	3.33835	3.18733	3.3484	2.76147	1.35706	3.95864	4.08067	4.11576	4.15237	4.05387	4.05125	4.06876	0.0663271	0.0214302
VM 10: Styrene	4.6228	4.71989	4.70814	4.61368	3.11423	4.62372	4.40041	0.631796	3.87901	3.58249	0	3.56139	3.73748	3.57544	3.05597	1.50222	0.0170146
VM 11: Cyclohexanol	2.99641	2.97089	2.95336	2.82992	2.82992	2.94147	2.92033	0.0724287	2.32753	2.31702	2.26843	0	0	2.27847	1.53191	1.18682	0.0181105
VM 36: 3-heptanone	3.99373	3.88924	4.02022	2.39346	3.87717	3.85982	3.67228	0.62992	0	0	2.80568	1.18846	2.07664	2.81572	1.48108	1.29332	0.0273403
VM 14: 1-butanol	0	2.77042	1.4799	2.75587	2.76772	2.741	2.08582	1.14278	1.99799	2.10391	2.06185	2.06128	1.77729	1.29784	1.88336	0.30964	0.0298164
